# Supplementary material for: Genomic and phenotypic characterization of multidrug-resistant Staphylococcus haemolyticus isolated from burn patients in Chongqing, southwestern China
Source: Microbiol Spectr. 2025 Apr 17;13(6):e02577-24. doi: 10.1128/spectrum.02577-24 (PMC12131843; doi:10.1128/spectrum.02577-24)
Supplement: Supplemental tables — Tables S1 to S4. [file spectrum.02577-24-s0002.xlsx]

## Sheet: Table S1
Table S1. Clinical and molecular information of the 146 S. haemolyticus strains isolated from burn units
Sample ID	Gender	Age	Sickroom	Sample source	Year	MLST	Penicillin	Oxacillin	Gentamicin	Levofloxacin	Moxifloxacin	Erythromycin	Linezolid	Vancomycin	Rifampicin	Trimethoprim/Sulfamethoxazole
RXN001	male	48	BCW	wound pus	2017	105	R	R	I	R	R	R	S	S	S	S
RXN002	female	2.1	BCW	blood	2017	25	R	R	R	R	R	R	S	S	S	R
RXN003	male	1.3	BCW	wound pus	2017	30	R	R	S	R	I	R	S	S	S	R
RXN004	male	68	BICU	catheter	2017	42	R	R	R	R	R	R	S	S	S	S
RXN005	male	49	BCW	tissue	2017	3	R	R	R	R	I	R	S	S	S	R
RXN006	male	45	BICU	blood	2017	42	R	R	R	R	R	R	S	S	S	S
RXN007	male	48	BCW	wound pus	2017	152	R	R	R	R	R	R	S	S	R	R
RXN008	male	51	BICU	blood	2017	42	R	R	R	R	R	R	S	S	S	R
RXN009	male	51	BICU	blood	2017	3	R	R	R	R	I	R	S	S	R	S
RXN010	male	51	BICU	blood	2017	29	R	R	R	R	R	R	S	S	S	S
RXN011	female	56	BICU	sputum	2017	1	R	R	R	R	R	R	S	S	S	S
RXN012	male	64	BCW	wound pus	2017	1	R	R	I	R	I	R	S	S	R	S
RXN013	male	55	BICU	blood	2017	3	R	R	R	R	R	R	S	S	S	S
RXN014	male	55	BICU	blood	2017	3	R	R	R	R	I	R	S	S	S	S
RXN015	female	0.8	BCW	wound pus	2017	9	R	R	I	S	S	R	S	S	S	S
RXN016	male	8	BCW	wound pus	2018	3	R	R	R	R	I	R	S	S	S	S
RXN017	female	29	BICU	catheter	2018	1	R	R	R	R	R	R	S	S	R	S
RXN018	male	48	BICU	blood	2018	42	R	R	R	R	R	R	S	S	R	R
RXN019	female	80	BICU	wound pus	2018	3	R	R	R	R	R	R	S	S	S	R
RXN020	male	50	BCW	wound pus	2018	42	R	R	R	R	R	R	S	S	S	R
RXN021	male	33	BICU	blood	2018	NA	R	S	S	S	S	R	S	S	S	S
RXN022	male	47	BCW	blood	2018	42	R	R	R	R	R	R	S	S	S	S
RXN023	male	54	BICU	catheter	2019	42	R	R	R	R	R	R	S	S	S	S
RXN024	male	35	BICU	catheter	2019	97	R	R	R	R	I	R	S	S	S	R
RXN025	male	35	BICU	catheter	2019	3	R	R	R	R	R	R	S	S	R	R
RXN026	male	51	BCW	catheter	2019	42	R	R	I	R	R	R	S	S	S	R
RXN027	male	78	BCW	tissue	2019	25	R	R	R	R	R	R	S	S	S	R
RXN028	male	68	BCW	blood	2019	1	R	R	R	R	I	R	S	S	S	R
RXN029	male	14	BICU	blood	2019	1	R	R	I	R	R	R	S	S	R	R
RXN030	male	45	BCW	catheter	2019	1	R	R	R	R	R	R	S	S	R	R
RXN031	female	67	BCW	wound pus	2019	105	R	R	S	R	R	R	S	S	S	S
RXN032	male	68	BCW	blood	2019	3	R	R	R	R	I	R	S	S	S	R
RXN033	male	5	BCW	urine	2019	152	R	R	S	R	R	R	S	S	R	R
RXN034	male	67	BCW	tissue	2020	1	R	R	I	R	I	R	S	S	R	S
RXN035	female	7	BICU	blood	2020	1	R	R	R	R	R	R	S	S	S	S
RXN036	female	7	BICU	catheter	2020	1	R	R	R	R	R	R	S	S	S	S
RXN037	female	7	BICU	catheter	2020	1	R	R	R	R	R	R	S	S	S	S
RXN038	male	3	BICU	catheter	2020	3	R	R	S	R	I	R	S	S	S	S
RXN039	male	48	BCW	wound pus	2020	1	R	R	R	R	R	R	S	S	R	R
RXN040	male	3	BICU	tissue	2020	1	R	R	I	R	I	R	S	S	R	S
RXN041	female	4	BICU	tissue	2020	42	R	R	R	R	R	R	S	S	S	S
RXN042	female	4	BICU	tissue	2020	42	R	R	R	R	R	R	S	S	S	S
RXN043	male	52	BICU	catheter	2020	3	R	R	R	R	I	R	S	S	R	S
RXN044	male	49	BICU	wound pus	2020	42	R	R	R	R	R	R	S	S	S	S
RXN045	male	34	BICU	tissue	2020	3	R	R	R	R	I	R	S	S	S	S
RXN046	female	51	BCW	tissue	2020	42	R	R	R	R	R	R	S	S	S	S
RXN047	male	34	BICU	wound pus	2020	3	R	R	I	R	I	R	S	S	R	S
RXN048	male	52	BICU	blood	2020	1	R	R	R	R	R	R	S	S	R	S
RXN049	male	52	BCW	catheter	2020	1	R	R	R	R	R	R	S	S	R	S
RXN050	male	34	BICU	blood	2020	3	R	R	R	R	I	R	S	S	R	S
RXN051	male	52	BICU	blood	2020	42	R	R	R	R	R	R	S	S	S	S
RXN054	male	52	BICU	blood	2020	42	R	R	R	R	R	R	S	S	S	S
RXN055	female	58	BCW	catheter	2020	1	R	R	R	R	I	R	S	S	R	S
RXN056	male	43	BICU	catheter	2020	NA	R	R	R	R	I	R	S	S	R	R
RXN058	male	25	BICU	catheter	2020	42	R	R	R	R	R	R	S	S	S	S
RXN059	male	65	BCW	wound pus	2020	3	R	R	R	R	R	R	S	S	S	R
RXN060	male	43	BICU	catheter	2020	152	R	R	R	R	R	R	S	S	R	R
RXN061	male	32	BICU	blood	2020	152	R	R	R	R	R	R	S	S	R	R
RXN063	male	32	BICU	blood	2020	152	R	R	R	R	R	R	S	S	R	R
RXN064	male	22	BICU	catheter	2020	1	R	R	R	R	R	R	S	S	R	R
RXN065	male	15	BICU	urine	2020	3	R	R	S	R	I	R	S	S	S	S
RXN066	male	60	BCW	blood	2020	1	R	R	R	R	R	R	S	S	S	S
RXN067	male	38	BICU	catheter	2020	42	R	R	R	R	R	R		S	S	S
RXN068	male	67	BICU	wound pus	2020	42	R	R	R	R	R	R	S	S	S	S
RXN069	female	57	BICU	tissue	2020	42	R	R	R	R	R	R	S	S	S	S
RXN070	female	57	BICU	blood	2020	42	R	R	R	R	R	R	S	S	S	S
RXN071	male	55	BCW	wound pus	2020	65	R	R	R	R	R	R	S	S	S	S
RXN072	male	54	BCW	urine	2020	42	R	R	R	R	R	R	S	S	S	S
RXN073	male	49	BCW	wound pus	2021	3	R	R	R	R	I	R	S	S	S	S
RXN074	male	46	BCW	tissue	2021	1	R	R	R	R	R	R	S	S	S	S
RXN075	female	68	BCW	tissue	2021	NA	R	R	R	R	R	R	S	S	R	S
RXN076	male	40	BCW	tissue	2021	1	R	R	I	R	R	R	S	S	S	S
RXN077	male	40	BICU	tissue	2021	152	R	R	I	R	R	R	S	S	S	S
RXN078	male	15	BCW	tissue	2021	1	R	R	R	R	R	R	S	S	R	R
RXN079	female	20	BICU	catheter	2021	1	R	R	R	R	R	R	S	S	S	S
RXN080	male	56	BICU	wound pus	2021	NA	R	R	S	I	S	I	S	S	S	R
RXN081	male	28	BICU	blood	2021	69	R	R	R	R	R	R	S	S	S	S
RXN082	female	39	BICU	tissue	2021	1	R	R	I	R	R	R	S	S	R	R
RXN083	female	39	BICU	tissue	2021	1	R	R	I	R	R	R	S	S	R	R
RXN084	female	47	BICU	catheter	2021	42	R	R	R	R	R	R	S	S	S	S
RXN085	male	50	BICU	tissue	2021	1	R	R	R	R	R	R	S	S	S	S
RXN086	male	75	BICU	blood	2021	29	R	R	R	R	R	R	S	S	R	S
RXN087	male	49	BICU	blood	2021	3	R	R	R	R	R	R	S	S	R	S
RXN088	male	57	BICU	blood	2021	3	R	R	R	R	R	R	S	S	R	S
RXN089	male	22	BICU	tissue	2021	25	R	R	R	R	R	R	S	S	S	S
RXN091	male	63	BICU	sputum	2022	3	R	R	R	R	I	R	S	S	R	S
RXN092	male	55	BCW	wound pus	2022	48	R	S	S	S	S	R	S	S	S	S
RXN093	male	78	BICU	tissue	2022	25	R	R	R	R	R	R	S	S	S	S
RXN094	male	78	BICU	tissue	2022	25	R	R	R	R	R	R	S	S	R	R
RXN095	male	34	BICU	wound pus	2022	1	R	R	I	R	I	R	S	S	R	S
RXN096	male	20	BCW	wound pus	2022	1	R	R	R	R	I	R	S	S	R	S
RXN097	male	40	BICU	blood	2022	53	R	S	S	R	I	R	S	S	S	S
RXN098	male	38	BCW	wound pus	2022	NA	R	R	R	R	R	R	S	S	S	S
RXN099	male	73	BCW	wound pus	2022	69	R	R	R	R	I	R	S	S	S	S
RXN100	male	48	BICU	catheter	2022	29	R	R	R	R	R	R	S	S	R	S
RXN101	male	63	BCW	tissue	2022	3	R	R	R	R	R	R	S	S	R	R
RXN102	male	48	BICU	catheter	2022	152	R	R	R	R	R	R	S	S	R	S
RXN103	female	24	BCW	wound pus	2022	3	R	R	R	R	R	R	S	S	S	R
RXN104	male	69	BCW	wound pus	2022	25	R	R	R	R	R	R	S	S	S	S
RXN105	male	69	BCW	wound pus	2022	25	R	R	R	R	R	R	S	S	S	S
RXN106	male	52	BICU	wound pus	2022	66	R	R	R	R	I	R	S	S	S	R
RXN107	male	48	BICU	blood	2022	1	R	R	R	R	R	R	S	S	R	S
RXN108	male	53	BICU	blood	2022	42	R	R	I	R	R	R	S	S	R	R
RXN109	female	33	BICU	tissue	2022	152	R	R	R	R	R	R	S	S	R	R
RXN110	female	33	BICU	wound pus	2022	152	R	R	R	R	R	R	S	S	R	R
RXN111	male	48	BICU	wound pus	2022	42	R	R	R	R	R	R	S	S	S	S
RXN114	female	58	BICU	catheter	2022	1	R	R	R	R	R	R	S	S	S	S
RXN115	male	62	BCW	tissue	2022	3	R	R	R	R	I	R	S	S	R	R
RXN116	male	62	BCW	wound pus	2022	3	R	R	R	R	I	R	S	S	R	R
RXN118	male	78	BICU	catheter	2023	1	R	R	I	R	R	R	S	S	R	R
RXN119	female	51	BCW	tissue	2023	NA	R	R	S	S	S	R	S	S	S	S
RXN120	male	45	BICU	tissue	2023	1	R	R	R	R	R	R	S	S	S	S
RXN121	male	21	BICU	wound pus	2023	42	R	R	R	R	R	R	S	S	S	S
RXN122	female	55	BCW	wound pus	2023	25	R	R	I	R	R	R	S	S	S	R
RXN123	male	71	BCW	urine	2023	25	R	R	R	R	R	R	S	S	S	S
RXN124	male	57	BICU	wound pus	2023	1	R	R	I	R	I	R	S	S	R	S
RXN125	male	46	BICU	catheter	2023	NA	R	R	S	S	S	R	S	S	S	S
RXN126	male	79	BCW	wound pus	2023	42	R	R	R	R	R	R	S	S	S	S
RXN127	male	59	BICU	wound pus	2023	97	R	R	R	R	R	R	S	S	S	R
RXN128	male	52	BCW	tissue	2023	58	R	R	S	S	S	R	S	S	S	S
RXN129	male	58	BICU	wound pus	2023	NA	R	R	I	R	R	R	S	S	S	S
RXN130	male	37	BICU	blood	2023	42	R	R	S	R	R	R	S	S	R	R
RXN131	male	37	BICU	catheter	2023	29	R	R	I	R	R	R	S	S	R	R
RXN132	male	55	BICU	blood	2023	25	R	R	R	R	R	R	S	S	S	S
RXN133	male	55	BICU	blood	2023	25	R	R	R	R	R	R	S	S	S	S
RXN134	male	55	BICU	blood	2023	25	R	R	R	R	R	R	S	S	S	S
RXN135	female	49	BICU	catheter	2023	NA	S	S	S	S	S	R	S	S	S	S
RXN136	female	31	BICU	catheter	2023	29	R	R	I	R	R	S	S	S	S	S
RXN137	male	51	BICU	blood	2023	1	R	R	R	R	R	R	S	S	S	S
RXN138	male	51	BICU	blood	2023	1	R	R	R	R	R	R	S	S	S	S
RXN139	female	59	BICU	blood	2023	1	R	R	R	R	I	R	S	S	R	S
RXN140	male	43	BICU	blood	2023	25	R	R	R	R	R	R	S	S	S	S
RXN141	female	51	BCW	wound pus	2023	25	R	R	I	R	R	R	S	S	S	S
RXN142	male	36	NA	bedrail	2023	NA	R	R	S	S	S	R	S	S	S	S
RXN143	male	36	NA	electrocardiograph	2023	NA	R	R	S	S	S	R	S	S	S	S
RXN144	male	21	NA	doorknob	2023	NA	R	R	S	S	S	R	S	S	S	S
RXN145	male	53	NA	beside	2023	29	R	R	R	R	R	R	S	S	R	R
RXN146	male	53	NA	doorknob	2023	29	R	R	R	R	R	R	S	S	R	R
RXN147	male	57	NA	bedrail	2023	1	R	R	I	R	I	R	S	S	R	S
RXN148	male	57	NA	pushing handle	2023	NA	S	S	S	S	S	S	S	S	S	S
RXN149	male	57	NA	headboard	2023	1	R	R	I	R	I	R	S	S	R	S
RXN150	male	57	NA	beside	2023	1	R	R	S	R	I	R	S	S	R	S
RXN151	male	53	NA	headboard	2023	1	R	R	I	R	I	R	S	S	R	S
RXN153	male	37	NA	beside	2023	97	R	R	R	R	R	R	S	S	S	R
RXN154	male	56	NA	doorknob	2023	NA	R	R	S	S	S	R	S	S	S	S
RXN156	male	51	NA	infusion pump	2023	1	R	R	R	R	R	R	S	S	S	S
NA: Not analysis.

## Sheet: Table S2
Table S2. MLST of the 146 S. haemolyticus strains analyzed
Sample ID	MLST	arcC	SH_1200	hemH	leuB	SH1431	cfxE	Ribose-ABC
RXN001	105	1	5	21	1	2	1	4
RXN002	25	2	1	1	1	5	1	4
RXN003	30	2	5	1	1	1	1	4
RXN004	42	1	1	1	1	5	1	4
RXN005	3	1	1	1	1	1	1	4
RXN006	42	1	1	1	1	5	1	4
RXN007	152	1	1	1	1	2	1	9
RXN008	42	1	1	1	1	5	1	4
RXN009	3	1	1	1	1	1	1	4
RXN010	29	1	1	1	1	2	1	4
RXN011	1	2	1	1	1	1	1	4
RXN012	1	2	1	1	1	1	1	4
RXN013	3	1	1	1	1	1	1	4
RXN014	3	1	1	1	1	1	1	4
RXN015	9	2	5	1	1	2	1	4
RXN016	3	1	1	1	1	1	1	4
RXN017	1	2	1	1	1	1	1	4
RXN018	42	1	1	1	1	5	1	4
RXN019	3	1	1	1	1	1	1	4
RXN020	42	1	1	1	1	5	1	4
RXN021	——	14	13	12	19	27？	11	8
RXN022	42	1	1	1	1	5	1	4
RXN023	42	1	1	1	1	5	1	4
RXN024	97	19	1	1	1	5	1	4
RXN025	3	1	1	1	1	1	1	4
RXN026	42	1	1	1	1	5	1	4
RXN027	25	2	1	1	1	1	1	4
RXN028	1	2	1	1	1	1	1	4
RXN029	1	2	1	1	1	1	1	4
RXN030	1	2	1	1	1	1	1	4
RXN031	105	1	5	21	1	2	1	4
RXN032	3	1	1	1	1	1	1	4
RXN033	152	1	1	1	1	2	1	9
RXN034	1	2	1	1	1	1	1	4
RXN035	1	2	1	1	1	1	1	4
RXN036	1	2	1	1	1	1	1	4
RXN037	1	2	1	1	1	1	1	4
RXN038	3	1	1	1	1	1	1	4
RXN039	1	2	1	1	1	1	1	4
RXN040	1	2	1	1	1	1	1	4
RXN041	42	1	1	1	1	5	1	4
RXN042	42	1	1	1	1	5	1	4
RXN043	3	1	1	1	1	1	1	4
RXN044	42	1	1	1	1	5	1	4
RXN045	3	1	1	1	1	1	1	4
RXN046	42	1	1	1	1	5	1	4
RXN047	3	1	1	1	1	1	1	4
RXN048	1	2	1	1	1	1	1	4
RXN049	1	2	1	1	1	1	1	4
RXN050	3	1	1	1	1	1	1	4
RXN051	42	1	1	1	1	5	1	4
RXN054	42	1	1	1	1	5	1	4
RXN055	1	2	1	1	1	1	1	4
RXN056	——	8	1	1	48	1	1	4
RXN058	42	1	1	1	1	5	1	4
RXN059	3	1	1	1	1	1	1	4
RXN060	152	1	1	1	1	2	1	9
RXN061	152	1	1	1	1	2	1	9
RXN063	152	1	1	1	1	2	1	9
RXN064	1	2	1	1	1	1	1	4
RXN065	3	1	1	1	1	1	1	4
RXN066	1	2	1	1	1	1	1	4
RXN067	42	1	1	1	1	5	1	4
RXN068	42	1	1	1	1	5	1	4
RXN069	42	1	1	1	1	5	1	4
RXN070	42	1	1	1	1	5	1	4
RXN071	65	2	1	1	1	1	7	4
RXN072	42	1	1	1	1	5	1	4
RXN073	3	2	1	1	1	1	1	4
RXN074	1	2	1	1	1	1	1	4
RXN075	——	1	1	1	1	5？	1	4
RXN076	1	2	1	1	1	1	1	4
RXN077	152	1	1	1	1	2	1	9
RXN078	1	2	1	1	1	1	1	4
RXN079	1	2	1	1	1	1	1	4
RXN080	——	32	4？	3？	33	3	4	11
RXN081	69	1	21	1	1	1	1	4
RXN082	1	2	1	1	1	1	1	4
RXN083	1	2	1	1	1	1	1	4
RXN084	42	1	1	1	1	5	1	4
RXN085	1	2	1	1	1	1	1	4
RXN086	29	1	1	1	1	2	1	4
RXN087	3	1	1	1	1	1	1	4
RXN088	3	1	1	1	1	1	1	4
RXN089	25	2	1	1	1	5	1	4
RXN091	3	1	1	1	1	1	1	4
RXN092	48	9	4	8	7	8	4	10
RXN093	25	2	1	1	1	5	1	4
RXN094	25	2	1	1	1	5	1	4
RXN095	1	2	1	1	1	1	1	4
RXN096	1	2	1	1	1	1	1	4
RXN097	53	1	5	2	1	5	1	4
RXN098	——	2	1	1？	1	1	1	4
RXN099	69	1	21	1	1	1	1	4
RXN100	29	1	1	1	1	2	1	4
RXN101	3	1	1	1	1	1	1	4
RXN102	152	1	1	1	1	2	1	9
RXN103	3	1	1	1	1	1	1	4
RXN104	25	2	1	1	1	5	1	4
RXN105	25	2	1	1	1	5	1	4
RXN106	66	19	1	1	1	1	1	4
RXN107	1	2	1	1	1	1	1	4
RXN108	42	1	1	1	1	5	1	4
RXN109	152	1	1	1	1	2	1	9
RXN110	152	1	1	1	1	2	1	9
RXN111	42	1	1	1	1	5	1	4
RXN114	1	2	1	1	1	1	1	4
RXN115	3	1	1	1	1	1	1	4
RXN116	3	1	1	1	1	1	1	4
RXN118	1	2	1	1	1	1	1	4
RXN119	——	5	4	3	4？	3	18	12
RXN120	1	2	1	1	1	1	1	4
RXN121	42	1	1	1	1	5	1	4
RXN122	25	2	1	1	1	5	1	4
RXN123	25	2	1	1	1	5	1	4
RXN124	1	2	1	1	1	1	1	4
RXN125	——	2	1	6	1	2	1	1？
RXN126	42	1	1	1	1	5	1	4
RXN127	97	19	1	1	1	5	1	4
RXN128	58	2	1	1	1	2	1	4
RXN129	——	1	1	1	1？	5	1	4
RXN130	42	1	1	1	1	5	1	4
RXN131	29	1	1	1	1	2	1	4
RXN132	25	2	1	1	1	5	1	4
RXN133	25	2	1	1	1	5	1	4
RXN134	25	2	1	1	1	5	1	4
RXN135	——	14	13	11	20	32？	6	13
RXN136	29	1	1	1	1	2	1	4
RXN137	1	2	1	1	1	1	1	4
RXN138	1	2	1	1	1	1	1	4
RXN139	1	2	1	1	1	1	1	4
RXN140	25	2	1	1	1	5	1	4
RXN141	25	2	1	1	1	5	1	4
RXN142	——	15？	13	11	20	25？	6	13
RXN143	——	14	6	9	35？	9	6	13
RXN144	——	14	6	9	35？	9	6	13
RXN145	29	1	1	1	1	2	1	4
RXN146	29	1	1	1	1	2	1	4
RXN147	1	2	1	1	1	1	1	4
RXN148	——	14	12	11	20	29？	6	13
RXN149	1	2	1	1	1	1	1	4
RXN150	1	2	1	1	1	1	1	4
RXN151	1	2	1	1	1	1	1	4
RXN153	97	19	1	1	1	5	1	4
RXN154	——	14？	6	9	35？	9	9	13
RXN156	1	2	1	1	1	1	1	4

## Sheet: Table S3
Table S3. Genomes Annotations of the 162 strains of S. haemolyticus.
Gene	Non-unique Gene name	Annotation	No. isolates	No. sequences	Avg sequences per isolate	Genome Fragment	Order within Fragment	Accessory Fragment	Accessory Order with Fragment	QC	Min group size nuc	Max group size nuc	Avg group size nuc	83131A	83131B	ATCC_29970	CGMH-SH53	FDAARGOS_517	GDY8P80P	JCSC1435	K8	PK_01	RXN001	RXN002	RXN003	RXN004	RXN005	RXN006	RXN007	RXN008	RXN009	RXN010	RXN011	RXN012	RXN013	RXN014	RXN015	RXN016	RXN017	RXN018	RXN019	RXN020	RXN021	RXN022	RXN023	RXN024	RXN025	RXN026	RXN027
cysQ_1		3'(2'),5'-bisphosphate nucleotidase CysQ	162	162	1	458	5089				575	773	771	KNEGACEH_02515	CPGCHGLH_02515	CGFFANIL_02415	HPMKFMCM_02477	FNFODJBM_01215	LKGICJMO_01043	IBMKAECP_02630	GIDIOGJG_00020	ADEGEOAL_02529	LJFCFGAL_01054	GLIPAODO_00949	IGODHICN_02113	PMLBONNF_00956	OGBPMBGD_00653	AFMANOHL_00852	FMOBMFME_01783	PHAMLDGF_00949	OIFFLKGO_00880	ELDEGPLD_00508	AALPPDOG_00496	HLKBKCGO_00720	MFDBGGJO_01023	BAGEFAME_01022	GFBENKPD_02019	OEKILDFI_00488	AIIBDPGP_00591	DCAHGEOL_00690	GKNAJFDL_00720	FHAAIEKB_01007	NNNMKEGL_02111	ONBCJDOL_00893	ADOMJLIF_00940	CKAJCCKK_00666	LKOJANPK_00956	OLFHICKB_00851	PELPDHFM_00938
opuCA		Carnitine transport ATP-binding protein OpuCA	162	162	1	458	3334				1259	1307	1306	KNEGACEH_00557	CPGCHGLH_00560	CGFFANIL_00507	HPMKFMCM_00532	FNFODJBM_01849	LKGICJMO_01806	IBMKAECP_00583	GIDIOGJG_00521	ADEGEOAL_00605	LJFCFGAL_00476	GLIPAODO_00674	IGODHICN_00623	PMLBONNF_00678	OGBPMBGD_00260	AFMANOHL_01049	FMOBMFME_00566	PHAMLDGF_00596	OIFFLKGO_01286	ELDEGPLD_01169	AALPPDOG_00087	HLKBKCGO_00449	MFDBGGJO_01234	BAGEFAME_01945	GFBENKPD_00383	OEKILDFI_00382	AIIBDPGP_01518	DCAHGEOL_00444	GKNAJFDL_01712	FHAAIEKB_00695	NNNMKEGL_00564	ONBCJDOL_00583	ADOMJLIF_00599	CKAJCCKK_00833	LKOJANPK_01263	OLFHICKB_01512	PELPDHFM_00291
glcT		hypothetical protein	162	184	1.14	458	7509				848	1652	1186	KNEGACEH_01525	CPGCHGLH_01526	CGFFANIL_01459	HPMKFMCM_01506 HPMKFMCM_01507	FNFODJBM_00169	LKGICJMO_00074	IBMKAECP_01556	GIDIOGJG_01461	ADEGEOAL_01555	LJFCFGAL_00037	GLIPAODO_00270	IGODHICN_00037	PMLBONNF_00340	OGBPMBGD_01359 OGBPMBGD_01358	AFMANOHL_00369	FMOBMFME_00281	PHAMLDGF_00382	OIFFLKGO_01752	ELDEGPLD_01496	AALPPDOG_00394	HLKBKCGO_01361 HLKBKCGO_01360	MFDBGGJO_00456	BAGEFAME_00308	GFBENKPD_00873	OEKILDFI_00859	AIIBDPGP_01249	DCAHGEOL_00833	GKNAJFDL_00532	FHAAIEKB_00370	NNNMKEGL_01785	ONBCJDOL_00339	ADOMJLIF_00287	CKAJCCKK_00455	LKOJANPK_02418 LKOJANPK_02419	OLFHICKB_00534	PELPDHFM_00541
btuD_4		Vitamin B12 import ATP-binding protein BtuD	162	162	1	458	5624				428	845	842	KNEGACEH_00279	CPGCHGLH_00282	CGFFANIL_00227	HPMKFMCM_00256	FNFODJBM_01563	LKGICJMO_01508	IBMKAECP_00296	GIDIOGJG_00259	ADEGEOAL_00328	LJFCFGAL_00979	GLIPAODO_00631	IGODHICN_00465	PMLBONNF_00921	OGBPMBGD_01411	AFMANOHL_00960	FMOBMFME_00724	PHAMLDGF_00670	OIFFLKGO_00807	ELDEGPLD_00702	AALPPDOG_01515	HLKBKCGO_01450	MFDBGGJO_00190	BAGEFAME_00103	GFBENKPD_01554	OEKILDFI_00187	AIIBDPGP_00361	DCAHGEOL_00278	GKNAJFDL_01959	FHAAIEKB_00969	NNNMKEGL_01045	ONBCJDOL_00857	ADOMJLIF_00828	CKAJCCKK_00858	LKOJANPK_00844	OLFHICKB_00740	PELPDHFM_00749
rhaS_3		HTH-type transcriptional activator RhaS	162	162	1	458	5980				227	860	848	KNEGACEH_00712	CPGCHGLH_00715	CGFFANIL_00660	HPMKFMCM_00686	FNFODJBM_02000	LKGICJMO_01952	IBMKAECP_00737	GIDIOGJG_00672	ADEGEOAL_00760	LJFCFGAL_01419	GLIPAODO_01438	IGODHICN_00870	PMLBONNF_01281	OGBPMBGD_01712	AFMANOHL_01278	FMOBMFME_01235	PHAMLDGF_01423	OIFFLKGO_00994	ELDEGPLD_02511	AALPPDOG_02464	HLKBKCGO_02028	MFDBGGJO_01161	BAGEFAME_01070	GFBENKPD_01469	OEKILDFI_02393	AIIBDPGP_01026	DCAHGEOL_01368	GKNAJFDL_01018	FHAAIEKB_01332	NNNMKEGL_00714	ONBCJDOL_01218	ADOMJLIF_01235	CKAJCCKK_01307	LKOJANPK_00972	OLFHICKB_01086	PELPDHFM_01427
nrgA		Ammonium transporter	162	162	1	458	1367				1106	1346	1320	KNEGACEH_00944	CPGCHGLH_00947	CGFFANIL_00891	HPMKFMCM_00921	FNFODJBM_02247	LKGICJMO_02175	IBMKAECP_00973	GIDIOGJG_00890	ADEGEOAL_00976	LJFCFGAL_01610	GLIPAODO_00986	IGODHICN_01533	PMLBONNF_01719	OGBPMBGD_00966	AFMANOHL_01708	FMOBMFME_00973	PHAMLDGF_01894	OIFFLKGO_01662	ELDEGPLD_00545	AALPPDOG_00966	HLKBKCGO_01608	MFDBGGJO_01597	BAGEFAME_01571	GFBENKPD_01682	OEKILDFI_01594	AIIBDPGP_00816	DCAHGEOL_01833	GKNAJFDL_01770	FHAAIEKB_01755	NNNMKEGL_01724	ONBCJDOL_01768	ADOMJLIF_01673	CKAJCCKK_01758	LKOJANPK_01504	OLFHICKB_01742	PELPDHFM_00975
group_1576		hypothetical protein	162	162	1	458	2148				665	1076	1070	KNEGACEH_01246	CPGCHGLH_01247	CGFFANIL_01187	HPMKFMCM_01221	FNFODJBM_02560	LKGICJMO_02460	IBMKAECP_01277	GIDIOGJG_01181	ADEGEOAL_01274	LJFCFGAL_01142	GLIPAODO_01294	IGODHICN_01258	PMLBONNF_01072	OGBPMBGD_00882	AFMANOHL_00938	FMOBMFME_00851	PHAMLDGF_01432	OIFFLKGO_00787	ELDEGPLD_02013	AALPPDOG_00882	HLKBKCGO_00747	MFDBGGJO_00937	BAGEFAME_00995	GFBENKPD_01122	OEKILDFI_00957	AIIBDPGP_01830	DCAHGEOL_00959	GKNAJFDL_00693	FHAAIEKB_01123	NNNMKEGL_01242	ONBCJDOL_00950	ADOMJLIF_01026	CKAJCCKK_01887	LKOJANPK_00778	OLFHICKB_00878	PELPDHFM_01283
cshB		DEAD-box ATP-dependent RNA helicase CshB	162	162	1	458	2315				188	1346	1330	KNEGACEH_01341	CPGCHGLH_01342	CGFFANIL_01280	HPMKFMCM_01317	FNFODJBM_02659	LKGICJMO_02555	IBMKAECP_01372	GIDIOGJG_01281	ADEGEOAL_01369	LJFCFGAL_01254	GLIPAODO_01802	IGODHICN_01629	PMLBONNF_01877	OGBPMBGD_01868	AFMANOHL_01794	FMOBMFME_01018	PHAMLDGF_01118	OIFFLKGO_02285	ELDEGPLD_01299	AALPPDOG_01851	HLKBKCGO_01781	MFDBGGJO_01699	BAGEFAME_01672	GFBENKPD_01175	OEKILDFI_01751	AIIBDPGP_00861	DCAHGEOL_01126	GKNAJFDL_00795	FHAAIEKB_01840	NNNMKEGL_01383	ONBCJDOL_01849	ADOMJLIF_01718	CKAJCCKK_01040	LKOJANPK_02214	OLFHICKB_01863	PELPDHFM_01768
comGA		ComG operon protein 1	162	162	1	458	2340				320	974	943	KNEGACEH_01356	CPGCHGLH_01357	CGFFANIL_01294	HPMKFMCM_01332	FNFODJBM_02676	LKGICJMO_02569	IBMKAECP_01386	GIDIOGJG_01295	ADEGEOAL_01383	LJFCFGAL_01240	GLIPAODO_01765	IGODHICN_01615	PMLBONNF_01798	OGBPMBGD_01831	AFMANOHL_01757	FMOBMFME_01032	PHAMLDGF_01132	OIFFLKGO_01686	ELDEGPLD_01285	AALPPDOG_01837	HLKBKCGO_01722	MFDBGGJO_01685	BAGEFAME_01658	GFBENKPD_01161	OEKILDFI_01657	AIIBDPGP_00875	DCAHGEOL_01140	GKNAJFDL_00809	FHAAIEKB_01781	NNNMKEGL_01369	ONBCJDOL_01504	ADOMJLIF_02246	CKAJCCKK_01026	LKOJANPK_01582	OLFHICKB_01790	PELPDHFM_01732
xseA		Exodeoxyribonuclease 7 large subunit	162	162	1	458	2371				776	1415	1334	KNEGACEH_01377	CPGCHGLH_01378	CGFFANIL_01315	HPMKFMCM_01353	FNFODJBM_00013	LKGICJMO_02589	IBMKAECP_01407	GIDIOGJG_01316	ADEGEOAL_01404	LJFCFGAL_01219	GLIPAODO_01744	IGODHICN_02291	PMLBONNF_01777	OGBPMBGD_01810	AFMANOHL_01736	FMOBMFME_01053	PHAMLDGF_01153	OIFFLKGO_01707	ELDEGPLD_01264	AALPPDOG_01816	HLKBKCGO_01743	MFDBGGJO_01664	BAGEFAME_01637	GFBENKPD_01140	OEKILDFI_01678	AIIBDPGP_00896	DCAHGEOL_01161	GKNAJFDL_00830	FHAAIEKB_01802	NNNMKEGL_01349	ONBCJDOL_01483	ADOMJLIF_02061	CKAJCCKK_01005	LKOJANPK_01561	OLFHICKB_01769	PELPDHFM_01753
ftsY		hypothetical protein	162	162	1	458	7851				332	1172	338	KNEGACEH_01707	CPGCHGLH_01708	CGFFANIL_01582	HPMKFMCM_01692	FNFODJBM_00295	LKGICJMO_00199	IBMKAECP_01684	GIDIOGJG_01584	ADEGEOAL_01678	LJFCFGAL_00160	GLIPAODO_00050	IGODHICN_00160	PMLBONNF_00020	OGBPMBGD_00124	AFMANOHL_00050	FMOBMFME_00050	PHAMLDGF_00124	OIFFLKGO_00050	ELDEGPLD_00273	AALPPDOG_00195	HLKBKCGO_00124	MFDBGGJO_00050	BAGEFAME_00744	GFBENKPD_00083	OEKILDFI_00050	AIIBDPGP_00039	DCAHGEOL_00050	GKNAJFDL_00013	FHAAIEKB_00050	NNNMKEGL_01868	ONBCJDOL_00050	ADOMJLIF_00050	CKAJCCKK_00124	LKOJANPK_00191	OLFHICKB_00050	PELPDHFM_00050
addA		ATP-dependent helicase/nuclease subunit A	162	162	1	458	6770				953	3704	3667	KNEGACEH_01942	CPGCHGLH_01943	CGFFANIL_01874	HPMKFMCM_01932	FNFODJBM_00607	LKGICJMO_00503	IBMKAECP_01985	GIDIOGJG_01915	ADEGEOAL_01985	LJFCFGAL_01761	GLIPAODO_01470	IGODHICN_01016	PMLBONNF_01357	OGBPMBGD_00831	AFMANOHL_01354	FMOBMFME_01384	PHAMLDGF_01496	OIFFLKGO_01101	ELDEGPLD_01075	AALPPDOG_00843	HLKBKCGO_01113	MFDBGGJO_00725	BAGEFAME_00663	GFBENKPD_00691	OEKILDFI_01291	AIIBDPGP_01581	DCAHGEOL_01387	GKNAJFDL_01161	FHAAIEKB_01408	NNNMKEGL_00268	ONBCJDOL_01294	ADOMJLIF_01326	CKAJCCKK_01398	LKOJANPK_01338	OLFHICKB_01250	PELPDHFM_01459
group_1639		hypothetical protein	162	162	1	458	6283				446	875	870	KNEGACEH_02075	CPGCHGLH_02076	CGFFANIL_02008	HPMKFMCM_02065	FNFODJBM_00749	LKGICJMO_00663	IBMKAECP_02147	GIDIOGJG_02070	ADEGEOAL_02143	LJFCFGAL_00583	GLIPAODO_00838	IGODHICN_00948	PMLBONNF_00583	OGBPMBGD_00383	AFMANOHL_00612	FMOBMFME_00503	PHAMLDGF_00810	OIFFLKGO_00191	ELDEGPLD_02352	AALPPDOG_00756	HLKBKCGO_00398	MFDBGGJO_00395	BAGEFAME_00144	GFBENKPD_01600	OEKILDFI_00723	AIIBDPGP_00561	DCAHGEOL_00521	GKNAJFDL_00393	FHAAIEKB_00571	NNNMKEGL_00137	ONBCJDOL_00519	ADOMJLIF_00535	CKAJCCKK_00540	LKOJANPK_01616	OLFHICKB_00447	PELPDHFM_00831
lip		Lipase	162	162	1	458	4225				809	2249	2197	KNEGACEH_00141	CPGCHGLH_00144	CGFFANIL_00099	HPMKFMCM_00123	FNFODJBM_01423	LKGICJMO_01370	IBMKAECP_00161	GIDIOGJG_00131	ADEGEOAL_00194	LJFCFGAL_00850	GLIPAODO_01174	IGODHICN_01062	PMLBONNF_00809	OGBPMBGD_01641	AFMANOHL_00752	FMOBMFME_00655	PHAMLDGF_01040	OIFFLKGO_00629	ELDEGPLD_00376	AALPPDOG_00679	HLKBKCGO_00615	MFDBGGJO_00800	BAGEFAME_00821	GFBENKPD_00571	OEKILDFI_00318	AIIBDPGP_01318	DCAHGEOL_00901	GKNAJFDL_01299	FHAAIEKB_00876	NNNMKEGL_00920	ONBCJDOL_00745	ADOMJLIF_00780	CKAJCCKK_00596	LKOJANPK_00583	OLFHICKB_00674	PELPDHFM_01185
isaA_2		putative transglycosylase IsaA	162	162	1	458	5952				188	728	707	KNEGACEH_00441	CPGCHGLH_00444	CGFFANIL_00392	HPMKFMCM_00415	FNFODJBM_01732	LKGICJMO_01691	IBMKAECP_00467	GIDIOGJG_00408	ADEGEOAL_00485	LJFCFGAL_00427	GLIPAODO_01594	IGODHICN_00333	PMLBONNF_01631	OGBPMBGD_01167	AFMANOHL_01576	FMOBMFME_00324	PHAMLDGF_00317	OIFFLKGO_01438	ELDEGPLD_00026	AALPPDOG_01567	HLKBKCGO_00202	MFDBGGJO_01376	BAGEFAME_01313	GFBENKPD_01733	OEKILDFI_02272	AIIBDPGP_01546	DCAHGEOL_01054	GKNAJFDL_01221	FHAAIEKB_01628	NNNMKEGL_01575	ONBCJDOL_01643	ADOMJLIF_01585	CKAJCCKK_00303	LKOJANPK_01304	OLFHICKB_01659	PELPDHFM_01589
copA_1		Copper-exporting P-type ATPase	162	162	1	458	5970				1865	2474	2384	KNEGACEH_00449	CPGCHGLH_00452	CGFFANIL_00400	HPMKFMCM_00424	FNFODJBM_01740	LKGICJMO_01700	IBMKAECP_00476	GIDIOGJG_00417	ADEGEOAL_00494	LJFCFGAL_00435	GLIPAODO_01602	IGODHICN_00324	PMLBONNF_01639	OGBPMBGD_01176	AFMANOHL_01584	FMOBMFME_00316	PHAMLDGF_00326	OIFFLKGO_01447	ELDEGPLD_00017	AALPPDOG_01559	HLKBKCGO_00193	MFDBGGJO_01385	BAGEFAME_01304	GFBENKPD_01742	OEKILDFI_01842	AIIBDPGP_01555	DCAHGEOL_01045	GKNAJFDL_01212	FHAAIEKB_01636	NNNMKEGL_01585	ONBCJDOL_01651	ADOMJLIF_01593	CKAJCCKK_00312	LKOJANPK_01295	OLFHICKB_01651	PELPDHFM_01581
group_1709		hypothetical protein	162	162	1	458	1365				176	1103	1086	KNEGACEH_00942	CPGCHGLH_00945	CGFFANIL_00889	HPMKFMCM_00919	FNFODJBM_02245	LKGICJMO_02173	IBMKAECP_00971	GIDIOGJG_00888	ADEGEOAL_00974	LJFCFGAL_01612	GLIPAODO_00984	IGODHICN_01535	PMLBONNF_01721	OGBPMBGD_00964	AFMANOHL_01710	FMOBMFME_00975	PHAMLDGF_01892	OIFFLKGO_01660	ELDEGPLD_00543	AALPPDOG_00964	HLKBKCGO_01610	MFDBGGJO_01599	BAGEFAME_01569	GFBENKPD_01680	OEKILDFI_01592	AIIBDPGP_00818	DCAHGEOL_01835	GKNAJFDL_01772	FHAAIEKB_01753	NNNMKEGL_01726	ONBCJDOL_01770	ADOMJLIF_01675	CKAJCCKK_01760	LKOJANPK_01502	OLFHICKB_01740	PELPDHFM_00973
group_1770		hypothetical protein	162	162	1	458	4315				365	512	505	KNEGACEH_00188	CPGCHGLH_00191	CGFFANIL_00145	HPMKFMCM_00171	FNFODJBM_01472	LKGICJMO_01421	IBMKAECP_00207	GIDIOGJG_00175	ADEGEOAL_00240	LJFCFGAL_00804	GLIPAODO_00540	IGODHICN_00552	PMLBONNF_01560	OGBPMBGD_02070	AFMANOHL_01504	FMOBMFME_01625	PHAMLDGF_00759	OIFFLKGO_01901	ELDEGPLD_00423	AALPPDOG_01351	HLKBKCGO_01252	MFDBGGJO_00278	BAGEFAME_00015	GFBENKPD_00525	OEKILDFI_00273	AIIBDPGP_00449	DCAHGEOL_00189	GKNAJFDL_01129	FHAAIEKB_01513	NNNMKEGL_00965	ONBCJDOL_01536	ADOMJLIF_01507	CKAJCCKK_01268	LKOJANPK_01736	OLFHICKB_01538	PELPDHFM_00657
nagB_1		Glucosamine-6-phosphate deaminase	162	162	1	458	5549				371	728	725	KNEGACEH_00247	CPGCHGLH_00250	CGFFANIL_00196	HPMKFMCM_00225	FNFODJBM_01532	LKGICJMO_01467	IBMKAECP_00265	GIDIOGJG_00228	ADEGEOAL_00297	LJFCFGAL_00948	GLIPAODO_00599	IGODHICN_00492	PMLBONNF_00889	OGBPMBGD_01202	AFMANOHL_00992	FMOBMFME_00755	PHAMLDGF_00704	OIFFLKGO_00838	ELDEGPLD_00671	AALPPDOG_01942	HLKBKCGO_01792	MFDBGGJO_00221	BAGEFAME_00072	GFBENKPD_01522	OEKILDFI_00218	AIIBDPGP_00392	DCAHGEOL_00244	GKNAJFDL_02053	FHAAIEKB_00937	NNNMKEGL_01018	ONBCJDOL_00825	ADOMJLIF_00860	CKAJCCKK_00892	LKOJANPK_00813	OLFHICKB_00772	PELPDHFM_00717
garK_2		Glycerate 2-kinase	162	162	1	458	3292				251	1145	1138	KNEGACEH_00581	CPGCHGLH_00584	CGFFANIL_00531	HPMKFMCM_00556	FNFODJBM_01873	LKGICJMO_01830	IBMKAECP_00607	GIDIOGJG_00545	ADEGEOAL_00629	LJFCFGAL_00452	GLIPAODO_00650	IGODHICN_00599	PMLBONNF_00654	OGBPMBGD_00284	AFMANOHL_01073	FMOBMFME_00590	PHAMLDGF_00620	OIFFLKGO_01240	ELDEGPLD_01145	AALPPDOG_00111	HLKBKCGO_00473	MFDBGGJO_01258	BAGEFAME_02249	GFBENKPD_00359	OEKILDFI_00358	AIIBDPGP_01336	DCAHGEOL_00420	GKNAJFDL_01688	FHAAIEKB_00719	NNNMKEGL_00590	ONBCJDOL_00607	ADOMJLIF_00623	CKAJCCKK_00809	LKOJANPK_01222	OLFHICKB_01450	PELPDHFM_00267
ydbM		Putative acyl-CoA dehydrogenase YdbM	162	162	1	458	5984				590	1145	1138	KNEGACEH_00716	CPGCHGLH_00719	CGFFANIL_00664	HPMKFMCM_00690	FNFODJBM_02004	LKGICJMO_01956	IBMKAECP_00741	GIDIOGJG_00676	ADEGEOAL_00764	LJFCFGAL_01415	GLIPAODO_01434	IGODHICN_00866	PMLBONNF_01277	OGBPMBGD_01708	AFMANOHL_01274	FMOBMFME_01239	PHAMLDGF_01419	OIFFLKGO_00998	ELDEGPLD_02507	AALPPDOG_02468	HLKBKCGO_02024	MFDBGGJO_01157	BAGEFAME_01074	GFBENKPD_01464	OEKILDFI_02397	AIIBDPGP_01030	DCAHGEOL_01364	GKNAJFDL_01022	FHAAIEKB_01328	NNNMKEGL_00718	ONBCJDOL_01214	ADOMJLIF_01231	CKAJCCKK_01311	LKOJANPK_00976	OLFHICKB_01090	PELPDHFM_01423
baiN		3-dehydro-bile acid delta(4,6)-reductase	162	162	1	458	2015				503	1259	1244	KNEGACEH_01154	CPGCHGLH_01155	CGFFANIL_01098	HPMKFMCM_01132	FNFODJBM_02464	LKGICJMO_02371	IBMKAECP_01186	GIDIOGJG_01093	ADEGEOAL_01187	LJFCFGAL_01991	GLIPAODO_02349	IGODHICN_02380	PMLBONNF_02349	OGBPMBGD_02027	AFMANOHL_02396	FMOBMFME_02397	PHAMLDGF_02308	OIFFLKGO_02352	ELDEGPLD_00805	AALPPDOG_00278	HLKBKCGO_02386	MFDBGGJO_02224	BAGEFAME_02182	GFBENKPD_02559	OEKILDFI_00642	AIIBDPGP_02408	DCAHGEOL_01735	GKNAJFDL_01723	FHAAIEKB_02392	NNNMKEGL_01154	ONBCJDOL_02329	ADOMJLIF_02352	CKAJCCKK_02237	LKOJANPK_02281	OLFHICKB_02361	PELPDHFM_02364
group_1885		hypothetical protein	162	162	1	458	2198				188	875	867	KNEGACEH_01273	CPGCHGLH_01274	CGFFANIL_01213	HPMKFMCM_01248	FNFODJBM_02587	LKGICJMO_02487	IBMKAECP_01304	GIDIOGJG_01214	ADEGEOAL_01301	LJFCFGAL_01169	GLIPAODO_01267	IGODHICN_01231	PMLBONNF_01045	OGBPMBGD_00909	AFMANOHL_00911	FMOBMFME_00878	PHAMLDGF_01459	OIFFLKGO_00760	ELDEGPLD_01753	AALPPDOG_00909	HLKBKCGO_00774	MFDBGGJO_00964	BAGEFAME_00968	GFBENKPD_01095	OEKILDFI_00930	AIIBDPGP_01652	DCAHGEOL_00986	GKNAJFDL_00666	FHAAIEKB_01096	NNNMKEGL_01270	ONBCJDOL_00977	ADOMJLIF_00999	CKAJCCKK_02221	LKOJANPK_00751	OLFHICKB_00905	PELPDHFM_01256
dinG_1		3'-5' exonuclease DinG	162	162	1	458	1763				893	2702	2687	KNEGACEH_01439	CPGCHGLH_01440	CGFFANIL_01374	HPMKFMCM_01419	FNFODJBM_00079	LKGICJMO_02647	IBMKAECP_01468	GIDIOGJG_01374	ADEGEOAL_01464	LJFCFGAL_01690	GLIPAODO_01718	IGODHICN_02012	PMLBONNF_01523	OGBPMBGD_01622	AFMANOHL_01467	FMOBMFME_01670	PHAMLDGF_01766	OIFFLKGO_01514	ELDEGPLD_02086	AALPPDOG_01755	HLKBKCGO_01577	MFDBGGJO_01566	BAGEFAME_01538	GFBENKPD_02186	OEKILDFI_01477	AIIBDPGP_01775	DCAHGEOL_01650	GKNAJFDL_01803	FHAAIEKB_01557	NNNMKEGL_01290	ONBCJDOL_01565	ADOMJLIF_01478	CKAJCCKK_01726	LKOJANPK_01846	OLFHICKB_01582	PELPDHFM_01707
nusA		Transcription termination/antitermination protein NusA	162	162	1	458	7798				1154	1670	1234	KNEGACEH_01677	CPGCHGLH_01678	CGFFANIL_01552	HPMKFMCM_01662	FNFODJBM_00265	LKGICJMO_00169	IBMKAECP_01654	GIDIOGJG_01554	ADEGEOAL_01648	LJFCFGAL_00130	GLIPAODO_00020	IGODHICN_00130	PMLBONNF_01756	OGBPMBGD_00154	AFMANOHL_00020	FMOBMFME_00020	PHAMLDGF_00154	OIFFLKGO_00020	ELDEGPLD_00303	AALPPDOG_00165	HLKBKCGO_00154	MFDBGGJO_00020	BAGEFAME_00714	GFBENKPD_00053	OEKILDFI_00020	AIIBDPGP_00008	DCAHGEOL_00020	GKNAJFDL_00609	FHAAIEKB_00020	NNNMKEGL_01898	ONBCJDOL_00020	ADOMJLIF_00020	CKAJCCKK_00154	LKOJANPK_00221	OLFHICKB_00020	PELPDHFM_00020
yfnB		Putative HAD-hydrolase YfnB	162	162	1	458	7950				344	692	667	KNEGACEH_01770	CPGCHGLH_01771	CGFFANIL_01645	HPMKFMCM_01756	FNFODJBM_00358	LKGICJMO_00262	IBMKAECP_01747	GIDIOGJG_01646	ADEGEOAL_01740	LJFCFGAL_00222	GLIPAODO_00112	IGODHICN_00222	PMLBONNF_00082	OGBPMBGD_00062	AFMANOHL_00112	FMOBMFME_00112	PHAMLDGF_00062	OIFFLKGO_00112	ELDEGPLD_00211	AALPPDOG_00257	HLKBKCGO_00062	MFDBGGJO_00112	BAGEFAME_00406	GFBENKPD_00146	OEKILDFI_00112	AIIBDPGP_00101	DCAHGEOL_00112	GKNAJFDL_00075	FHAAIEKB_00112	NNNMKEGL_00431	ONBCJDOL_00113	ADOMJLIF_00112	CKAJCCKK_00062	LKOJANPK_00129	OLFHICKB_00112	PELPDHFM_00112
group_2004		hypothetical protein	162	162	1	458	5092				287	467	464	KNEGACEH_02517	CPGCHGLH_02517	CGFFANIL_02417	HPMKFMCM_02479	FNFODJBM_01217	LKGICJMO_01044	IBMKAECP_02632	GIDIOGJG_00022	ADEGEOAL_02530	LJFCFGAL_01052	GLIPAODO_00947	IGODHICN_02112	PMLBONNF_00958	OGBPMBGD_00655	AFMANOHL_00850	FMOBMFME_01785	PHAMLDGF_00951	OIFFLKGO_00882	ELDEGPLD_00506	AALPPDOG_00498	HLKBKCGO_00718	MFDBGGJO_01025	BAGEFAME_01024	GFBENKPD_02017	OEKILDFI_00490	AIIBDPGP_00593	DCAHGEOL_00688	GKNAJFDL_00722	FHAAIEKB_01009	NNNMKEGL_02112	ONBCJDOL_00895	ADOMJLIF_00937	CKAJCCKK_00668	LKOJANPK_00954	OLFHICKB_00849	PELPDHFM_00936
smc_1		Chromosome partition protein Smc	162	162	1	458	7859				962	3587	3544	KNEGACEH_01709	CPGCHGLH_01710	CGFFANIL_01584	HPMKFMCM_01694	FNFODJBM_00297	LKGICJMO_00201	IBMKAECP_01686	GIDIOGJG_01586	ADEGEOAL_01680	LJFCFGAL_00162	GLIPAODO_00052	IGODHICN_00162	PMLBONNF_00022	OGBPMBGD_00122	AFMANOHL_00052	FMOBMFME_00052	PHAMLDGF_00122	OIFFLKGO_00052	ELDEGPLD_00271	AALPPDOG_00197	HLKBKCGO_00122	MFDBGGJO_00052	BAGEFAME_00746	GFBENKPD_00085	OEKILDFI_00052	AIIBDPGP_00041	DCAHGEOL_00052	GKNAJFDL_00015	FHAAIEKB_00052	NNNMKEGL_01866	ONBCJDOL_00052	ADOMJLIF_00052	CKAJCCKK_00122	LKOJANPK_00189	OLFHICKB_00052	PELPDHFM_00052
cetB		hypothetical protein	162	162	1	458	4223				341	536	534	KNEGACEH_00139	CPGCHGLH_00142	CGFFANIL_00097	HPMKFMCM_00121	FNFODJBM_01421	LKGICJMO_01368	IBMKAECP_00159	GIDIOGJG_00129	ADEGEOAL_00192	LJFCFGAL_00852	GLIPAODO_01176	IGODHICN_01064	PMLBONNF_00811	OGBPMBGD_01643	AFMANOHL_00754	FMOBMFME_00657	PHAMLDGF_01042	OIFFLKGO_00627	ELDEGPLD_00374	AALPPDOG_00681	HLKBKCGO_00617	MFDBGGJO_00802	BAGEFAME_00819	GFBENKPD_00573	OEKILDFI_00320	AIIBDPGP_01316	DCAHGEOL_00903	GKNAJFDL_01297	FHAAIEKB_00874	NNNMKEGL_00918	ONBCJDOL_00747	ADOMJLIF_00778	CKAJCCKK_00598	LKOJANPK_00585	OLFHICKB_00676	PELPDHFM_01183
ydaG		General stress protein 26	162	162	1	458	3241				179	422	419	KNEGACEH_00618	CPGCHGLH_00621	CGFFANIL_00568	HPMKFMCM_00593	FNFODJBM_01909	LKGICJMO_01866	IBMKAECP_00643	GIDIOGJG_00581	ADEGEOAL_00665	LJFCFGAL_00705	GLIPAODO_01620	IGODHICN_01267	PMLBONNF_01390	OGBPMBGD_02209	AFMANOHL_02489	FMOBMFME_01468	PHAMLDGF_01529	OIFFLKGO_02468	ELDEGPLD_01463	AALPPDOG_01323	HLKBKCGO_00892	MFDBGGJO_02157	BAGEFAME_02117	GFBENKPD_00323	OEKILDFI_01309	AIIBDPGP_01102	DCAHGEOL_01420	GKNAJFDL_02497	FHAAIEKB_01688	NNNMKEGL_00626	ONBCJDOL_01703	ADOMJLIF_01344	CKAJCCKK_01574	LKOJANPK_01049	OLFHICKB_01326	PELPDHFM_01609
rsbU		Phosphoserine phosphatase RsbU	162	162	1	458	1034				395	1001	995	KNEGACEH_00915	CPGCHGLH_00918	CGFFANIL_00861	HPMKFMCM_00892	FNFODJBM_02214	LKGICJMO_02147	IBMKAECP_00944	GIDIOGJG_00865	ADEGEOAL_00950	LJFCFGAL_02242	GLIPAODO_02220	IGODHICN_02216	PMLBONNF_02226	OGBPMBGD_02196	AFMANOHL_02201	FMOBMFME_02262	PHAMLDGF_02155	OIFFLKGO_02160	ELDEGPLD_02313	AALPPDOG_02299	HLKBKCGO_02197	MFDBGGJO_02048	BAGEFAME_02022	GFBENKPD_02326	OEKILDFI_02186	AIIBDPGP_02204	DCAHGEOL_02224	GKNAJFDL_02256	FHAAIEKB_02164	NNNMKEGL_02030	ONBCJDOL_02195	ADOMJLIF_02136	CKAJCCKK_02095	LKOJANPK_02021	OLFHICKB_02170	PELPDHFM_02215
group_2267		hypothetical protein	162	162	1	458	1426				617	1040	1037	KNEGACEH_00981	CPGCHGLH_00984	CGFFANIL_00928	HPMKFMCM_00959	FNFODJBM_02284	LKGICJMO_02204	IBMKAECP_01012	GIDIOGJG_00927	ADEGEOAL_01004	LJFCFGAL_01300	GLIPAODO_01023	IGODHICN_01701	PMLBONNF_01186	OGBPMBGD_01003	AFMANOHL_01183	FMOBMFME_00936	PHAMLDGF_01304	OIFFLKGO_01622	ELDEGPLD_00582	AALPPDOG_01002	HLKBKCGO_01644	MFDBGGJO_01633	BAGEFAME_01606	GFBENKPD_01660	OEKILDFI_01627	AIIBDPGP_00779	DCAHGEOL_01800	GKNAJFDL_00972	FHAAIEKB_01213	NNNMKEGL_01669	ONBCJDOL_01099	ADOMJLIF_01140	CKAJCCKK_01209	LKOJANPK_01468	OLFHICKB_01280	PELPDHFM_01012
purB		Adenylosuccinate lyase	162	162	1	458	1446				560	1295	1290	KNEGACEH_00994	CPGCHGLH_00997	CGFFANIL_00941	HPMKFMCM_00972	FNFODJBM_02297	LKGICJMO_02217	IBMKAECP_01025	GIDIOGJG_00940	ADEGEOAL_01017	LJFCFGAL_01313	GLIPAODO_01036	IGODHICN_01688	PMLBONNF_01173	OGBPMBGD_01016	AFMANOHL_01170	FMOBMFME_00923	PHAMLDGF_01317	OIFFLKGO_01609	ELDEGPLD_00595	AALPPDOG_01015	HLKBKCGO_01631	MFDBGGJO_01620	BAGEFAME_01593	GFBENKPD_01647	OEKILDFI_01614	AIIBDPGP_00766	DCAHGEOL_01813	GKNAJFDL_00985	FHAAIEKB_01226	NNNMKEGL_01656	ONBCJDOL_01112	ADOMJLIF_01127	CKAJCCKK_01222	LKOJANPK_01481	OLFHICKB_01293	PELPDHFM_01025
group_2303		hypothetical protein	162	162	1	458	2176				113	125	121	KNEGACEH_01255	CPGCHGLH_01256	CGFFANIL_01195	HPMKFMCM_01230	FNFODJBM_02569	LKGICJMO_02469	IBMKAECP_01286	GIDIOGJG_01196	ADEGEOAL_01283	LJFCFGAL_01151	GLIPAODO_01285	IGODHICN_01249	PMLBONNF_01063	OGBPMBGD_00891	AFMANOHL_00929	FMOBMFME_00860	PHAMLDGF_01441	OIFFLKGO_00778	ELDEGPLD_02022	AALPPDOG_00891	HLKBKCGO_00756	MFDBGGJO_00946	BAGEFAME_00986	GFBENKPD_01113	OEKILDFI_00948	AIIBDPGP_01839	DCAHGEOL_00968	GKNAJFDL_00684	FHAAIEKB_01114	NNNMKEGL_01252	ONBCJDOL_00959	ADOMJLIF_01017	CKAJCCKK_01896	LKOJANPK_00769	OLFHICKB_00887	PELPDHFM_01274
recN		DNA repair protein RecN	162	162	1	458	2378				1043	1685	1677	KNEGACEH_01381	CPGCHGLH_01382	CGFFANIL_01319	HPMKFMCM_01357	FNFODJBM_00017	LKGICJMO_02593	IBMKAECP_01411	GIDIOGJG_01320	ADEGEOAL_01408	LJFCFGAL_01215	GLIPAODO_01740	IGODHICN_02287	PMLBONNF_01773	OGBPMBGD_01806	AFMANOHL_01732	FMOBMFME_01057	PHAMLDGF_01157	OIFFLKGO_01711	ELDEGPLD_01260	AALPPDOG_01812	HLKBKCGO_01747	MFDBGGJO_01660	BAGEFAME_01633	GFBENKPD_01136	OEKILDFI_01682	AIIBDPGP_00900	DCAHGEOL_01165	GKNAJFDL_00834	FHAAIEKB_01806	NNNMKEGL_01345	ONBCJDOL_01479	ADOMJLIF_02057	CKAJCCKK_01001	LKOJANPK_01557	OLFHICKB_01765	PELPDHFM_01757
pdhC_3		Dihydrolipoyllysine-residue acetyltransferase component of pyruvate dehydrogenase complex	162	162	1	458	2383				719	1334	1324	KNEGACEH_01385	CPGCHGLH_01386	CGFFANIL_01323	HPMKFMCM_01361	FNFODJBM_00021	LKGICJMO_02597	IBMKAECP_01415	GIDIOGJG_01324	ADEGEOAL_01412	LJFCFGAL_01211	GLIPAODO_01736	IGODHICN_02283	PMLBONNF_01769	OGBPMBGD_01802	AFMANOHL_01728	FMOBMFME_01061	PHAMLDGF_01161	OIFFLKGO_01715	ELDEGPLD_01256	AALPPDOG_01808	HLKBKCGO_01751	MFDBGGJO_01656	BAGEFAME_01629	GFBENKPD_01132	OEKILDFI_01686	AIIBDPGP_00904	DCAHGEOL_01169	GKNAJFDL_00838	FHAAIEKB_01810	NNNMKEGL_01341	ONBCJDOL_01475	ADOMJLIF_02053	CKAJCCKK_00997	LKOJANPK_01553	OLFHICKB_01761	PELPDHFM_01761
miaB		tRNA-2-methylthio-N(6)-dimethylallyladenosine synthase	162	162	1	458	7756				647	1544	1535	KNEGACEH_01646	CPGCHGLH_01647	CGFFANIL_01525	HPMKFMCM_01631	FNFODJBM_00237	LKGICJMO_00141	IBMKAECP_01626	GIDIOGJG_01527	ADEGEOAL_01621	LJFCFGAL_00103	GLIPAODO_00391	IGODHICN_00103	PMLBONNF_00219	OGBPMBGD_02271	AFMANOHL_00247	FMOBMFME_00157	PHAMLDGF_00503	OIFFLKGO_00566	ELDEGPLD_00955	AALPPDOG_02424	HLKBKCGO_02291	MFDBGGJO_02209	BAGEFAME_02192	GFBENKPD_00026	OEKILDFI_02336	AIIBDPGP_00753	DCAHGEOL_00712	GKNAJFDL_00582	FHAAIEKB_00248	NNNMKEGL_01925	ONBCJDOL_01873	ADOMJLIF_00166	CKAJCCKK_00987	LKOJANPK_00472	OLFHICKB_00952	PELPDHFM_01869
pbpB		Penicillin-binding protein 2B	162	162	1	458	7941				1106	2318	2310	KNEGACEH_01764	CPGCHGLH_01765	CGFFANIL_01639	HPMKFMCM_01750	FNFODJBM_00352	LKGICJMO_00256	IBMKAECP_01741	GIDIOGJG_01640	ADEGEOAL_01734	LJFCFGAL_00216	GLIPAODO_00106	IGODHICN_00216	PMLBONNF_00076	OGBPMBGD_00068	AFMANOHL_00106	FMOBMFME_00106	PHAMLDGF_00068	OIFFLKGO_00106	ELDEGPLD_00217	AALPPDOG_00251	HLKBKCGO_00068	MFDBGGJO_00106	BAGEFAME_00412	GFBENKPD_00140	OEKILDFI_00106	AIIBDPGP_00095	DCAHGEOL_00106	GKNAJFDL_00069	FHAAIEKB_00106	NNNMKEGL_00437	ONBCJDOL_00107	ADOMJLIF_00106	CKAJCCKK_00068	LKOJANPK_00135	OLFHICKB_00106	PELPDHFM_00106
glpQ_1		Glycerophosphodiester phosphodiesterase	162	162	1	458	6981				821	929	928	KNEGACEH_01800	CPGCHGLH_01801	CGFFANIL_01731	HPMKFMCM_01786	FNFODJBM_00458	LKGICJMO_00360	IBMKAECP_01841	GIDIOGJG_01773	ADEGEOAL_01841	LJFCFGAL_00252	GLIPAODO_00202	IGODHICN_00305	PMLBONNF_00180	OGBPMBGD_00032	AFMANOHL_00208	FMOBMFME_00143	PHAMLDGF_00032	OIFFLKGO_00143	ELDEGPLD_01209	AALPPDOG_01198	HLKBKCGO_00032	MFDBGGJO_00142	BAGEFAME_00376	GFBENKPD_00239	OEKILDFI_00142	AIIBDPGP_00191	DCAHGEOL_00143	GKNAJFDL_00175	FHAAIEKB_00209	NNNMKEGL_00403	ONBCJDOL_00143	ADOMJLIF_00142	CKAJCCKK_00032	LKOJANPK_00024	OLFHICKB_00208	PELPDHFM_00201
pepA_2		cytosol aminopeptidase	162	162	1	458	6741				263	1472	1459	KNEGACEH_01967	CPGCHGLH_01968	CGFFANIL_01900	HPMKFMCM_01958	FNFODJBM_00637	LKGICJMO_00533	IBMKAECP_02010	GIDIOGJG_01941	ADEGEOAL_02011	LJFCFGAL_02069	GLIPAODO_01445	IGODHICN_00991	PMLBONNF_01382	OGBPMBGD_00806	AFMANOHL_01380	FMOBMFME_01409	PHAMLDGF_01521	OIFFLKGO_01076	ELDEGPLD_01050	AALPPDOG_00868	HLKBKCGO_01088	MFDBGGJO_00700	BAGEFAME_00688	GFBENKPD_00716	OEKILDFI_01266	AIIBDPGP_01606	DCAHGEOL_01412	GKNAJFDL_01186	FHAAIEKB_01433	NNNMKEGL_00243	ONBCJDOL_01319	ADOMJLIF_01301	CKAJCCKK_01423	LKOJANPK_01363	OLFHICKB_01225	PELPDHFM_01434
sarX		HTH-type transcriptional regulator SarX	162	162	1	458	2629				263	392	358	KNEGACEH_02148	CPGCHGLH_02149	CGFFANIL_02081	HPMKFMCM_02139	FNFODJBM_00826	LKGICJMO_00734	IBMKAECP_02221	GIDIOGJG_02142	ADEGEOAL_02216	LJFCFGAL_01455	GLIPAODO_01337	IGODHICN_01140	PMLBONNF_01115	OGBPMBGD_01049	AFMANOHL_01103	FMOBMFME_01156	PHAMLDGF_01190	OIFFLKGO_01563	ELDEGPLD_00769	AALPPDOG_01132	HLKBKCGO_00996	MFDBGGJO_00586	BAGEFAME_00512	GFBENKPD_01238	OEKILDFI_01172	AIIBDPGP_00933	DCAHGEOL_01206	GKNAJFDL_00867	FHAAIEKB_01157	NNNMKEGL_00067	ONBCJDOL_01052	ADOMJLIF_01060	CKAJCCKK_01102	LKOJANPK_00677	OLFHICKB_01058	PELPDHFM_01317
aes		Acetyl esterase	162	162	1	458	2650				227	1046	1040	KNEGACEH_02160	CPGCHGLH_02161	CGFFANIL_02093	HPMKFMCM_02152	FNFODJBM_00838	LKGICJMO_00747	IBMKAECP_02233	GIDIOGJG_02154	ADEGEOAL_02228	LJFCFGAL_01467	GLIPAODO_01349	IGODHICN_01152	PMLBONNF_01127	OGBPMBGD_01036	AFMANOHL_01091	FMOBMFME_01168	PHAMLDGF_01178	OIFFLKGO_00937	ELDEGPLD_00757	AALPPDOG_01119	HLKBKCGO_01008	MFDBGGJO_00574	BAGEFAME_00500	GFBENKPD_01226	OEKILDFI_01185	AIIBDPGP_00921	DCAHGEOL_01219	GKNAJFDL_00855	FHAAIEKB_01145	NNNMKEGL_00055	ONBCJDOL_01064	ADOMJLIF_01048	CKAJCCKK_01115	LKOJANPK_00664	OLFHICKB_01070	PELPDHFM_01305
ung		Uracil-DNA glycosylase	162	162	1	458	844				494	659	657	KNEGACEH_02258	CPGCHGLH_02259	CGFFANIL_02171	HPMKFMCM_02232	FNFODJBM_00951	LKGICJMO_00840	IBMKAECP_02398	GIDIOGJG_02239	ADEGEOAL_02312	LJFCFGAL_01790	GLIPAODO_02015	IGODHICN_01939	PMLBONNF_01935	OGBPMBGD_01893	AFMANOHL_01881	FMOBMFME_01941	PHAMLDGF_01792	OIFFLKGO_02269	ELDEGPLD_02174	AALPPDOG_01960	HLKBKCGO_01875	MFDBGGJO_01779	BAGEFAME_01755	GFBENKPD_01939	OEKILDFI_01703	AIIBDPGP_01417	DCAHGEOL_02291	GKNAJFDL_01924	FHAAIEKB_01896	NNNMKEGL_02269	ONBCJDOL_01797	ADOMJLIF_01816	CKAJCCKK_01612	LKOJANPK_02207	OLFHICKB_01824	PELPDHFM_02032
yabA		Initiation-control protein YabA	162	162	1	458	2943				176	398	395	KNEGACEH_02392	CPGCHGLH_02393	CGFFANIL_02290	HPMKFMCM_02352	FNFODJBM_01088	LKGICJMO_00967	IBMKAECP_02518	GIDIOGJG_02341	ADEGEOAL_02429	LJFCFGAL_01634	GLIPAODO_01662	IGODHICN_01790	PMLBONNF_01662	OGBPMBGD_01567	AFMANOHL_01645	FMOBMFME_01757	PHAMLDGF_01836	OIFFLKGO_01492	ELDEGPLD_01926	AALPPDOG_01699	HLKBKCGO_01522	MFDBGGJO_01510	BAGEFAME_01483	GFBENKPD_01809	OEKILDFI_01499	AIIBDPGP_01816	DCAHGEOL_01712	GKNAJFDL_01642	FHAAIEKB_01697	NNNMKEGL_02255	ONBCJDOL_01745	ADOMJLIF_01616	CKAJCCKK_01671	LKOJANPK_01377	OLFHICKB_01684	PELPDHFM_01651
speG		Spermidine N(1)-acetyltransferase	162	162	1	458	2934				314	533	531	KNEGACEH_02398	CPGCHGLH_02399	CGFFANIL_02296	HPMKFMCM_02358	FNFODJBM_01094	LKGICJMO_00973	IBMKAECP_02524	GIDIOGJG_02347	ADEGEOAL_02435	LJFCFGAL_01628	GLIPAODO_01656	IGODHICN_01796	PMLBONNF_01656	OGBPMBGD_01561	AFMANOHL_01639	FMOBMFME_01763	PHAMLDGF_01830	OIFFLKGO_01498	ELDEGPLD_01932	AALPPDOG_01693	HLKBKCGO_01516	MFDBGGJO_01504	BAGEFAME_01477	GFBENKPD_01803	OEKILDFI_01493	AIIBDPGP_01822	DCAHGEOL_01718	GKNAJFDL_01648	FHAAIEKB_01691	NNNMKEGL_02261	ONBCJDOL_01751	ADOMJLIF_01610	CKAJCCKK_01665	LKOJANPK_01371	OLFHICKB_01678	PELPDHFM_01645
treP_2		PTS system trehalose-specific EIIBC component	162	162	1	458	4689				1121	1448	1441	KNEGACEH_02408	CPGCHGLH_02409	CGFFANIL_02306	HPMKFMCM_02368	FNFODJBM_01104	LKGICJMO_00983	IBMKAECP_02534	GIDIOGJG_02354	ADEGEOAL_02444	LJFCFGAL_01974	GLIPAODO_01569	IGODHICN_01411	PMLBONNF_01581	OGBPMBGD_01136	AFMANOHL_01550	FMOBMFME_01692	PHAMLDGF_01277	OIFFLKGO_01377	ELDEGPLD_01829	AALPPDOG_02086	HLKBKCGO_01404	MFDBGGJO_01299	BAGEFAME_01278	GFBENKPD_01270	OEKILDFI_01206	AIIBDPGP_02069	DCAHGEOL_01240	GKNAJFDL_01488	FHAAIEKB_01578	NNNMKEGL_02340	ONBCJDOL_01593	ADOMJLIF_01535	CKAJCCKK_01182	LKOJANPK_00909	OLFHICKB_01603	PELPDHFM_01533
metI		Cystathionine gamma-synthase/O-acetylhomoserine (thiol)-lyase	162	162	1	458	5077				272	1103	1093	KNEGACEH_02510	CPGCHGLH_02510	CGFFANIL_02410	HPMKFMCM_02472	FNFODJBM_01210	LKGICJMO_01038	IBMKAECP_02625	GIDIOGJG_00015	ADEGEOAL_02524	LJFCFGAL_01059	GLIPAODO_00954	IGODHICN_02118	PMLBONNF_00951	OGBPMBGD_00648	AFMANOHL_00857	FMOBMFME_01778	PHAMLDGF_00944	OIFFLKGO_00875	ELDEGPLD_00513	AALPPDOG_00491	HLKBKCGO_00725	MFDBGGJO_01018	BAGEFAME_01017	GFBENKPD_02024	OEKILDFI_00483	AIIBDPGP_00586	DCAHGEOL_00695	GKNAJFDL_00715	FHAAIEKB_01002	NNNMKEGL_02106	ONBCJDOL_00888	ADOMJLIF_00945	CKAJCCKK_00661	LKOJANPK_00961	OLFHICKB_00856	PELPDHFM_00943
group_2498		Isatin hydrolase	162	162	1	458	5087				575	743	739	KNEGACEH_02514	CPGCHGLH_02514	CGFFANIL_02414	HPMKFMCM_02476	FNFODJBM_01214	LKGICJMO_01042	IBMKAECP_02629	GIDIOGJG_00019	ADEGEOAL_02528	LJFCFGAL_01055	GLIPAODO_00950	IGODHICN_02114	PMLBONNF_00955	OGBPMBGD_00652	AFMANOHL_00853	FMOBMFME_01782	PHAMLDGF_00948	OIFFLKGO_00879	ELDEGPLD_00509	AALPPDOG_00495	HLKBKCGO_00721	MFDBGGJO_01022	BAGEFAME_01021	GFBENKPD_02020	OEKILDFI_00487	AIIBDPGP_00590	DCAHGEOL_00691	GKNAJFDL_00719	FHAAIEKB_01006	NNNMKEGL_02110	ONBCJDOL_00892	ADOMJLIF_00941	CKAJCCKK_00665	LKOJANPK_00957	OLFHICKB_00852	PELPDHFM_00939
bcrR		hypothetical protein	162	162	1	458	5196				395	575	573	KNEGACEH_02528	CPGCHGLH_02528	CGFFANIL_02444	HPMKFMCM_02490	FNFODJBM_01264	LKGICJMO_01150	IBMKAECP_02658	GIDIOGJG_00033	ADEGEOAL_00021	LJFCFGAL_01041	GLIPAODO_00936	IGODHICN_01438	PMLBONNF_00969	OGBPMBGD_00666	AFMANOHL_00839	FMOBMFME_01097	PHAMLDGF_00962	OIFFLKGO_00894	ELDEGPLD_00495	AALPPDOG_00509	HLKBKCGO_00706	MFDBGGJO_01036	BAGEFAME_01035	GFBENKPD_01486	OEKILDFI_00501	AIIBDPGP_00605	DCAHGEOL_00676	GKNAJFDL_00733	FHAAIEKB_01020	NNNMKEGL_02201	ONBCJDOL_00906	ADOMJLIF_00926	CKAJCCKK_00679	LKOJANPK_00942	OLFHICKB_00838	PELPDHFM_00925
pepA_1		Glutamyl aminopeptidase	162	162	1	458	2026				281	1079	1066	KNEGACEH_01165	CPGCHGLH_01166	CGFFANIL_01108	HPMKFMCM_01143	FNFODJBM_02474	LKGICJMO_02381	IBMKAECP_01196	GIDIOGJG_01104	ADEGEOAL_01197	LJFCFGAL_02001	GLIPAODO_01070	IGODHICN_00757	PMLBONNF_00708	OGBPMBGD_00797	AFMANOHL_00718	FMOBMFME_00841	PHAMLDGF_00927	OIFFLKGO_02214	ELDEGPLD_00815	AALPPDOG_00288	HLKBKCGO_00514	MFDBGGJO_00691	BAGEFAME_00617	GFBENKPD_00999	OEKILDFI_00632	AIIBDPGP_01978	DCAHGEOL_00560	GKNAJFDL_01733	FHAAIEKB_00823	NNNMKEGL_01164	ONBCJDOL_00644	ADOMJLIF_00660	CKAJCCKK_00718	LKOJANPK_00549	OLFHICKB_00573	PELPDHFM_01129
scrB		Sucrose-6-phosphate hydrolase	162	162	1	458	1372				227	1487	1474	KNEGACEH_00946	CPGCHGLH_00949	CGFFANIL_00893	HPMKFMCM_00923	FNFODJBM_02249	LKGICJMO_02177	IBMKAECP_00975	GIDIOGJG_00892	ADEGEOAL_00978	LJFCFGAL_01608	GLIPAODO_00988	IGODHICN_01531	PMLBONNF_01717	OGBPMBGD_00968	AFMANOHL_01706	FMOBMFME_00971	PHAMLDGF_01896	OIFFLKGO_01664	ELDEGPLD_00547	AALPPDOG_00968	HLKBKCGO_01606	MFDBGGJO_01595	BAGEFAME_01573	GFBENKPD_01684	OEKILDFI_01596	AIIBDPGP_00814	DCAHGEOL_01831	GKNAJFDL_01768	FHAAIEKB_01757	NNNMKEGL_01722	ONBCJDOL_01766	ADOMJLIF_01671	CKAJCCKK_01756	LKOJANPK_01506	OLFHICKB_01744	PELPDHFM_00977
panC		Pantothenate synthetase	162	162	1	458	4246				803	854	850	KNEGACEH_00153	CPGCHGLH_00156	CGFFANIL_00111	HPMKFMCM_00135	FNFODJBM_01436	LKGICJMO_01383	IBMKAECP_00173	GIDIOGJG_00143	ADEGEOAL_00206	LJFCFGAL_00837	GLIPAODO_01162	IGODHICN_01050	PMLBONNF_00797	OGBPMBGD_02000	AFMANOHL_00740	FMOBMFME_00643	PHAMLDGF_01028	OIFFLKGO_00641	ELDEGPLD_00388	AALPPDOG_00667	HLKBKCGO_00602	MFDBGGJO_00788	BAGEFAME_00833	GFBENKPD_00559	OEKILDFI_00305	AIIBDPGP_01889	DCAHGEOL_00889	GKNAJFDL_01992	FHAAIEKB_00888	NNNMKEGL_00932	ONBCJDOL_00733	ADOMJLIF_00792	CKAJCCKK_00584	LKOJANPK_00571	OLFHICKB_00662	PELPDHFM_01197
nanT		Sialic acid transporter NanT	162	162	1	458	5697				908	1184	1181	KNEGACEH_00312	CPGCHGLH_00315	CGFFANIL_00261	HPMKFMCM_00289	FNFODJBM_01597	LKGICJMO_01542	IBMKAECP_00334	GIDIOGJG_00294	ADEGEOAL_00361	LJFCFGAL_00303	GLIPAODO_00508	IGODHICN_00439	PMLBONNF_00485	OGBPMBGD_00426	AFMANOHL_00425	FMOBMFME_01216	PHAMLDGF_00192	OIFFLKGO_00354	ELDEGPLD_00154	AALPPDOG_01240	HLKBKCGO_01161	MFDBGGJO_01485	BAGEFAME_01418	GFBENKPD_00832	OEKILDFI_01380	AIIBDPGP_00241	DCAHGEOL_00372	GKNAJFDL_00296	FHAAIEKB_00426	NNNMKEGL_01459	ONBCJDOL_00283	ADOMJLIF_00432	CKAJCCKK_00192	LKOJANPK_00260	OLFHICKB_00259	PELPDHFM_00486
group_2655		hypothetical protein	162	162	1	458	5739				542	767	759	KNEGACEH_00333	CPGCHGLH_00336	CGFFANIL_00285	HPMKFMCM_00310	FNFODJBM_01618	LKGICJMO_01562	IBMKAECP_00355	GIDIOGJG_00321	ADEGEOAL_00383	LJFCFGAL_00324	GLIPAODO_00487	IGODHICN_00418	PMLBONNF_00464	OGBPMBGD_00447	AFMANOHL_00446	FMOBMFME_01195	PHAMLDGF_00213	OIFFLKGO_00375	ELDEGPLD_00133	AALPPDOG_01261	HLKBKCGO_01140	MFDBGGJO_01464	BAGEFAME_01397	GFBENKPD_00811	OEKILDFI_01401	AIIBDPGP_00262	DCAHGEOL_00351	GKNAJFDL_00275	FHAAIEKB_00447	NNNMKEGL_01479	ONBCJDOL_00262	ADOMJLIF_00411	CKAJCCKK_00213	LKOJANPK_00281	OLFHICKB_00280	PELPDHFM_00465
group_2672		hypothetical protein	162	162	1	458	5975				317	449	445	KNEGACEH_00454	CPGCHGLH_00457	CGFFANIL_00405	HPMKFMCM_00429	FNFODJBM_01748	LKGICJMO_01707	IBMKAECP_00482	GIDIOGJG_00422	ADEGEOAL_00500	LJFCFGAL_00440	GLIPAODO_01607	IGODHICN_00319	PMLBONNF_01644	OGBPMBGD_01181	AFMANOHL_01589	FMOBMFME_00311	PHAMLDGF_00331	OIFFLKGO_02231	ELDEGPLD_00012	AALPPDOG_01554	HLKBKCGO_00188	MFDBGGJO_01390	BAGEFAME_01299	GFBENKPD_01747	OEKILDFI_01837	AIIBDPGP_01560	DCAHGEOL_01040	GKNAJFDL_01207	FHAAIEKB_01641	NNNMKEGL_01592	ONBCJDOL_01656	ADOMJLIF_01598	CKAJCCKK_00317	LKOJANPK_02139	OLFHICKB_01646	PELPDHFM_01576
mhqR		HTH-type transcriptional regulator MhqR	162	162	1	458	3448				314	434	433	KNEGACEH_00503	CPGCHGLH_00506	CGFFANIL_00454	HPMKFMCM_00477	FNFODJBM_01796	LKGICJMO_01755	IBMKAECP_00530	GIDIOGJG_00468	ADEGEOAL_00547	LJFCFGAL_00529	GLIPAODO_00727	IGODHICN_00676	PMLBONNF_01315	OGBPMBGD_00206	AFMANOHL_01305	FMOBMFME_01341	PHAMLDGF_00542	OIFFLKGO_01743	ELDEGPLD_00903	AALPPDOG_00033	HLKBKCGO_01055	MFDBGGJO_00885	BAGEFAME_00897	GFBENKPD_00436	OEKILDFI_00436	AIIBDPGP_00993	DCAHGEOL_01876	GKNAJFDL_00449	FHAAIEKB_01366	NNNMKEGL_00516	ONBCJDOL_01245	ADOMJLIF_01262	CKAJCCKK_00364	LKOJANPK_01544	OLFHICKB_01186	PELPDHFM_00344
group_2683		hypothetical protein	162	162	1	458	3414				443	680	678	KNEGACEH_00523	CPGCHGLH_00526	CGFFANIL_00474	HPMKFMCM_00497	FNFODJBM_01816	LKGICJMO_01775	IBMKAECP_00550	GIDIOGJG_00488	ADEGEOAL_00567	LJFCFGAL_00509	GLIPAODO_00707	IGODHICN_00656	PMLBONNF_01335	OGBPMBGD_00227	AFMANOHL_01285	FMOBMFME_01361	PHAMLDGF_00563	OIFFLKGO_01723	ELDEGPLD_00923	AALPPDOG_00054	HLKBKCGO_01076	MFDBGGJO_00905	BAGEFAME_00877	GFBENKPD_00416	OEKILDFI_00415	AIIBDPGP_00973	DCAHGEOL_01856	GKNAJFDL_00469	FHAAIEKB_01386	NNNMKEGL_00536	ONBCJDOL_01225	ADOMJLIF_01242	CKAJCCKK_00384	LKOJANPK_01524	OLFHICKB_01166	PELPDHFM_00324
yagU		Inner membrane protein YagU	162	162	1	458	3317				257	473	470	KNEGACEH_00567	CPGCHGLH_00570	CGFFANIL_00517	HPMKFMCM_00542	FNFODJBM_01859	LKGICJMO_01816	IBMKAECP_00593	GIDIOGJG_00531	ADEGEOAL_00615	LJFCFGAL_00466	GLIPAODO_00664	IGODHICN_00613	PMLBONNF_00668	OGBPMBGD_00270	AFMANOHL_01059	FMOBMFME_00576	PHAMLDGF_00606	OIFFLKGO_01276	ELDEGPLD_01159	AALPPDOG_00097	HLKBKCGO_00459	MFDBGGJO_01244	BAGEFAME_01935	GFBENKPD_00373	OEKILDFI_00372	AIIBDPGP_01322	DCAHGEOL_00434	GKNAJFDL_01702	FHAAIEKB_00705	NNNMKEGL_00574	ONBCJDOL_00593	ADOMJLIF_00609	CKAJCCKK_00823	LKOJANPK_01253	OLFHICKB_01522	PELPDHFM_00281
yidC_1		Membrane protein insertase YidC	162	162	1	458	3315				428	833	826	KNEGACEH_00569	CPGCHGLH_00572	CGFFANIL_00519	HPMKFMCM_00544	FNFODJBM_01861	LKGICJMO_01818	IBMKAECP_00595	GIDIOGJG_00533	ADEGEOAL_00617	LJFCFGAL_00464	GLIPAODO_00662	IGODHICN_00611	PMLBONNF_00666	OGBPMBGD_00272	AFMANOHL_01061	FMOBMFME_00578	PHAMLDGF_00608	OIFFLKGO_01228	ELDEGPLD_01157	AALPPDOG_00099	HLKBKCGO_00461	MFDBGGJO_01246	BAGEFAME_01933	GFBENKPD_00371	OEKILDFI_00370	AIIBDPGP_01324	DCAHGEOL_00432	GKNAJFDL_01700	FHAAIEKB_00707	NNNMKEGL_00577	ONBCJDOL_00595	ADOMJLIF_00611	CKAJCCKK_00821	LKOJANPK_01210	OLFHICKB_01438	PELPDHFM_00279
tcyC		L-cystine import ATP-binding protein TcyC	162	162	1	458	3274				488	731	729	KNEGACEH_00591	CPGCHGLH_00594	CGFFANIL_00541	HPMKFMCM_00566	FNFODJBM_01883	LKGICJMO_01840	IBMKAECP_00617	GIDIOGJG_00555	ADEGEOAL_00639	LJFCFGAL_02307	GLIPAODO_01919	IGODHICN_00589	PMLBONNF_00644	OGBPMBGD_01737	AFMANOHL_01823	FMOBMFME_00600	PHAMLDGF_00630	OIFFLKGO_01250	ELDEGPLD_01135	AALPPDOG_00121	HLKBKCGO_00483	MFDBGGJO_01268	BAGEFAME_01724	GFBENKPD_00349	OEKILDFI_01762	AIIBDPGP_01346	DCAHGEOL_00410	GKNAJFDL_01842	FHAAIEKB_00729	NNNMKEGL_00600	ONBCJDOL_00617	ADOMJLIF_00633	CKAJCCKK_00799	LKOJANPK_01232	OLFHICKB_01460	PELPDHFM_00257
tatC2		Sec-independent protein translocase protein TatCy	162	162	1	458	3206				743	773	755	KNEGACEH_00637	CPGCHGLH_00640	CGFFANIL_00588	HPMKFMCM_00612	FNFODJBM_01928	LKGICJMO_01884	IBMKAECP_00662	GIDIOGJG_00600	ADEGEOAL_00684	LJFCFGAL_00724	GLIPAODO_01639	IGODHICN_01286	PMLBONNF_01409	OGBPMBGD_01487	AFMANOHL_01622	FMOBMFME_01449	PHAMLDGF_01548	OIFFLKGO_01210	ELDEGPLD_01444	AALPPDOG_01304	HLKBKCGO_00911	MFDBGGJO_01883	BAGEFAME_01443	GFBENKPD_00304	OEKILDFI_01328	AIIBDPGP_01121	DCAHGEOL_01439	GKNAJFDL_01554	FHAAIEKB_01669	NNNMKEGL_00643	ONBCJDOL_01684	ADOMJLIF_01364	CKAJCCKK_01555	LKOJANPK_01068	OLFHICKB_01345	PELPDHFM_01628
tcaR		HTH-type transcriptional regulator TcaR	162	162	1	458	3185				230	503	456	KNEGACEH_00651	CPGCHGLH_00654	CGFFANIL_00602	HPMKFMCM_00626	FNFODJBM_01942	LKGICJMO_01896	IBMKAECP_00676	GIDIOGJG_00614	ADEGEOAL_00698	LJFCFGAL_00738	GLIPAODO_01653	IGODHICN_01300	PMLBONNF_01423	OGBPMBGD_01501	AFMANOHL_01636	FMOBMFME_01435	PHAMLDGF_01562	OIFFLKGO_01196	ELDEGPLD_01430	AALPPDOG_01290	HLKBKCGO_00925	MFDBGGJO_01869	BAGEFAME_01457	GFBENKPD_00290	OEKILDFI_01342	AIIBDPGP_01135	DCAHGEOL_01453	GKNAJFDL_01540	FHAAIEKB_01655	NNNMKEGL_00657	ONBCJDOL_01670	ADOMJLIF_01378	CKAJCCKK_01541	LKOJANPK_01082	OLFHICKB_01359	PELPDHFM_01642
modC		Molybdenum import ATP-binding protein ModC	162	162	1	458	5994				335	605	602	KNEGACEH_00724	CPGCHGLH_00727	CGFFANIL_00672	HPMKFMCM_00699	FNFODJBM_02012	LKGICJMO_01964	IBMKAECP_00749	GIDIOGJG_00684	ADEGEOAL_00772	LJFCFGAL_01407	GLIPAODO_01426	IGODHICN_00858	PMLBONNF_01269	OGBPMBGD_01700	AFMANOHL_01266	FMOBMFME_01247	PHAMLDGF_01411	OIFFLKGO_01007	ELDEGPLD_01333	AALPPDOG_01027	HLKBKCGO_02016	MFDBGGJO_01149	BAGEFAME_01082	GFBENKPD_01456	OEKILDFI_01131	AIIBDPGP_01038	DCAHGEOL_01355	GKNAJFDL_01030	FHAAIEKB_01320	NNNMKEGL_00726	ONBCJDOL_01206	ADOMJLIF_01223	CKAJCCKK_01319	LKOJANPK_00985	OLFHICKB_01098	PELPDHFM_01415
truA		tRNA pseudouridine synthase A	162	162	1	458	6069				575	803	801	KNEGACEH_00782	CPGCHGLH_00785	CGFFANIL_00731	HPMKFMCM_00757	FNFODJBM_02070	LKGICJMO_02022	IBMKAECP_00808	GIDIOGJG_00743	ADEGEOAL_00830	LJFCFGAL_01349	GLIPAODO_01368	IGODHICN_00800	PMLBONNF_01211	OGBPMBGD_01780	AFMANOHL_01208	FMOBMFME_01305	PHAMLDGF_01353	OIFFLKGO_01065	ELDEGPLD_01391	AALPPDOG_01085	HLKBKCGO_01708	MFDBGGJO_01091	BAGEFAME_01140	GFBENKPD_01398	OEKILDFI_01073	AIIBDPGP_01096	DCAHGEOL_01297	GKNAJFDL_01088	FHAAIEKB_01262	NNNMKEGL_00786	ONBCJDOL_01148	ADOMJLIF_01165	CKAJCCKK_01377	LKOJANPK_01043	OLFHICKB_01156	PELPDHFM_01357
fecD		Fe(3+) dicitrate transport system permease protein FecD	162	162	1	458	6104				278	965	954	KNEGACEH_00809	CPGCHGLH_00812	CGFFANIL_00757	HPMKFMCM_00786	FNFODJBM_02103	LKGICJMO_02047	IBMKAECP_00837	GIDIOGJG_00769	ADEGEOAL_00856	LJFCFGAL_02109	GLIPAODO_02142	IGODHICN_00774	PMLBONNF_02160	OGBPMBGD_02408	AFMANOHL_02134	FMOBMFME_02197	PHAMLDGF_01932	OIFFLKGO_02095	ELDEGPLD_02260	AALPPDOG_02238	HLKBKCGO_02140	MFDBGGJO_01987	BAGEFAME_01956	GFBENKPD_02291	OEKILDFI_02113	AIIBDPGP_02173	DCAHGEOL_02127	GKNAJFDL_02153	FHAAIEKB_02111	NNNMKEGL_00813	ONBCJDOL_02125	ADOMJLIF_02044	CKAJCCKK_01786	LKOJANPK_01962	OLFHICKB_02117	PELPDHFM_02133
deoC1		Deoxyribose-phosphate aldolase 1	162	162	1	458	931				395	662	660	KNEGACEH_00849	CPGCHGLH_00852	CGFFANIL_00795	HPMKFMCM_00826	FNFODJBM_02146	LKGICJMO_02083	IBMKAECP_00878	GIDIOGJG_00801	ADEGEOAL_00884	LJFCFGAL_01525	GLIPAODO_01534	IGODHICN_02150	PMLBONNF_01490	OGBPMBGD_01295	AFMANOHL_01398	FMOBMFME_01481	PHAMLDGF_01593	OIFFLKGO_01165	ELDEGPLD_01660	AALPPDOG_01372	HLKBKCGO_01226	MFDBGGJO_01452	BAGEFAME_01349	GFBENKPD_01370	OEKILDFI_01415	AIIBDPGP_01477	DCAHGEOL_01520	GKNAJFDL_01379	FHAAIEKB_01451	NNNMKEGL_01966	ONBCJDOL_01373	ADOMJLIF_01445	CKAJCCKK_01477	LKOJANPK_01149	OLFHICKB_01390	PELPDHFM_01479
tenA		Aminopyrimidine aminohydrolase	162	303	1.88	458	994				689	821	750	KNEGACEH_00892 KNEGACEH_00893	CPGCHGLH_00895 CPGCHGLH_00896	CGFFANIL_00838 CGFFANIL_00839	HPMKFMCM_00869 HPMKFMCM_00870	FNFODJBM_02189 FNFODJBM_02190	LKGICJMO_02126 LKGICJMO_02127	IBMKAECP_00921 IBMKAECP_00922	GIDIOGJG_00844 GIDIOGJG_00845	ADEGEOAL_00927 ADEGEOAL_00928	LJFCFGAL_01482 LJFCFGAL_01481	GLIPAODO_01491 GLIPAODO_01490	IGODHICN_01710 IGODHICN_01709	PMLBONNF_01447 PMLBONNF_01446	OGBPMBGD_01252 OGBPMBGD_01251	AFMANOHL_01441 AFMANOHL_01442	FMOBMFME_01524 FMOBMFME_01525	PHAMLDGF_01636 PHAMLDGF_01637	OIFFLKGO_01122 OIFFLKGO_01121	ELDEGPLD_01617 ELDEGPLD_01616	AALPPDOG_01415 AALPPDOG_01416	HLKBKCGO_01183	MFDBGGJO_01409 MFDBGGJO_01408	BAGEFAME_01392 BAGEFAME_01393	GFBENKPD_01327 GFBENKPD_01326	OEKILDFI_01458 OEKILDFI_01459	AIIBDPGP_01434 AIIBDPGP_01433	DCAHGEOL_01477 DCAHGEOL_01476	GKNAJFDL_01422 GKNAJFDL_01423	FHAAIEKB_01494	NNNMKEGL_02009 NNNMKEGL_02010	ONBCJDOL_01330	ADOMJLIF_01402 ADOMJLIF_01401	CKAJCCKK_01434	LKOJANPK_01106 LKOJANPK_01105	OLFHICKB_01433 OLFHICKB_01434	PELPDHFM_01522 PELPDHFM_01523
group_2751		hypothetical protein	162	162	1	458	1051				137	479	476	KNEGACEH_00908	CPGCHGLH_00911	CGFFANIL_00854	HPMKFMCM_00885	FNFODJBM_02207	LKGICJMO_02140	IBMKAECP_00937	GIDIOGJG_00858	ADEGEOAL_00943	LJFCFGAL_02235	GLIPAODO_02227	IGODHICN_02223	PMLBONNF_02233	OGBPMBGD_02203	AFMANOHL_02208	FMOBMFME_02255	PHAMLDGF_02148	OIFFLKGO_02167	ELDEGPLD_02306	AALPPDOG_02292	HLKBKCGO_02190	MFDBGGJO_02041	BAGEFAME_02015	GFBENKPD_02319	OEKILDFI_02193	AIIBDPGP_02211	DCAHGEOL_02217	GKNAJFDL_02263	FHAAIEKB_02171	NNNMKEGL_02023	ONBCJDOL_02188	ADOMJLIF_02129	CKAJCCKK_02102	LKOJANPK_02028	OLFHICKB_02177	PELPDHFM_02208
group_2758		hypothetical protein	162	162	1	458	1417				248	683	678	KNEGACEH_00974	CPGCHGLH_00977	CGFFANIL_00921	HPMKFMCM_00952	FNFODJBM_02277	LKGICJMO_02197	IBMKAECP_01005	GIDIOGJG_00920	ADEGEOAL_00996	LJFCFGAL_01293	GLIPAODO_01016	IGODHICN_01485	PMLBONNF_01193	OGBPMBGD_00996	AFMANOHL_01190	FMOBMFME_00943	PHAMLDGF_01297	OIFFLKGO_01629	ELDEGPLD_00575	AALPPDOG_00995	HLKBKCGO_01651	MFDBGGJO_01640	BAGEFAME_01613	GFBENKPD_01712	OEKILDFI_01634	AIIBDPGP_00786	DCAHGEOL_01793	GKNAJFDL_00965	FHAAIEKB_01206	NNNMKEGL_01676	ONBCJDOL_01092	ADOMJLIF_01147	CKAJCCKK_01202	LKOJANPK_01461	OLFHICKB_01273	PELPDHFM_01005
pncB2		Nicotinate phosphoribosyltransferase pncB2	162	162	1	458	1440				446	1472	1463	KNEGACEH_00990	CPGCHGLH_00993	CGFFANIL_00937	HPMKFMCM_00968	FNFODJBM_02293	LKGICJMO_02213	IBMKAECP_01021	GIDIOGJG_00936	ADEGEOAL_01013	LJFCFGAL_01309	GLIPAODO_01032	IGODHICN_01692	PMLBONNF_01177	OGBPMBGD_01012	AFMANOHL_01174	FMOBMFME_00927	PHAMLDGF_01313	OIFFLKGO_01613	ELDEGPLD_00591	AALPPDOG_01011	HLKBKCGO_01635	MFDBGGJO_01624	BAGEFAME_01597	GFBENKPD_01651	OEKILDFI_01618	AIIBDPGP_00770	DCAHGEOL_01809	GKNAJFDL_00981	FHAAIEKB_01222	NNNMKEGL_01660	ONBCJDOL_01108	ADOMJLIF_01131	CKAJCCKK_01218	LKOJANPK_01477	OLFHICKB_01289	PELPDHFM_01021
group_2773		hypothetical protein	162	162	1	458	1486				245	386	383	KNEGACEH_01016	CPGCHGLH_01019	CGFFANIL_00963	HPMKFMCM_00995	FNFODJBM_02320	LKGICJMO_02238	IBMKAECP_01048	GIDIOGJG_00962	ADEGEOAL_01039	LJFCFGAL_01335	GLIPAODO_01058	IGODHICN_01666	PMLBONNF_01151	OGBPMBGD_02120	AFMANOHL_01148	FMOBMFME_01920	PHAMLDGF_01339	OIFFLKGO_01933	ELDEGPLD_00618	AALPPDOG_02127	HLKBKCGO_02221	MFDBGGJO_01906	BAGEFAME_01861	GFBENKPD_01625	OEKILDFI_01965	AIIBDPGP_02368	DCAHGEOL_01972	GKNAJFDL_01007	FHAAIEKB_01248	NNNMKEGL_01633	ONBCJDOL_01134	ADOMJLIF_01105	CKAJCCKK_01244	LKOJANPK_01796	OLFHICKB_01315	PELPDHFM_01047
group_2793		hypothetical protein	162	162	1	458	1605				149	149	149	KNEGACEH_01085	CPGCHGLH_01087	CGFFANIL_01031	HPMKFMCM_01065	FNFODJBM_02395	LKGICJMO_02304	IBMKAECP_01121	GIDIOGJG_01030	ADEGEOAL_01105	LJFCFGAL_01543	GLIPAODO_01872	IGODHICN_01892	PMLBONNF_02414	OGBPMBGD_01308	AFMANOHL_02244	FMOBMFME_01577	PHAMLDGF_01738	OIFFLKGO_01322	ELDEGPLD_01715	AALPPDOG_01452	HLKBKCGO_01311	MFDBGGJO_01749	BAGEFAME_02136	GFBENKPD_02384	OEKILDFI_02229	AIIBDPGP_01927	DCAHGEOL_01629	GKNAJFDL_01433	FHAAIEKB_02184	NNNMKEGL_01088	ONBCJDOL_01433	ADOMJLIF_02176	CKAJCCKK_02187	LKOJANPK_02162	OLFHICKB_02213	PELPDHFM_01942
group_2794		hypothetical protein	162	162	1	458	1618				278	1196	1187	KNEGACEH_01094	CPGCHGLH_01096	CGFFANIL_01040	HPMKFMCM_01074	FNFODJBM_02404	LKGICJMO_02313	IBMKAECP_01130	GIDIOGJG_01039	ADEGEOAL_01114	LJFCFGAL_01552	GLIPAODO_01881	IGODHICN_01883	PMLBONNF_01847	OGBPMBGD_01317	AFMANOHL_01830	FMOBMFME_01568	PHAMLDGF_01729	OIFFLKGO_01331	ELDEGPLD_01706	AALPPDOG_01461	HLKBKCGO_01320	MFDBGGJO_01740	BAGEFAME_02102	GFBENKPD_02109	OEKILDFI_02311	AIIBDPGP_01918	DCAHGEOL_01620	GKNAJFDL_01442	FHAAIEKB_01845	NNNMKEGL_01097	ONBCJDOL_01424	ADOMJLIF_01762	CKAJCCKK_01847	LKOJANPK_02088	OLFHICKB_01868	PELPDHFM_01933
ribBA		Riboflavin biosynthesis protein RibBA	162	162	1	458	1987				965	1181	1178	KNEGACEH_01141	CPGCHGLH_01142	CGFFANIL_01084	HPMKFMCM_01118	FNFODJBM_02451	LKGICJMO_02357	IBMKAECP_01174	GIDIOGJG_01080	ADEGEOAL_01174	LJFCFGAL_02079	GLIPAODO_02401	IGODHICN_02037	PMLBONNF_01978	OGBPMBGD_02289	AFMANOHL_01965	FMOBMFME_01980	PHAMLDGF_02012	OIFFLKGO_02396	ELDEGPLD_02159	AALPPDOG_00266	HLKBKCGO_02333	MFDBGGJO_02251	BAGEFAME_02237	GFBENKPD_02226	OEKILDFI_01978	AIIBDPGP_02086	DCAHGEOL_01722	GKNAJFDL_02409	FHAAIEKB_01950	NNNMKEGL_01140	ONBCJDOL_01959	ADOMJLIF_01850	CKAJCCKK_01947	LKOJANPK_02349	OLFHICKB_01930	PELPDHFM_02400
group_2808		hypothetical protein	162	162	1	458	1994				290	560	558	KNEGACEH_01147	CPGCHGLH_01148	CGFFANIL_01089	HPMKFMCM_01125	FNFODJBM_02456	LKGICJMO_02362	IBMKAECP_01179	GIDIOGJG_01085	ADEGEOAL_01179	LJFCFGAL_02084	GLIPAODO_02233	IGODHICN_02032	PMLBONNF_01973	OGBPMBGD_02034	AFMANOHL_01960	FMOBMFME_01985	PHAMLDGF_02007	OIFFLKGO_02127	ELDEGPLD_02154	AALPPDOG_00271	HLKBKCGO_02206	MFDBGGJO_02109	BAGEFAME_02057	GFBENKPD_02231	OEKILDFI_01983	AIIBDPGP_02081	DCAHGEOL_01727	GKNAJFDL_02269	FHAAIEKB_01945	NNNMKEGL_01145	ONBCJDOL_01964	ADOMJLIF_01855	CKAJCCKK_01952	LKOJANPK_02050	OLFHICKB_01935	PELPDHFM_02228
yfcA		putative membrane transporter protein YfcA	162	162	1	458	2074				392	776	773	KNEGACEH_01199	CPGCHGLH_01200	CGFFANIL_01139	HPMKFMCM_01174	FNFODJBM_02508	LKGICJMO_02414	IBMKAECP_01229	GIDIOGJG_01135	ADEGEOAL_01228	LJFCFGAL_01112	GLIPAODO_01104	IGODHICN_00726	PMLBONNF_00739	OGBPMBGD_00766	AFMANOHL_00687	FMOBMFME_00810	PHAMLDGF_00896	OIFFLKGO_00682	ELDEGPLD_00846	AALPPDOG_00319	HLKBKCGO_00545	MFDBGGJO_00660	BAGEFAME_00586	GFBENKPD_01030	OEKILDFI_00601	AIIBDPGP_01675	DCAHGEOL_00591	GKNAJFDL_00913	FHAAIEKB_00792	NNNMKEGL_01196	ONBCJDOL_00675	ADOMJLIF_00691	CKAJCCKK_00749	LKOJANPK_00518	OLFHICKB_00604	PELPDHFM_01095
citZ		Citrate synthase 2	162	162	1	458	2103				908	1118	1115	KNEGACEH_01218	CPGCHGLH_01219	CGFFANIL_01160	HPMKFMCM_01193	FNFODJBM_02530	LKGICJMO_02433	IBMKAECP_01248	GIDIOGJG_01154	ADEGEOAL_01247	LJFCFGAL_01093	GLIPAODO_01123	IGODHICN_00707	PMLBONNF_00758	OGBPMBGD_00747	AFMANOHL_00668	FMOBMFME_00791	PHAMLDGF_00877	OIFFLKGO_00701	ELDEGPLD_00865	AALPPDOG_00338	HLKBKCGO_00564	MFDBGGJO_00641	BAGEFAME_00567	GFBENKPD_01049	OEKILDFI_00582	AIIBDPGP_01656	DCAHGEOL_00610	GKNAJFDL_00932	FHAAIEKB_00773	NNNMKEGL_01215	ONBCJDOL_00694	ADOMJLIF_00710	CKAJCCKK_00768	LKOJANPK_00499	OLFHICKB_00623	PELPDHFM_01076
hemC		Porphobilinogen deaminase	162	162	1	458	2143				473	932	926	KNEGACEH_01242	CPGCHGLH_01243	CGFFANIL_01183	HPMKFMCM_01217	FNFODJBM_02556	LKGICJMO_02456	IBMKAECP_01273	GIDIOGJG_01177	ADEGEOAL_01270	LJFCFGAL_01138	GLIPAODO_01298	IGODHICN_01262	PMLBONNF_01076	OGBPMBGD_00878	AFMANOHL_00942	FMOBMFME_00847	PHAMLDGF_01428	OIFFLKGO_00791	ELDEGPLD_02009	AALPPDOG_00878	HLKBKCGO_00743	MFDBGGJO_00933	BAGEFAME_00999	GFBENKPD_01126	OEKILDFI_00961	AIIBDPGP_01826	DCAHGEOL_00955	GKNAJFDL_00697	FHAAIEKB_01127	NNNMKEGL_01238	ONBCJDOL_00946	ADOMJLIF_01030	CKAJCCKK_01883	LKOJANPK_00782	OLFHICKB_00874	PELPDHFM_01287
mreC		Cell shape-determining protein MreC	162	162	1	458	2177				266	836	830	KNEGACEH_01256	CPGCHGLH_01257	CGFFANIL_01196	HPMKFMCM_01231	FNFODJBM_02570	LKGICJMO_02470	IBMKAECP_01287	GIDIOGJG_01197	ADEGEOAL_01284	LJFCFGAL_01152	GLIPAODO_01284	IGODHICN_01248	PMLBONNF_01062	OGBPMBGD_00892	AFMANOHL_00928	FMOBMFME_00861	PHAMLDGF_01442	OIFFLKGO_00777	ELDEGPLD_02023	AALPPDOG_00892	HLKBKCGO_00757	MFDBGGJO_00947	BAGEFAME_00985	GFBENKPD_01112	OEKILDFI_00947	AIIBDPGP_01840	DCAHGEOL_00969	GKNAJFDL_00683	FHAAIEKB_01113	NNNMKEGL_01253	ONBCJDOL_00960	ADOMJLIF_01016	CKAJCCKK_01897	LKOJANPK_00768	OLFHICKB_00888	PELPDHFM_01273
mtnN		5'-methylthioadenosine/S-adenosylhomocysteine nucleosidase	162	162	1	458	2239				173	686	682	KNEGACEH_01300	CPGCHGLH_01301	CGFFANIL_01240	HPMKFMCM_01275	FNFODJBM_02616	LKGICJMO_02514	IBMKAECP_01331	GIDIOGJG_01241	ADEGEOAL_01328	LJFCFGAL_01196	GLIPAODO_01240	IGODHICN_01204	PMLBONNF_01018	OGBPMBGD_00936	AFMANOHL_00884	FMOBMFME_00905	PHAMLDGF_02186	OIFFLKGO_00733	ELDEGPLD_01780	AALPPDOG_00936	HLKBKCGO_00801	MFDBGGJO_00991	BAGEFAME_00941	GFBENKPD_01068	OEKILDFI_00903	AIIBDPGP_01625	DCAHGEOL_01013	GKNAJFDL_00639	FHAAIEKB_01069	NNNMKEGL_01423	ONBCJDOL_01004	ADOMJLIF_00972	CKAJCCKK_01867	LKOJANPK_00724	OLFHICKB_00932	PELPDHFM_01229
yqeH		putative protein YqeH	162	162	1	458	2241				563	1100	1093	KNEGACEH_01302	CPGCHGLH_01303	CGFFANIL_01242	HPMKFMCM_01277	FNFODJBM_02618	LKGICJMO_02516	IBMKAECP_01333	GIDIOGJG_01243	ADEGEOAL_01330	LJFCFGAL_01198	GLIPAODO_01238	IGODHICN_01202	PMLBONNF_01016	OGBPMBGD_00938	AFMANOHL_00882	FMOBMFME_00907	PHAMLDGF_02188	OIFFLKGO_00731	ELDEGPLD_01782	AALPPDOG_00938	HLKBKCGO_00803	MFDBGGJO_00993	BAGEFAME_00939	GFBENKPD_01066	OEKILDFI_00901	AIIBDPGP_01623	DCAHGEOL_01015	GKNAJFDL_00637	FHAAIEKB_01067	NNNMKEGL_01421	ONBCJDOL_01006	ADOMJLIF_00970	CKAJCCKK_01869	LKOJANPK_00722	OLFHICKB_00934	PELPDHFM_01227
yqeN		putative protein YqeN	162	162	1	458	2272				122	974	964	KNEGACEH_01312	CPGCHGLH_01313	CGFFANIL_01252	HPMKFMCM_01288	FNFODJBM_02628	LKGICJMO_02528	IBMKAECP_01343	GIDIOGJG_01253	ADEGEOAL_01340	LJFCFGAL_01208	GLIPAODO_01228	IGODHICN_01192	PMLBONNF_01006	OGBPMBGD_00948	AFMANOHL_00872	FMOBMFME_00917	PHAMLDGF_02198	OIFFLKGO_00721	ELDEGPLD_01792	AALPPDOG_00948	HLKBKCGO_00813	MFDBGGJO_01003	BAGEFAME_00929	GFBENKPD_01056	OEKILDFI_00891	AIIBDPGP_01613	DCAHGEOL_01025	GKNAJFDL_00627	FHAAIEKB_01057	NNNMKEGL_01411	ONBCJDOL_01016	ADOMJLIF_00960	CKAJCCKK_01879	LKOJANPK_00712	OLFHICKB_00944	PELPDHFM_01217
hrcA		Heat-inducible transcription repressor HrcA	162	162	1	458	2277				632	977	974	KNEGACEH_01317	CPGCHGLH_01318	CGFFANIL_01256	HPMKFMCM_01293	FNFODJBM_02635	LKGICJMO_02532	IBMKAECP_01348	GIDIOGJG_01257	ADEGEOAL_01345	LJFCFGAL_01278	GLIPAODO_01778	IGODHICN_01653	PMLBONNF_01853	OGBPMBGD_01844	AFMANOHL_01770	FMOBMFME_00994	PHAMLDGF_01094	OIFFLKGO_02105	ELDEGPLD_01323	AALPPDOG_01875	HLKBKCGO_01757	MFDBGGJO_01723	BAGEFAME_01696	GFBENKPD_01199	OEKILDFI_01727	AIIBDPGP_00837	DCAHGEOL_01102	GKNAJFDL_00771	FHAAIEKB_01816	NNNMKEGL_01407	ONBCJDOL_01825	ADOMJLIF_01694	CKAJCCKK_01064	LKOJANPK_01985	OLFHICKB_01839	PELPDHFM_01792
bshA		N-acetyl-alpha-D-glucosaminyl L-malate synthase	162	162	1	458	1769				917	1130	1127	KNEGACEH_01436	CPGCHGLH_01437	CGFFANIL_01371	HPMKFMCM_01416	FNFODJBM_00076	LKGICJMO_02644	IBMKAECP_01465	GIDIOGJG_01371	ADEGEOAL_01461	LJFCFGAL_01687	GLIPAODO_01721	IGODHICN_02009	PMLBONNF_01520	OGBPMBGD_01625	AFMANOHL_01464	FMOBMFME_01667	PHAMLDGF_01763	OIFFLKGO_01511	ELDEGPLD_02083	AALPPDOG_01752	HLKBKCGO_01580	MFDBGGJO_01563	BAGEFAME_01541	GFBENKPD_02189	OEKILDFI_01480	AIIBDPGP_01778	DCAHGEOL_01653	GKNAJFDL_01800	FHAAIEKB_01554	NNNMKEGL_01293	ONBCJDOL_01568	ADOMJLIF_01475	CKAJCCKK_01729	LKOJANPK_01843	OLFHICKB_01579	PELPDHFM_01710
birA		Bifunctional ligase/repressor BirA	162	162	1	458	1767				743	971	969	KNEGACEH_01438	CPGCHGLH_01439	CGFFANIL_01373	HPMKFMCM_01418	FNFODJBM_00078	LKGICJMO_02646	IBMKAECP_01467	GIDIOGJG_01373	ADEGEOAL_01463	LJFCFGAL_01689	GLIPAODO_01719	IGODHICN_02011	PMLBONNF_01522	OGBPMBGD_01623	AFMANOHL_01466	FMOBMFME_01669	PHAMLDGF_01765	OIFFLKGO_01513	ELDEGPLD_02085	AALPPDOG_01754	HLKBKCGO_01578	MFDBGGJO_01565	BAGEFAME_01539	GFBENKPD_02187	OEKILDFI_01478	AIIBDPGP_01776	DCAHGEOL_01651	GKNAJFDL_01802	FHAAIEKB_01556	NNNMKEGL_01291	ONBCJDOL_01566	ADOMJLIF_01477	CKAJCCKK_01727	LKOJANPK_01845	OLFHICKB_01581	PELPDHFM_01708
group_2881		hypothetical protein	162	162	1	458	404				956	1115	1111	KNEGACEH_01459	CPGCHGLH_01460	CGFFANIL_01393	HPMKFMCM_01439	FNFODJBM_00102	LKGICJMO_00006	IBMKAECP_01487	GIDIOGJG_01396	ADEGEOAL_01485	LJFCFGAL_01834	GLIPAODO_01954	IGODHICN_02196	PMLBONNF_02000	OGBPMBGD_01934	AFMANOHL_01987	FMOBMFME_01830	PHAMLDGF_01973	OIFFLKGO_01809	ELDEGPLD_02562	AALPPDOG_01987	HLKBKCGO_01927	MFDBGGJO_01794	BAGEFAME_01770	GFBENKPD_02194	OEKILDFI_01898	AIIBDPGP_02010	DCAHGEOL_01913	GKNAJFDL_02078	FHAAIEKB_01959	NNNMKEGL_01851	ONBCJDOL_01950	ADOMJLIF_01866	CKAJCCKK_01940	LKOJANPK_01649	OLFHICKB_02279	PELPDHFM_01891
group_2883		hypothetical protein	162	162	1	458	412				221	221	221	KNEGACEH_01467	CPGCHGLH_01468	CGFFANIL_01401	HPMKFMCM_01447	FNFODJBM_00110	LKGICJMO_00014	IBMKAECP_01495	GIDIOGJG_01404	ADEGEOAL_01493	LJFCFGAL_01826	GLIPAODO_01946	IGODHICN_02204	PMLBONNF_01992	OGBPMBGD_01942	AFMANOHL_01979	FMOBMFME_01838	PHAMLDGF_01981	OIFFLKGO_01817	ELDEGPLD_02121	AALPPDOG_01995	HLKBKCGO_01919	MFDBGGJO_01802	BAGEFAME_01778	GFBENKPD_02202	OEKILDFI_01906	AIIBDPGP_02018	DCAHGEOL_01921	GKNAJFDL_02086	FHAAIEKB_01967	NNNMKEGL_01843	ONBCJDOL_01942	ADOMJLIF_01874	CKAJCCKK_01932	LKOJANPK_01657	OLFHICKB_02287	PELPDHFM_01899
dapB		4-hydroxy-tetrahydrodipicolinate reductase	162	162	1	458	7462				434	725	723	KNEGACEH_01493	CPGCHGLH_01494	CGFFANIL_01427	HPMKFMCM_01473	FNFODJBM_00137	LKGICJMO_00042	IBMKAECP_01523	GIDIOGJG_01429	ADEGEOAL_01521	LJFCFGAL_00005	GLIPAODO_00238	IGODHICN_00005	PMLBONNF_00372	OGBPMBGD_01391	AFMANOHL_00401	FMOBMFME_01972	PHAMLDGF_00350	OIFFLKGO_02333	ELDEGPLD_02144	AALPPDOG_00362	HLKBKCGO_01393	MFDBGGJO_00424	BAGEFAME_00340	GFBENKPD_02465	OEKILDFI_00827	AIIBDPGP_02038	DCAHGEOL_00865	GKNAJFDL_00500	FHAAIEKB_00402	NNNMKEGL_01817	ONBCJDOL_00307	ADOMJLIF_00319	CKAJCCKK_00487	LKOJANPK_02262	OLFHICKB_00566	PELPDHFM_00508
opuD_1		Glycine betaine transporter OpuD	162	162	1	458	7525				779	3047	1636	KNEGACEH_01534	CPGCHGLH_01535	CGFFANIL_01468	HPMKFMCM_01516	FNFODJBM_00181	LKGICJMO_00083	IBMKAECP_01565	GIDIOGJG_01470	ADEGEOAL_01564	LJFCFGAL_00046	GLIPAODO_00279	IGODHICN_00046	PMLBONNF_00331	OGBPMBGD_00521	AFMANOHL_00360	FMOBMFME_00272	PHAMLDGF_00391	OIFFLKGO_00453	ELDEGPLD_01487	AALPPDOG_00403	HLKBKCGO_00884	MFDBGGJO_00465	BAGEFAME_00299	GFBENKPD_00882	OEKILDFI_00868	AIIBDPGP_01240	DCAHGEOL_00824	GKNAJFDL_00541	FHAAIEKB_00361	NNNMKEGL_01776	ONBCJDOL_00348	ADOMJLIF_00278	CKAJCCKK_00446	LKOJANPK_00359	OLFHICKB_00525	PELPDHFM_00550
hfq		RNA-binding protein Hfq	162	162	1	458	7738				149	242	241	KNEGACEH_01635	CPGCHGLH_01636	CGFFANIL_01514	HPMKFMCM_01620	FNFODJBM_00226	LKGICJMO_00130	IBMKAECP_01611	GIDIOGJG_01516	ADEGEOAL_01610	LJFCFGAL_00092	GLIPAODO_00380	IGODHICN_00092	PMLBONNF_00230	OGBPMBGD_00625	AFMANOHL_00258	FMOBMFME_00168	PHAMLDGF_00492	OIFFLKGO_00555	ELDEGPLD_00966	AALPPDOG_02024	HLKBKCGO_01830	MFDBGGJO_00510	BAGEFAME_00254	GFBENKPD_00015	OEKILDFI_00973	AIIBDPGP_00742	DCAHGEOL_00723	GKNAJFDL_00571	FHAAIEKB_00259	NNNMKEGL_01936	ONBCJDOL_01862	ADOMJLIF_00177	CKAJCCKK_00976	LKOJANPK_00461	OLFHICKB_00963	PELPDHFM_01880
glpK		Glycerol kinase	162	162	1	458	7744				932	1499	1492	KNEGACEH_01639	CPGCHGLH_01640	CGFFANIL_01518	HPMKFMCM_01624	FNFODJBM_00230	LKGICJMO_00134	IBMKAECP_01615	GIDIOGJG_01520	ADEGEOAL_01614	LJFCFGAL_00096	GLIPAODO_00384	IGODHICN_00096	PMLBONNF_00226	OGBPMBGD_00629	AFMANOHL_00254	FMOBMFME_00164	PHAMLDGF_00496	OIFFLKGO_00559	ELDEGPLD_00962	AALPPDOG_02020	HLKBKCGO_01826	MFDBGGJO_00514	BAGEFAME_00250	GFBENKPD_00019	OEKILDFI_00969	AIIBDPGP_00746	DCAHGEOL_00719	GKNAJFDL_00575	FHAAIEKB_00255	NNNMKEGL_01932	ONBCJDOL_01866	ADOMJLIF_00173	CKAJCCKK_00980	LKOJANPK_00465	OLFHICKB_00959	PELPDHFM_01876
infB		Translation initiation factor IF-2	162	162	1	458	7795				1724	2153	2146	KNEGACEH_01674	CPGCHGLH_01675	CGFFANIL_01549	HPMKFMCM_01659	FNFODJBM_00262	LKGICJMO_00166	IBMKAECP_01651	GIDIOGJG_01551	ADEGEOAL_01645	LJFCFGAL_00127	GLIPAODO_00017	IGODHICN_00127	PMLBONNF_01753	OGBPMBGD_00157	AFMANOHL_00017	FMOBMFME_00017	PHAMLDGF_00157	OIFFLKGO_00017	ELDEGPLD_00306	AALPPDOG_00162	HLKBKCGO_00157	MFDBGGJO_00017	BAGEFAME_00711	GFBENKPD_00050	OEKILDFI_00017	AIIBDPGP_00005	DCAHGEOL_00017	GKNAJFDL_00606	FHAAIEKB_00017	NNNMKEGL_01901	ONBCJDOL_00017	ADOMJLIF_00017	CKAJCCKK_00157	LKOJANPK_00224	OLFHICKB_00017	PELPDHFM_00017
rplGA		putative ribosomal protein YlxQ	162	162	1	458	7796				146	317	315	KNEGACEH_01675	CPGCHGLH_01676	CGFFANIL_01550	HPMKFMCM_01660	FNFODJBM_00263	LKGICJMO_00167	IBMKAECP_01652	GIDIOGJG_01552	ADEGEOAL_01646	LJFCFGAL_00128	GLIPAODO_00018	IGODHICN_00128	PMLBONNF_01754	OGBPMBGD_00156	AFMANOHL_00018	FMOBMFME_00018	PHAMLDGF_00156	OIFFLKGO_00018	ELDEGPLD_00305	AALPPDOG_00163	HLKBKCGO_00156	MFDBGGJO_00018	BAGEFAME_00712	GFBENKPD_00051	OEKILDFI_00018	AIIBDPGP_00006	DCAHGEOL_00018	GKNAJFDL_00607	FHAAIEKB_00018	NNNMKEGL_01900	ONBCJDOL_00018	ADOMJLIF_00018	CKAJCCKK_00156	LKOJANPK_00223	OLFHICKB_00018	PELPDHFM_00018
carB		Carbamoyl-phosphate synthase large chain	162	162	1	458	7903				1106	3173	3160	KNEGACEH_01740	CPGCHGLH_01741	CGFFANIL_01615	HPMKFMCM_01725	FNFODJBM_00328	LKGICJMO_00232	IBMKAECP_01717	GIDIOGJG_01617	ADEGEOAL_01711	LJFCFGAL_00193	GLIPAODO_00083	IGODHICN_00193	PMLBONNF_00053	OGBPMBGD_00091	AFMANOHL_00083	FMOBMFME_00083	PHAMLDGF_00091	OIFFLKGO_00083	ELDEGPLD_00240	AALPPDOG_00228	HLKBKCGO_00091	MFDBGGJO_00083	BAGEFAME_00435	GFBENKPD_00116	OEKILDFI_00083	AIIBDPGP_00072	DCAHGEOL_00083	GKNAJFDL_00046	FHAAIEKB_00083	NNNMKEGL_00460	ONBCJDOL_00083	ADOMJLIF_00083	CKAJCCKK_00091	LKOJANPK_00158	OLFHICKB_00083	PELPDHFM_00083
divIB		Cell division protein DivIB	162	162	1	458	7931				254	1328	1320	KNEGACEH_01761	CPGCHGLH_01762	CGFFANIL_01636	HPMKFMCM_01747	FNFODJBM_00349	LKGICJMO_00253	IBMKAECP_01738	GIDIOGJG_01637	ADEGEOAL_01731	LJFCFGAL_00213	GLIPAODO_00103	IGODHICN_00213	PMLBONNF_00073	OGBPMBGD_00071	AFMANOHL_00103	FMOBMFME_00103	PHAMLDGF_00071	OIFFLKGO_00103	ELDEGPLD_00220	AALPPDOG_00248	HLKBKCGO_00071	MFDBGGJO_00103	BAGEFAME_00415	GFBENKPD_00137	OEKILDFI_00103	AIIBDPGP_00092	DCAHGEOL_00103	GKNAJFDL_00066	FHAAIEKB_00103	NNNMKEGL_00440	ONBCJDOL_00104	ADOMJLIF_00103	CKAJCCKK_00071	LKOJANPK_00138	OLFHICKB_00103	PELPDHFM_00103
mraY		Phospho-N-acetylmuramoyl-pentapeptide-transferase	162	162	1	458	7939				464	965	959	KNEGACEH_01763	CPGCHGLH_01764	CGFFANIL_01638	HPMKFMCM_01749	FNFODJBM_00351	LKGICJMO_00255	IBMKAECP_01740	GIDIOGJG_01639	ADEGEOAL_01733	LJFCFGAL_00215	GLIPAODO_00105	IGODHICN_00215	PMLBONNF_00075	OGBPMBGD_00069	AFMANOHL_00105	FMOBMFME_00105	PHAMLDGF_00069	OIFFLKGO_00105	ELDEGPLD_00218	AALPPDOG_00250	HLKBKCGO_00069	MFDBGGJO_00105	BAGEFAME_00413	GFBENKPD_00139	OEKILDFI_00105	AIIBDPGP_00094	DCAHGEOL_00105	GKNAJFDL_00068	FHAAIEKB_00105	NNNMKEGL_00438	ONBCJDOL_00106	ADOMJLIF_00105	CKAJCCKK_00069	LKOJANPK_00136	OLFHICKB_00105	PELPDHFM_00105
group_2958		hypothetical protein	162	162	1	458	6959				140	1208	1191	KNEGACEH_01817	CPGCHGLH_01818	CGFFANIL_01749	HPMKFMCM_01803	FNFODJBM_00475	LKGICJMO_00377	IBMKAECP_01858	GIDIOGJG_01790	ADEGEOAL_01858	LJFCFGAL_00269	GLIPAODO_00219	IGODHICN_01973	PMLBONNF_00197	OGBPMBGD_00015	AFMANOHL_00225	FMOBMFME_02001	PHAMLDGF_00015	OIFFLKGO_00160	ELDEGPLD_01192	AALPPDOG_01181	HLKBKCGO_00015	MFDBGGJO_00159	BAGEFAME_00359	GFBENKPD_00256	OEKILDFI_00159	AIIBDPGP_00208	DCAHGEOL_00160	GKNAJFDL_00192	FHAAIEKB_00226	NNNMKEGL_00385	ONBCJDOL_00160	ADOMJLIF_02271	CKAJCCKK_00015	LKOJANPK_00007	OLFHICKB_00225	PELPDHFM_00218
purN		Phosphoribosylglycinamide formyltransferase	162	162	1	458	6912				296	566	564	KNEGACEH_01850	CPGCHGLH_01851	CGFFANIL_01782	HPMKFMCM_01836	FNFODJBM_00508	LKGICJMO_00408	IBMKAECP_01891	GIDIOGJG_01821	ADEGEOAL_01895	LJFCFGAL_02019	GLIPAODO_02066	IGODHICN_02100	PMLBONNF_02058	OGBPMBGD_02139	AFMANOHL_02050	FMOBMFME_02096	PHAMLDGF_01652	OIFFLKGO_02001	ELDEGPLD_01523	AALPPDOG_02177	HLKBKCGO_02064	MFDBGGJO_01927	BAGEFAME_01880	GFBENKPD_02271	OEKILDFI_02026	AIIBDPGP_02121	DCAHGEOL_01543	GKNAJFDL_02222	FHAAIEKB_02009	NNNMKEGL_00354	ONBCJDOL_02020	ADOMJLIF_01942	CKAJCCKK_01526	LKOJANPK_01172	OLFHICKB_01998	PELPDHFM_02077
yfkN		Trifunctional nucleotide phosphoesterase protein YfkN	162	162	1	458	6850				761	1511	1501	KNEGACEH_01897	CPGCHGLH_01898	CGFFANIL_01828	HPMKFMCM_01884	FNFODJBM_00564	LKGICJMO_00450	IBMKAECP_01939	GIDIOGJG_01867	ADEGEOAL_01942	LJFCFGAL_02165	GLIPAODO_02347	IGODHICN_01572	PMLBONNF_02321	OGBPMBGD_00874	AFMANOHL_02368	FMOBMFME_01800	PHAMLDGF_01969	OIFFLKGO_01779	ELDEGPLD_02366	AALPPDOG_02443	HLKBKCGO_02294	MFDBGGJO_00768	BAGEFAME_00620	GFBENKPD_00642	OEKILDFI_02363	AIIBDPGP_02261	DCAHGEOL_01909	GKNAJFDL_02306	FHAAIEKB_02335	NNNMKEGL_00311	ONBCJDOL_02303	ADOMJLIF_02310	CKAJCCKK_02259	LKOJANPK_02108	OLFHICKB_02322	PELPDHFM_02348
murE		UDP-N-acetylmuramoyl-L-alanyl-D-glutamate--L-lysine ligase	162	162	1	458	6838				242	1484	1475	KNEGACEH_01903	CPGCHGLH_01904	CGFFANIL_01834	HPMKFMCM_01890	FNFODJBM_00570	LKGICJMO_00457	IBMKAECP_01945	GIDIOGJG_01873	ADEGEOAL_01948	LJFCFGAL_02159	GLIPAODO_02341	IGODHICN_01578	PMLBONNF_02327	OGBPMBGD_00868	AFMANOHL_02374	FMOBMFME_01806	PHAMLDGF_01963	OIFFLKGO_01785	ELDEGPLD_02360	AALPPDOG_02437	HLKBKCGO_02300	MFDBGGJO_00762	BAGEFAME_00626	GFBENKPD_00648	OEKILDFI_02357	AIIBDPGP_02255	DCAHGEOL_01903	GKNAJFDL_02312	FHAAIEKB_02341	NNNMKEGL_00305	ONBCJDOL_02309	ADOMJLIF_02304	CKAJCCKK_02253	LKOJANPK_02114	OLFHICKB_02328	PELPDHFM_02354
addB		ATP-dependent helicase/deoxyribonuclease subunit B	162	162	1	458	6769				956	3488	3472	KNEGACEH_01943	CPGCHGLH_01944	CGFFANIL_01875	HPMKFMCM_01933	FNFODJBM_00608	LKGICJMO_00504	IBMKAECP_01986	GIDIOGJG_01916	ADEGEOAL_01986	LJFCFGAL_01762	GLIPAODO_01469	IGODHICN_01015	PMLBONNF_01358	OGBPMBGD_00830	AFMANOHL_01355	FMOBMFME_01385	PHAMLDGF_01497	OIFFLKGO_01100	ELDEGPLD_01074	AALPPDOG_00844	HLKBKCGO_01112	MFDBGGJO_00724	BAGEFAME_00664	GFBENKPD_00692	OEKILDFI_01290	AIIBDPGP_01582	DCAHGEOL_01388	GKNAJFDL_01162	FHAAIEKB_01409	NNNMKEGL_00267	ONBCJDOL_01295	ADOMJLIF_01325	CKAJCCKK_01399	LKOJANPK_01339	OLFHICKB_01249	PELPDHFM_01458
spsB_2		Signal peptidase IB	162	162	1	458	6766				251	524	521	KNEGACEH_01945	CPGCHGLH_01946	CGFFANIL_01877	HPMKFMCM_01935	FNFODJBM_00610	LKGICJMO_00506	IBMKAECP_01988	GIDIOGJG_01918	ADEGEOAL_01988	LJFCFGAL_01764	GLIPAODO_01467	IGODHICN_01013	PMLBONNF_01360	OGBPMBGD_00828	AFMANOHL_01358	FMOBMFME_01387	PHAMLDGF_01499	OIFFLKGO_01098	ELDEGPLD_01072	AALPPDOG_00846	HLKBKCGO_01110	MFDBGGJO_00722	BAGEFAME_00666	GFBENKPD_00694	OEKILDFI_01288	AIIBDPGP_01584	DCAHGEOL_01390	GKNAJFDL_01164	FHAAIEKB_01411	NNNMKEGL_00265	ONBCJDOL_01297	ADOMJLIF_01323	CKAJCCKK_01401	LKOJANPK_01341	OLFHICKB_01247	PELPDHFM_01456
group_3003		hypothetical protein	162	162	1	458	6742				533	1319	1312	KNEGACEH_01966	CPGCHGLH_01967	CGFFANIL_01899	HPMKFMCM_01957	FNFODJBM_00636	LKGICJMO_00532	IBMKAECP_02009	GIDIOGJG_01940	ADEGEOAL_02010	LJFCFGAL_02068	GLIPAODO_01446	IGODHICN_00992	PMLBONNF_01381	OGBPMBGD_00807	AFMANOHL_01379	FMOBMFME_01408	PHAMLDGF_01520	OIFFLKGO_01077	ELDEGPLD_01051	AALPPDOG_00867	HLKBKCGO_01089	MFDBGGJO_00701	BAGEFAME_00687	GFBENKPD_00715	OEKILDFI_01267	AIIBDPGP_01605	DCAHGEOL_01411	GKNAJFDL_01185	FHAAIEKB_01432	NNNMKEGL_00244	ONBCJDOL_01318	ADOMJLIF_01302	CKAJCCKK_01422	LKOJANPK_01362	OLFHICKB_01226	PELPDHFM_01435
gpmI		2,3-bisphosphoglycerate-independent phosphoglycerate mutase	162	162	1	458	6345				557	1517	1508	KNEGACEH_02035	CPGCHGLH_02036	CGFFANIL_01967	HPMKFMCM_02025	FNFODJBM_00707	LKGICJMO_00624	IBMKAECP_02107	GIDIOGJG_02031	ADEGEOAL_02103	LJFCFGAL_00623	GLIPAODO_00798	IGODHICN_00908	PMLBONNF_00543	OGBPMBGD_00343	AFMANOHL_00572	FMOBMFME_00463	PHAMLDGF_00850	OIFFLKGO_00231	ELDEGPLD_01605	AALPPDOG_00796	HLKBKCGO_00358	MFDBGGJO_00355	BAGEFAME_00184	GFBENKPD_01996	OEKILDFI_00683	AIIBDPGP_00522	DCAHGEOL_00481	GKNAJFDL_00353	FHAAIEKB_00611	NNNMKEGL_00177	ONBCJDOL_00479	ADOMJLIF_00495	CKAJCCKK_00500	LKOJANPK_01862	OLFHICKB_00407	PELPDHFM_00791
group_3044		hypothetical protein	162	162	1	458	6282				371	515	513	KNEGACEH_02076	CPGCHGLH_02077	CGFFANIL_02009	HPMKFMCM_02066	FNFODJBM_00750	LKGICJMO_00664	IBMKAECP_02148	GIDIOGJG_02071	ADEGEOAL_02144	LJFCFGAL_00582	GLIPAODO_00839	IGODHICN_00949	PMLBONNF_00584	OGBPMBGD_00384	AFMANOHL_00613	FMOBMFME_00504	PHAMLDGF_00809	OIFFLKGO_00190	ELDEGPLD_02351	AALPPDOG_00755	HLKBKCGO_00399	MFDBGGJO_00396	BAGEFAME_00143	GFBENKPD_01601	OEKILDFI_00724	AIIBDPGP_00562	DCAHGEOL_00522	GKNAJFDL_00394	FHAAIEKB_00570	NNNMKEGL_00136	ONBCJDOL_00520	ADOMJLIF_00536	CKAJCCKK_00541	LKOJANPK_01615	OLFHICKB_00448	PELPDHFM_00832
yclQ_2		Petrobactin-binding protein YclQ	162	162	1	458	6274				302	1037	1029	KNEGACEH_02081	CPGCHGLH_02082	CGFFANIL_02013	HPMKFMCM_02071	FNFODJBM_00755	LKGICJMO_00668	IBMKAECP_02153	GIDIOGJG_02076	ADEGEOAL_02149	LJFCFGAL_00578	GLIPAODO_00844	IGODHICN_00954	PMLBONNF_00589	OGBPMBGD_00389	AFMANOHL_00618	FMOBMFME_00509	PHAMLDGF_00804	OIFFLKGO_00185	ELDEGPLD_02346	AALPPDOG_00750	HLKBKCGO_00404	MFDBGGJO_00401	BAGEFAME_00138	GFBENKPD_01606	OEKILDFI_00729	AIIBDPGP_00567	DCAHGEOL_00527	GKNAJFDL_00399	FHAAIEKB_00565	NNNMKEGL_00132	ONBCJDOL_00525	ADOMJLIF_00541	CKAJCCKK_00546	LKOJANPK_01610	OLFHICKB_00453	PELPDHFM_00837
group_3048		Putative lipid kinase	162	162	1	458	6261				386	926	922	KNEGACEH_02091	CPGCHGLH_02092	CGFFANIL_02023	HPMKFMCM_02081	FNFODJBM_00765	LKGICJMO_00678	IBMKAECP_02163	GIDIOGJG_02086	ADEGEOAL_02159	LJFCFGAL_00568	GLIPAODO_00854	IGODHICN_01833	PMLBONNF_00599	OGBPMBGD_00399	AFMANOHL_00628	FMOBMFME_00519	PHAMLDGF_00794	OIFFLKGO_00175	ELDEGPLD_02412	AALPPDOG_00740	HLKBKCGO_00414	MFDBGGJO_00411	BAGEFAME_00128	GFBENKPD_02069	OEKILDFI_00739	AIIBDPGP_02351	DCAHGEOL_00537	GKNAJFDL_00409	FHAAIEKB_00555	NNNMKEGL_00122	ONBCJDOL_00535	ADOMJLIF_00551	CKAJCCKK_00556	LKOJANPK_01600	OLFHICKB_00463	PELPDHFM_00847
pxpB_2		5-oxoprolinase subunit B	162	162	1	458	6241				338	716	713	KNEGACEH_02102	CPGCHGLH_02103	CGFFANIL_02034	HPMKFMCM_02093	FNFODJBM_00779	LKGICJMO_00689	IBMKAECP_02176	GIDIOGJG_02097	ADEGEOAL_02171	LJFCFGAL_02259	GLIPAODO_00865	IGODHICN_01845	PMLBONNF_00610	OGBPMBGD_02261	AFMANOHL_00639	FMOBMFME_00530	PHAMLDGF_00783	OIFFLKGO_02348	ELDEGPLD_02467	AALPPDOG_02395	HLKBKCGO_02259	MFDBGGJO_02194	BAGEFAME_02167	GFBENKPD_02058	OEKILDFI_02331	AIIBDPGP_02387	DCAHGEOL_00548	GKNAJFDL_02328	FHAAIEKB_00544	NNNMKEGL_00111	ONBCJDOL_00546	ADOMJLIF_00562	CKAJCCKK_02233	LKOJANPK_02277	OLFHICKB_00474	PELPDHFM_00858
dhaK		PTS-dependent dihydroxyacetone kinase, dihydroxyacetone-binding subunit DhaK	162	162	1	458	2660				584	962	957	KNEGACEH_02165	CPGCHGLH_02166	CGFFANIL_02098	HPMKFMCM_02157	FNFODJBM_00846	LKGICJMO_00752	IBMKAECP_02238	GIDIOGJG_02159	ADEGEOAL_02233	LJFCFGAL_01472	GLIPAODO_01354	IGODHICN_01157	PMLBONNF_01132	OGBPMBGD_01031	AFMANOHL_01086	FMOBMFME_01173	PHAMLDGF_01173	OIFFLKGO_00942	ELDEGPLD_00752	AALPPDOG_01114	HLKBKCGO_01013	MFDBGGJO_00569	BAGEFAME_00495	GFBENKPD_01221	OEKILDFI_01190	AIIBDPGP_00916	DCAHGEOL_01224	GKNAJFDL_00850	FHAAIEKB_01140	NNNMKEGL_00050	ONBCJDOL_01069	ADOMJLIF_01043	CKAJCCKK_01120	LKOJANPK_00659	OLFHICKB_01075	PELPDHFM_01300
mrpA		Na(+)/H(+) antiporter subunit A	162	162	1	458	2721				446	2402	2384	KNEGACEH_02196	CPGCHGLH_02197	CGFFANIL_02127	HPMKFMCM_02187	FNFODJBM_00875	LKGICJMO_00781	IBMKAECP_02268	GIDIOGJG_02188	ADEGEOAL_02262	LJFCFGAL_01846	GLIPAODO_02245	IGODHICN_01185	PMLBONNF_02267	OGBPMBGD_01461	AFMANOHL_02292	FMOBMFME_02035	PHAMLDGF_02223	OIFFLKGO_00971	ELDEGPLD_00723	AALPPDOG_01671	HLKBKCGO_01496	MFDBGGJO_00540	BAGEFAME_00466	GFBENKPD_02454	OEKILDFI_01995	AIIBDPGP_01198	DCAHGEOL_01995	GKNAJFDL_01580	FHAAIEKB_02225	NNNMKEGL_00022	ONBCJDOL_02244	ADOMJLIF_02212	CKAJCCKK_01643	LKOJANPK_01758	OLFHICKB_02233	PELPDHFM_02267
rsmC		Ribosomal RNA small subunit methyltransferase C	162	162	1	458	2903				257	608	605	KNEGACEH_02319	CPGCHGLH_02320	CGFFANIL_02217	HPMKFMCM_02282	FNFODJBM_01014	LKGICJMO_00892	IBMKAECP_02447	GIDIOGJG_02280	ADEGEOAL_02362	LJFCFGAL_01912	GLIPAODO_01975	IGODHICN_02005	PMLBONNF_01964	OGBPMBGD_02088	AFMANOHL_01937	FMOBMFME_01901	PHAMLDGF_02269	OIFFLKGO_01601	ELDEGPLD_02038	AALPPDOG_02052	HLKBKCGO_02000	MFDBGGJO_01825	BAGEFAME_01801	GFBENKPD_01878	OEKILDFI_01879	AIIBDPGP_01757	DCAHGEOL_01745	GKNAJFDL_02019	FHAAIEKB_01922	NNNMKEGL_02141	ONBCJDOL_01914	ADOMJLIF_01830	CKAJCCKK_02160	LKOJANPK_01412	OLFHICKB_01924	PELPDHFM_01950
group_3120		hypothetical protein	162	162	1	458	4770				527	668	667	KNEGACEH_02478	CPGCHGLH_02479	CGFFANIL_02359	HPMKFMCM_02411	FNFODJBM_01149	LKGICJMO_01014	IBMKAECP_02579	GIDIOGJG_02396	ADEGEOAL_02485	LJFCFGAL_01732	GLIPAODO_02125	IGODHICN_01349	PMLBONNF_01902	OGBPMBGD_01094	AFMANOHL_01925	FMOBMFME_02180	PHAMLDGF_01235	OIFFLKGO_02061	ELDEGPLD_02331	AALPPDOG_01795	HLKBKCGO_02158	MFDBGGJO_01341	BAGEFAME_01237	GFBENKPD_01312	OEKILDFI_01248	AIIBDPGP_01713	DCAHGEOL_01282	GKNAJFDL_02168	FHAAIEKB_02094	NNNMKEGL_02082	ONBCJDOL_01902	ADOMJLIF_01772	CKAJCCKK_01140	LKOJANPK_00867	OLFHICKB_02081	PELPDHFM_01852
mnmG		tRNA uridine 5-carboxymethylaminomethyl modification enzyme MnmG	162	162	1	458	5203				563	1877	1868	KNEGACEH_02534	CPGCHGLH_02534	CGFFANIL_02450	HPMKFMCM_02496	FNFODJBM_01270	LKGICJMO_01156	IBMKAECP_02664	GIDIOGJG_00039	ADEGEOAL_00027	LJFCFGAL_01035	GLIPAODO_00930	IGODHICN_01444	PMLBONNF_00975	OGBPMBGD_00672	AFMANOHL_00833	FMOBMFME_01091	PHAMLDGF_00968	OIFFLKGO_00900	ELDEGPLD_00489	AALPPDOG_00515	HLKBKCGO_00700	MFDBGGJO_01042	BAGEFAME_01041	GFBENKPD_01492	OEKILDFI_00507	AIIBDPGP_00611	DCAHGEOL_00670	GKNAJFDL_00739	FHAAIEKB_01026	NNNMKEGL_02195	ONBCJDOL_00912	ADOMJLIF_00920	CKAJCCKK_00685	LKOJANPK_00936	OLFHICKB_00832	PELPDHFM_00919
group_3162		hypothetical protein	162	162	1	458	1377				686	1289	1276	KNEGACEH_00949	CPGCHGLH_00952	CGFFANIL_00896	HPMKFMCM_00926	FNFODJBM_02252	LKGICJMO_02180	IBMKAECP_00978	GIDIOGJG_00895	ADEGEOAL_00981	LJFCFGAL_01605	GLIPAODO_00991	IGODHICN_01528	PMLBONNF_01714	OGBPMBGD_00971	AFMANOHL_01703	FMOBMFME_00968	PHAMLDGF_01899	OIFFLKGO_01667	ELDEGPLD_00550	AALPPDOG_00971	HLKBKCGO_01603	MFDBGGJO_01592	BAGEFAME_01576	GFBENKPD_01687	OEKILDFI_01599	AIIBDPGP_00811	DCAHGEOL_01828	GKNAJFDL_01765	FHAAIEKB_01760	NNNMKEGL_01719	ONBCJDOL_01763	ADOMJLIF_01668	CKAJCCKK_01753	LKOJANPK_01509	OLFHICKB_01747	PELPDHFM_00980
odhB		Dihydrolipoyllysine-residue succinyltransferase component of 2-oxoglutarate dehydrogenase complex	162	162	1	458	421				290	1274	1265	KNEGACEH_01475	CPGCHGLH_01476	CGFFANIL_01409	HPMKFMCM_01455	FNFODJBM_00118	LKGICJMO_00022	IBMKAECP_01503	GIDIOGJG_01412	ADEGEOAL_01502	LJFCFGAL_01818	GLIPAODO_01938	IGODHICN_02299	PMLBONNF_01984	OGBPMBGD_01950	AFMANOHL_01971	FMOBMFME_01846	PHAMLDGF_01989	OIFFLKGO_01825	ELDEGPLD_02113	AALPPDOG_02003	HLKBKCGO_01911	MFDBGGJO_01810	BAGEFAME_01786	GFBENKPD_02210	OEKILDFI_01914	AIIBDPGP_02026	DCAHGEOL_01929	GKNAJFDL_02094	FHAAIEKB_01975	NNNMKEGL_01835	ONBCJDOL_01934	ADOMJLIF_01882	CKAJCCKK_01924	LKOJANPK_01665	OLFHICKB_02446	PELPDHFM_01907
group_3259		hypothetical protein	162	162	1	458	4146				713	1052	1049	KNEGACEH_00103	CPGCHGLH_00106	CGFFANIL_00065	HPMKFMCM_00083	FNFODJBM_01385	LKGICJMO_01333	IBMKAECP_00126	GIDIOGJG_00095	ADEGEOAL_00159	LJFCFGAL_00886	GLIPAODO_01212	IGODHICN_01098	PMLBONNF_00847	OGBPMBGD_02173	AFMANOHL_00790	FMOBMFME_00693	PHAMLDGF_01078	OIFFLKGO_00590	ELDEGPLD_00337	AALPPDOG_00717	HLKBKCGO_00653	MFDBGGJO_00838	BAGEFAME_00783	GFBENKPD_00608	OEKILDFI_02145	AIIBDPGP_01280	DCAHGEOL_00939	GKNAJFDL_01261	FHAAIEKB_00838	NNNMKEGL_00884	ONBCJDOL_00783	ADOMJLIF_00742	CKAJCCKK_00634	LKOJANPK_00622	OLFHICKB_00712	PELPDHFM_01147
group_3287		putative oxidoreductase	162	162	1	458	5528				1115	1193	1192	KNEGACEH_00236	CPGCHGLH_00239	CGFFANIL_00186	HPMKFMCM_00214	FNFODJBM_01521	LKGICJMO_01453	IBMKAECP_00254	GIDIOGJG_00217	ADEGEOAL_00286	LJFCFGAL_00937	GLIPAODO_00588	IGODHICN_00504	PMLBONNF_00878	OGBPMBGD_01213	AFMANOHL_01003	FMOBMFME_00766	PHAMLDGF_00715	OIFFLKGO_00849	ELDEGPLD_00660	AALPPDOG_01931	HLKBKCGO_01803	MFDBGGJO_00232	BAGEFAME_00061	GFBENKPD_00478	OEKILDFI_00229	AIIBDPGP_00403	DCAHGEOL_00233	GKNAJFDL_02064	FHAAIEKB_00926	NNNMKEGL_01007	ONBCJDOL_00814	ADOMJLIF_00871	CKAJCCKK_00903	LKOJANPK_00802	OLFHICKB_00783	PELPDHFM_00706
nanE		Putative N-acetylmannosamine-6-phosphate 2-epimerase	162	162	1	458	5551				479	716	670	KNEGACEH_00248	CPGCHGLH_00251	CGFFANIL_00197	HPMKFMCM_00226	FNFODJBM_01533	LKGICJMO_01468	IBMKAECP_00266	GIDIOGJG_00229	ADEGEOAL_00298	LJFCFGAL_00949	GLIPAODO_00600	IGODHICN_00491	PMLBONNF_00890	OGBPMBGD_01201	AFMANOHL_00991	FMOBMFME_00754	PHAMLDGF_00703	OIFFLKGO_00837	ELDEGPLD_00672	AALPPDOG_01943	HLKBKCGO_01791	MFDBGGJO_00220	BAGEFAME_00073	GFBENKPD_01523	OEKILDFI_00217	AIIBDPGP_00391	DCAHGEOL_00245	GKNAJFDL_02052	FHAAIEKB_00938	NNNMKEGL_01019	ONBCJDOL_00826	ADOMJLIF_00859	CKAJCCKK_00891	LKOJANPK_00814	OLFHICKB_00771	PELPDHFM_00718
group_3297		hypothetical protein	162	162	1	458	5609			Hypothetical protein with no hits to refseq/uniprot/clusters/cdd/tigrfams/pfam overlapping another protein with hits	914	1139	1134	KNEGACEH_00272	CPGCHGLH_00275	CGFFANIL_00220	HPMKFMCM_00249	FNFODJBM_01556	LKGICJMO_01501	IBMKAECP_00289	GIDIOGJG_00252	ADEGEOAL_00321	LJFCFGAL_00972	GLIPAODO_00624	IGODHICN_00472	PMLBONNF_00914	OGBPMBGD_01418	AFMANOHL_00967	FMOBMFME_00731	PHAMLDGF_00677	OIFFLKGO_00814	ELDEGPLD_00695	AALPPDOG_01522	HLKBKCGO_01457	MFDBGGJO_00197	BAGEFAME_00096	GFBENKPD_01547	OEKILDFI_00194	AIIBDPGP_00368	DCAHGEOL_00271	GKNAJFDL_01966	FHAAIEKB_00962	NNNMKEGL_01038	ONBCJDOL_00850	ADOMJLIF_00835	CKAJCCKK_00865	LKOJANPK_00837	OLFHICKB_00747	PELPDHFM_00742
group_3304		hypothetical protein	162	162	1	458	5699				506	569	568	KNEGACEH_00314	CPGCHGLH_00317	CGFFANIL_00263	HPMKFMCM_00291	FNFODJBM_01599	LKGICJMO_01543	IBMKAECP_00336	GIDIOGJG_00296	ADEGEOAL_00363	LJFCFGAL_00305	GLIPAODO_00506	IGODHICN_00437	PMLBONNF_00483	OGBPMBGD_00428	AFMANOHL_00427	FMOBMFME_01214	PHAMLDGF_00194	OIFFLKGO_00356	ELDEGPLD_00152	AALPPDOG_01242	HLKBKCGO_01159	MFDBGGJO_01483	BAGEFAME_01416	GFBENKPD_00830	OEKILDFI_01382	AIIBDPGP_00243	DCAHGEOL_00370	GKNAJFDL_00294	FHAAIEKB_00428	NNNMKEGL_01461	ONBCJDOL_00281	ADOMJLIF_00430	CKAJCCKK_00194	LKOJANPK_00262	OLFHICKB_00261	PELPDHFM_00484
isdG		Heme oxygenase (staphylobilin-producing)	162	162	1	458	5862				431	473	472	KNEGACEH_00393	CPGCHGLH_00396	CGFFANIL_00344	HPMKFMCM_00369	FNFODJBM_01683	LKGICJMO_01639	IBMKAECP_00420	GIDIOGJG_00364	ADEGEOAL_00440	LJFCFGAL_00383	GLIPAODO_00427	IGODHICN_00376	PMLBONNF_00405	OGBPMBGD_00498	AFMANOHL_00505	FMOBMFME_00371	PHAMLDGF_00271	OIFFLKGO_00434	ELDEGPLD_00069	AALPPDOG_00600	HLKBKCGO_00248	MFDBGGJO_01213	BAGEFAME_01210	GFBENKPD_00767	OEKILDFI_00795	AIIBDPGP_00320	DCAHGEOL_00293	GKNAJFDL_00224	FHAAIEKB_00506	NNNMKEGL_01536	ONBCJDOL_00203	ADOMJLIF_00352	CKAJCCKK_00257	LKOJANPK_00340	OLFHICKB_00340	PELPDHFM_00405
group_3319		putative ketoamine kinase	162	162	1	458	5925				764	854	852	KNEGACEH_00429	CPGCHGLH_00432	CGFFANIL_00375	HPMKFMCM_00403	FNFODJBM_01719	LKGICJMO_01669	IBMKAECP_00454	GIDIOGJG_00396	ADEGEOAL_00473	LJFCFGAL_00415	GLIPAODO_01582	IGODHICN_00346	PMLBONNF_01619	OGBPMBGD_01158	AFMANOHL_01564	FMOBMFME_00336	PHAMLDGF_00305	OIFFLKGO_01426	ELDEGPLD_00035	AALPPDOG_01579	HLKBKCGO_00214	MFDBGGJO_01367	BAGEFAME_01322	GFBENKPD_01721	OEKILDFI_02260	AIIBDPGP_01534	DCAHGEOL_01066	GKNAJFDL_01230	FHAAIEKB_01616	NNNMKEGL_01565	ONBCJDOL_01631	ADOMJLIF_01573	CKAJCCKK_00291	LKOJANPK_01316	OLFHICKB_01671	PELPDHFM_01601
group_3322		hypothetical protein	162	162	1	458	5943				566	566	566	KNEGACEH_00437	CPGCHGLH_00440	CGFFANIL_00388	HPMKFMCM_00411	FNFODJBM_01728	LKGICJMO_01684	IBMKAECP_00463	GIDIOGJG_00404	ADEGEOAL_00481	LJFCFGAL_00423	GLIPAODO_01590	IGODHICN_00337	PMLBONNF_01627	OGBPMBGD_01163	AFMANOHL_01572	FMOBMFME_00328	PHAMLDGF_00313	OIFFLKGO_01434	ELDEGPLD_00030	AALPPDOG_01571	HLKBKCGO_00206	MFDBGGJO_01372	BAGEFAME_01317	GFBENKPD_01729	OEKILDFI_02268	AIIBDPGP_01542	DCAHGEOL_01058	GKNAJFDL_01225	FHAAIEKB_01624	NNNMKEGL_01571	ONBCJDOL_01639	ADOMJLIF_01581	CKAJCCKK_00299	LKOJANPK_01308	OLFHICKB_01663	PELPDHFM_01593
group_3323		Putative acetyltransferase	162	162	1	458	5973				515	578	576	KNEGACEH_00452	CPGCHGLH_00455	CGFFANIL_00403	HPMKFMCM_00427	FNFODJBM_01743	LKGICJMO_01703	IBMKAECP_00479	GIDIOGJG_00420	ADEGEOAL_00497	LJFCFGAL_00438	GLIPAODO_01605	IGODHICN_00321	PMLBONNF_01642	OGBPMBGD_01179	AFMANOHL_01587	FMOBMFME_00313	PHAMLDGF_00329	OIFFLKGO_01450	ELDEGPLD_00014	AALPPDOG_01556	HLKBKCGO_00190	MFDBGGJO_01388	BAGEFAME_01301	GFBENKPD_01745	OEKILDFI_01839	AIIBDPGP_01558	DCAHGEOL_01042	GKNAJFDL_01209	FHAAIEKB_01639	NNNMKEGL_01588	ONBCJDOL_01654	ADOMJLIF_01596	CKAJCCKK_00315	LKOJANPK_01292	OLFHICKB_01648	PELPDHFM_01578
group_3325		hypothetical protein	162	162	1	458	3526				434	434	434	KNEGACEH_00463	CPGCHGLH_00466	CGFFANIL_00414	HPMKFMCM_00438	FNFODJBM_01757	LKGICJMO_01716	IBMKAECP_00491	GIDIOGJG_00431	ADEGEOAL_00509	LJFCFGAL_02349	GLIPAODO_01616	IGODHICN_02397	PMLBONNF_01653	OGBPMBGD_01190	AFMANOHL_01598	FMOBMFME_00302	PHAMLDGF_00340	OIFFLKGO_02222	ELDEGPLD_00003	AALPPDOG_01545	HLKBKCGO_00179	MFDBGGJO_01399	BAGEFAME_01290	GFBENKPD_01757	OEKILDFI_01828	AIIBDPGP_01569	DCAHGEOL_01031	GKNAJFDL_01198	FHAAIEKB_01650	NNNMKEGL_01601	ONBCJDOL_01665	ADOMJLIF_01607	CKAJCCKK_00326	LKOJANPK_02148	OLFHICKB_01637	PELPDHFM_01567
nhaP2		K(+)/H(+) antiporter NhaP2	162	162	1	458	3437				1094	1781	1776	KNEGACEH_00508	CPGCHGLH_00511	CGFFANIL_00459	HPMKFMCM_00482	FNFODJBM_01801	LKGICJMO_01760	IBMKAECP_00535	GIDIOGJG_00473	ADEGEOAL_00552	LJFCFGAL_00524	GLIPAODO_00722	IGODHICN_00671	PMLBONNF_01320	OGBPMBGD_00212	AFMANOHL_01300	FMOBMFME_01346	PHAMLDGF_00548	OIFFLKGO_01738	ELDEGPLD_00908	AALPPDOG_00039	HLKBKCGO_01061	MFDBGGJO_00890	BAGEFAME_00892	GFBENKPD_00431	OEKILDFI_00430	AIIBDPGP_00988	DCAHGEOL_01871	GKNAJFDL_00454	FHAAIEKB_01371	NNNMKEGL_00521	ONBCJDOL_01240	ADOMJLIF_01257	CKAJCCKK_00369	LKOJANPK_01539	OLFHICKB_01181	PELPDHFM_00339
lrgB		Antiholin-like protein LrgB	162	162	1	458	3327				440	701	699	KNEGACEH_00561	CPGCHGLH_00564	CGFFANIL_00511	HPMKFMCM_00536	FNFODJBM_01853	LKGICJMO_01810	IBMKAECP_00587	GIDIOGJG_00525	ADEGEOAL_00609	LJFCFGAL_00472	GLIPAODO_00670	IGODHICN_00619	PMLBONNF_00674	OGBPMBGD_00264	AFMANOHL_01053	FMOBMFME_00570	PHAMLDGF_00600	OIFFLKGO_01282	ELDEGPLD_01165	AALPPDOG_00091	HLKBKCGO_00453	MFDBGGJO_01238	BAGEFAME_01941	GFBENKPD_00379	OEKILDFI_00378	AIIBDPGP_01522	DCAHGEOL_00440	GKNAJFDL_01708	FHAAIEKB_00699	NNNMKEGL_00568	ONBCJDOL_00587	ADOMJLIF_00603	CKAJCCKK_00829	LKOJANPK_01259	OLFHICKB_01516	PELPDHFM_00287
tcyA_1		putative amino-acid ABC transporter-binding protein	162	162	1	458	3276				353	800	796	KNEGACEH_00589	CPGCHGLH_00592	CGFFANIL_00539	HPMKFMCM_00564	FNFODJBM_01881	LKGICJMO_01838	IBMKAECP_00615	GIDIOGJG_00553	ADEGEOAL_00637	LJFCFGAL_02305	GLIPAODO_01921	IGODHICN_00591	PMLBONNF_00646	OGBPMBGD_01739	AFMANOHL_01825	FMOBMFME_00598	PHAMLDGF_00628	OIFFLKGO_01248	ELDEGPLD_01137	AALPPDOG_00119	HLKBKCGO_00481	MFDBGGJO_01266	BAGEFAME_01726	GFBENKPD_00351	OEKILDFI_01760	AIIBDPGP_01344	DCAHGEOL_00412	GKNAJFDL_01844	FHAAIEKB_00727	NNNMKEGL_00598	ONBCJDOL_00615	ADOMJLIF_00631	CKAJCCKK_00801	LKOJANPK_01230	OLFHICKB_01458	PELPDHFM_00259
group_3362		hypothetical protein	162	162	1	458	3265				515	515	515	KNEGACEH_00596	CPGCHGLH_00599	CGFFANIL_00546	HPMKFMCM_00571	FNFODJBM_01888	LKGICJMO_01845	IBMKAECP_00622	GIDIOGJG_00560	ADEGEOAL_00644	LJFCFGAL_00684	GLIPAODO_01914	IGODHICN_00584	PMLBONNF_00639	OGBPMBGD_01732	AFMANOHL_01818	FMOBMFME_00605	PHAMLDGF_00635	OIFFLKGO_01255	ELDEGPLD_01130	AALPPDOG_00126	HLKBKCGO_00488	MFDBGGJO_01273	BAGEFAME_01719	GFBENKPD_00344	OEKILDFI_01767	AIIBDPGP_01351	DCAHGEOL_00405	GKNAJFDL_01837	FHAAIEKB_00734	NNNMKEGL_00605	ONBCJDOL_00622	ADOMJLIF_00638	CKAJCCKK_00794	LKOJANPK_01237	OLFHICKB_01465	PELPDHFM_00252
nasF		Uroporphyrinogen-III C-methyltransferase	162	162	1	458	3258				554	944	941	KNEGACEH_00603	CPGCHGLH_00606	CGFFANIL_00553	HPMKFMCM_00578	FNFODJBM_01895	LKGICJMO_01852	IBMKAECP_00629	GIDIOGJG_00567	ADEGEOAL_00651	LJFCFGAL_00691	GLIPAODO_01907	IGODHICN_00577	PMLBONNF_00632	OGBPMBGD_01725	AFMANOHL_01811	FMOBMFME_00612	PHAMLDGF_00642	OIFFLKGO_01262	ELDEGPLD_01123	AALPPDOG_00133	HLKBKCGO_00495	MFDBGGJO_01280	BAGEFAME_01712	GFBENKPD_00337	OEKILDFI_01774	AIIBDPGP_01358	DCAHGEOL_00398	GKNAJFDL_01830	FHAAIEKB_00741	NNNMKEGL_00612	ONBCJDOL_00629	ADOMJLIF_00645	CKAJCCKK_00787	LKOJANPK_01244	OLFHICKB_01472	PELPDHFM_00245
narG		Respiratory nitrate reductase 1 alpha chain	162	162	1	458	3256				1463	3683	3669	KNEGACEH_00604	CPGCHGLH_00607	CGFFANIL_00554	HPMKFMCM_00579	FNFODJBM_01896	LKGICJMO_01853	IBMKAECP_00630	GIDIOGJG_00568	ADEGEOAL_00652	LJFCFGAL_00692	GLIPAODO_01906	IGODHICN_00576	PMLBONNF_00631	OGBPMBGD_01724	AFMANOHL_01810	FMOBMFME_00613	PHAMLDGF_00643	OIFFLKGO_01263	ELDEGPLD_01122	AALPPDOG_00134	HLKBKCGO_00496	MFDBGGJO_01281	BAGEFAME_01711	GFBENKPD_00336	OEKILDFI_01775	AIIBDPGP_01359	DCAHGEOL_00397	GKNAJFDL_01829	FHAAIEKB_00742	NNNMKEGL_00613	ONBCJDOL_00630	ADOMJLIF_00646	CKAJCCKK_00786	LKOJANPK_01245	OLFHICKB_01473	PELPDHFM_00244
tcaA_2		Membrane-associated protein TcaA	162	162	1	458	3184				857	1376	1357	KNEGACEH_00652	CPGCHGLH_00655	CGFFANIL_00603	HPMKFMCM_00627	FNFODJBM_01943	LKGICJMO_01897	IBMKAECP_00677	GIDIOGJG_00615	ADEGEOAL_00699	LJFCFGAL_00739	GLIPAODO_01654	IGODHICN_01301	PMLBONNF_01424	OGBPMBGD_01502	AFMANOHL_01637	FMOBMFME_01434	PHAMLDGF_01563	OIFFLKGO_01195	ELDEGPLD_01429	AALPPDOG_01289	HLKBKCGO_00926	MFDBGGJO_01868	BAGEFAME_01458	GFBENKPD_00289	OEKILDFI_01343	AIIBDPGP_01136	DCAHGEOL_01454	GKNAJFDL_01539	FHAAIEKB_01654	NNNMKEGL_00658	ONBCJDOL_01669	ADOMJLIF_01379	CKAJCCKK_01540	LKOJANPK_01083	OLFHICKB_01360	PELPDHFM_01643
group_3388		Putative formate dehydrogenase	162	162	1	458	2430				740	2954	2940	KNEGACEH_00698	CPGCHGLH_00701	CGFFANIL_00647	HPMKFMCM_00673	FNFODJBM_01987	LKGICJMO_01940	IBMKAECP_00722	GIDIOGJG_00660	ADEGEOAL_00747	LJFCFGAL_00784	GLIPAODO_02086	IGODHICN_02162	PMLBONNF_02099	OGBPMBGD_01531	AFMANOHL_02068	FMOBMFME_02118	PHAMLDGF_02087	OIFFLKGO_02021	ELDEGPLD_02239	AALPPDOG_02197	HLKBKCGO_02103	MFDBGGJO_01968	BAGEFAME_01921	GFBENKPD_01891	OEKILDFI_01566	AIIBDPGP_02188	DCAHGEOL_02070	GKNAJFDL_01677	FHAAIEKB_02053	NNNMKEGL_00702	ONBCJDOL_02085	ADOMJLIF_02007	CKAJCCKK_01988	LKOJANPK_01930	OLFHICKB_02061	PELPDHFM_02118
modA		Molybdate-binding protein ModA	162	162	1	458	5992				503	794	791	KNEGACEH_00722	CPGCHGLH_00725	CGFFANIL_00670	HPMKFMCM_00697	FNFODJBM_02010	LKGICJMO_01962	IBMKAECP_00747	GIDIOGJG_00682	ADEGEOAL_00770	LJFCFGAL_01409	GLIPAODO_01428	IGODHICN_00860	PMLBONNF_01271	OGBPMBGD_01702	AFMANOHL_01268	FMOBMFME_01245	PHAMLDGF_01413	OIFFLKGO_01005	ELDEGPLD_01331	AALPPDOG_01025	HLKBKCGO_02018	MFDBGGJO_01151	BAGEFAME_01080	GFBENKPD_01458	OEKILDFI_01133	AIIBDPGP_01036	DCAHGEOL_01357	GKNAJFDL_01028	FHAAIEKB_01322	NNNMKEGL_00724	ONBCJDOL_01208	ADOMJLIF_01225	CKAJCCKK_01317	LKOJANPK_00983	OLFHICKB_01096	PELPDHFM_01417
group_3392		hypothetical protein	162	162	1	458	5996				692	1004	1002	KNEGACEH_00725	CPGCHGLH_00728	CGFFANIL_00673	HPMKFMCM_00700	FNFODJBM_02013	LKGICJMO_01965	IBMKAECP_00750	GIDIOGJG_00685	ADEGEOAL_00773	LJFCFGAL_01406	GLIPAODO_01425	IGODHICN_00857	PMLBONNF_01268	OGBPMBGD_01699	AFMANOHL_01265	FMOBMFME_01248	PHAMLDGF_01410	OIFFLKGO_01008	ELDEGPLD_01334	AALPPDOG_01028	HLKBKCGO_02015	MFDBGGJO_01148	BAGEFAME_01083	GFBENKPD_01455	OEKILDFI_01130	AIIBDPGP_01039	DCAHGEOL_01354	GKNAJFDL_01031	FHAAIEKB_01319	NNNMKEGL_00727	ONBCJDOL_01205	ADOMJLIF_01222	CKAJCCKK_01320	LKOJANPK_00986	OLFHICKB_01099	PELPDHFM_01414
group_3394		hypothetical protein	162	162	1	458	6000				422	470	466	KNEGACEH_00729	CPGCHGLH_00732	CGFFANIL_00677	HPMKFMCM_00704	FNFODJBM_02017	LKGICJMO_01969	IBMKAECP_00754	GIDIOGJG_00689	ADEGEOAL_00777	LJFCFGAL_01402	GLIPAODO_01421	IGODHICN_00853	PMLBONNF_01264	OGBPMBGD_01695	AFMANOHL_01261	FMOBMFME_01252	PHAMLDGF_01406	OIFFLKGO_01012	ELDEGPLD_01338	AALPPDOG_01032	HLKBKCGO_02011	MFDBGGJO_01144	BAGEFAME_01087	GFBENKPD_01451	OEKILDFI_01126	AIIBDPGP_01043	DCAHGEOL_01350	GKNAJFDL_01035	FHAAIEKB_01315	NNNMKEGL_00731	ONBCJDOL_01201	ADOMJLIF_01218	CKAJCCKK_01324	LKOJANPK_00990	OLFHICKB_01103	PELPDHFM_01410
group_3395		hypothetical protein	162	162	1	458	6023				524	1007	906	KNEGACEH_00743	CPGCHGLH_00746	CGFFANIL_00691	HPMKFMCM_00718	FNFODJBM_02031	LKGICJMO_01983	IBMKAECP_00768	GIDIOGJG_00704	ADEGEOAL_00791	LJFCFGAL_01388	GLIPAODO_01407	IGODHICN_00839	PMLBONNF_01250	OGBPMBGD_01681	AFMANOHL_01247	FMOBMFME_01266	PHAMLDGF_01392	OIFFLKGO_01026	ELDEGPLD_01352	AALPPDOG_01046	HLKBKCGO_01669	MFDBGGJO_01130	BAGEFAME_01101	GFBENKPD_01437	OEKILDFI_01112	AIIBDPGP_01057	DCAHGEOL_01336	GKNAJFDL_01049	FHAAIEKB_01301	NNNMKEGL_00745	ONBCJDOL_01187	ADOMJLIF_01204	CKAJCCKK_01338	LKOJANPK_01004	OLFHICKB_01117	PELPDHFM_01396
cdaR		CdaA regulatory protein CdaR	162	162	1	458	891				605	932	928	KNEGACEH_00831	CPGCHGLH_00834	CGFFANIL_00779	HPMKFMCM_00808	FNFODJBM_02126	LKGICJMO_02068	IBMKAECP_00859	GIDIOGJG_00785	ADEGEOAL_00868	LJFCFGAL_02292	GLIPAODO_02392	IGODHICN_02134	PMLBONNF_02437	OGBPMBGD_02278	AFMANOHL_02433	FMOBMFME_02372	PHAMLDGF_02335	OIFFLKGO_02388	ELDEGPLD_02482	AALPPDOG_02448	HLKBKCGO_02325	MFDBGGJO_02240	BAGEFAME_02225	GFBENKPD_01386	OEKILDFI_02368	AIIBDPGP_02427	DCAHGEOL_02353	GKNAJFDL_02398	FHAAIEKB_02424	NNNMKEGL_01950	ONBCJDOL_02372	ADOMJLIF_02382	CKAJCCKK_02289	LKOJANPK_02334	OLFHICKB_02412	PELPDHFM_02431
ywtE		5-amino-6-(5-phospho-D-ribitylamino)uracil phosphatase YwtE	162	162	1	458	886				416	908	856	KNEGACEH_00835	CPGCHGLH_00838	CGFFANIL_00783	HPMKFMCM_00812	FNFODJBM_02130	LKGICJMO_02071	IBMKAECP_00863	GIDIOGJG_00789	ADEGEOAL_00872	LJFCFGAL_02288	GLIPAODO_02388	IGODHICN_02138	PMLBONNF_02433	OGBPMBGD_02274	AFMANOHL_02429	FMOBMFME_02376	PHAMLDGF_02339	OIFFLKGO_02392	ELDEGPLD_02486	AALPPDOG_02444	HLKBKCGO_02329	MFDBGGJO_02236	BAGEFAME_02221	GFBENKPD_01382	OEKILDFI_02364	AIIBDPGP_02431	DCAHGEOL_02357	GKNAJFDL_02394	FHAAIEKB_02420	NNNMKEGL_01954	ONBCJDOL_02368	ADOMJLIF_02386	CKAJCCKK_02293	LKOJANPK_02338	OLFHICKB_02416	PELPDHFM_02517
pdp		Pyrimidine-nucleoside phosphorylase	162	162	1	458	934				563	1301	1273	KNEGACEH_00850	CPGCHGLH_00853	CGFFANIL_00796	HPMKFMCM_00827	FNFODJBM_02147	LKGICJMO_02084	IBMKAECP_00879	GIDIOGJG_00802	ADEGEOAL_00885	LJFCFGAL_01524	GLIPAODO_01533	IGODHICN_02151	PMLBONNF_01489	OGBPMBGD_01294	AFMANOHL_01399	FMOBMFME_01482	PHAMLDGF_01594	OIFFLKGO_01164	ELDEGPLD_01659	AALPPDOG_01373	HLKBKCGO_01225	MFDBGGJO_01451	BAGEFAME_01350	GFBENKPD_01369	OEKILDFI_01416	AIIBDPGP_01476	DCAHGEOL_01519	GKNAJFDL_01380	FHAAIEKB_01452	NNNMKEGL_01967	ONBCJDOL_01372	ADOMJLIF_01444	CKAJCCKK_01476	LKOJANPK_01148	OLFHICKB_01391	PELPDHFM_01480
cshA		DEAD-box ATP-dependent RNA helicase CshA	162	162	1	458	1058				872	1511	1507	KNEGACEH_00907	CPGCHGLH_00910	CGFFANIL_00853	HPMKFMCM_00884	FNFODJBM_02206	LKGICJMO_02139	IBMKAECP_00936	GIDIOGJG_00857	ADEGEOAL_00942	LJFCFGAL_02271	GLIPAODO_02228	IGODHICN_02224	PMLBONNF_02234	OGBPMBGD_02204	AFMANOHL_02209	FMOBMFME_02254	PHAMLDGF_02147	OIFFLKGO_02168	ELDEGPLD_02305	AALPPDOG_02291	HLKBKCGO_02189	MFDBGGJO_02040	BAGEFAME_02014	GFBENKPD_02318	OEKILDFI_02194	AIIBDPGP_02212	DCAHGEOL_02216	GKNAJFDL_02264	FHAAIEKB_02172	NNNMKEGL_02022	ONBCJDOL_02187	ADOMJLIF_02128	CKAJCCKK_02103	LKOJANPK_02029	OLFHICKB_02178	PELPDHFM_02207
sigB		RNA polymerase sigma-B factor	162	162	1	458	1031				374	770	766	KNEGACEH_00918	CPGCHGLH_00921	CGFFANIL_00864	HPMKFMCM_00895	FNFODJBM_02217	LKGICJMO_02150	IBMKAECP_00947	GIDIOGJG_00868	ADEGEOAL_00953	LJFCFGAL_02245	GLIPAODO_02217	IGODHICN_02213	PMLBONNF_02223	OGBPMBGD_02193	AFMANOHL_02198	FMOBMFME_02265	PHAMLDGF_02158	OIFFLKGO_02157	ELDEGPLD_02316	AALPPDOG_02302	HLKBKCGO_02200	MFDBGGJO_02051	BAGEFAME_02025	GFBENKPD_02329	OEKILDFI_02183	AIIBDPGP_02201	DCAHGEOL_02227	GKNAJFDL_02253	FHAAIEKB_02161	NNNMKEGL_02033	ONBCJDOL_02198	ADOMJLIF_02139	CKAJCCKK_02092	LKOJANPK_02018	OLFHICKB_02167	PELPDHFM_02218
rimI		[Ribosomal protein S18]-alanine N-acetyltransferase	162	162	1	458	1263				440	464	463	KNEGACEH_00938	CPGCHGLH_00941	CGFFANIL_00884	HPMKFMCM_00915	FNFODJBM_02241	LKGICJMO_02169	IBMKAECP_00967	GIDIOGJG_00884	ADEGEOAL_00970	LJFCFGAL_01616	GLIPAODO_00980	IGODHICN_01539	PMLBONNF_01725	OGBPMBGD_00960	AFMANOHL_01714	FMOBMFME_00979	PHAMLDGF_01888	OIFFLKGO_01656	ELDEGPLD_00539	AALPPDOG_00960	HLKBKCGO_01614	MFDBGGJO_01603	BAGEFAME_01565	GFBENKPD_01676	OEKILDFI_01588	AIIBDPGP_00822	DCAHGEOL_01839	GKNAJFDL_01776	FHAAIEKB_01749	NNNMKEGL_01730	ONBCJDOL_01774	ADOMJLIF_01679	CKAJCCKK_01764	LKOJANPK_01498	OLFHICKB_01736	PELPDHFM_00969
tsaD		tRNA N6-adenosine threonylcarbamoyltransferase	162	162	1	458	1264				1001	1028	1027	KNEGACEH_00939	CPGCHGLH_00942	CGFFANIL_00885	HPMKFMCM_00916	FNFODJBM_02242	LKGICJMO_02170	IBMKAECP_00968	GIDIOGJG_00885	ADEGEOAL_00971	LJFCFGAL_01615	GLIPAODO_00981	IGODHICN_01538	PMLBONNF_01724	OGBPMBGD_00961	AFMANOHL_01713	FMOBMFME_00978	PHAMLDGF_01889	OIFFLKGO_01657	ELDEGPLD_00540	AALPPDOG_00961	HLKBKCGO_01613	MFDBGGJO_01602	BAGEFAME_01566	GFBENKPD_01677	OEKILDFI_01589	AIIBDPGP_00821	DCAHGEOL_01838	GKNAJFDL_01775	FHAAIEKB_01750	NNNMKEGL_01729	ONBCJDOL_01773	ADOMJLIF_01678	CKAJCCKK_01763	LKOJANPK_01499	OLFHICKB_01737	PELPDHFM_00970
rex		Redox-sensing transcriptional repressor Rex	162	162	1	458	1364				338	638	635	KNEGACEH_00941	CPGCHGLH_00944	CGFFANIL_00888	HPMKFMCM_00918	FNFODJBM_02244	LKGICJMO_02172	IBMKAECP_00970	GIDIOGJG_00887	ADEGEOAL_00973	LJFCFGAL_01613	GLIPAODO_00983	IGODHICN_01536	PMLBONNF_01722	OGBPMBGD_00963	AFMANOHL_01711	FMOBMFME_00976	PHAMLDGF_01891	OIFFLKGO_01659	ELDEGPLD_00542	AALPPDOG_00963	HLKBKCGO_01611	MFDBGGJO_01600	BAGEFAME_01568	GFBENKPD_01679	OEKILDFI_01591	AIIBDPGP_00819	DCAHGEOL_01836	GKNAJFDL_01773	FHAAIEKB_01752	NNNMKEGL_01727	ONBCJDOL_01771	ADOMJLIF_01676	CKAJCCKK_01761	LKOJANPK_01501	OLFHICKB_01739	PELPDHFM_00972
group_3434		hypothetical protein	162	162	1	458	1445			Hypothetical protein with no hits to refseq/uniprot/clusters/cdd/tigrfams/pfam overlapping another protein with hits	110	170	169	KNEGACEH_00993	CPGCHGLH_00996	CGFFANIL_00940	HPMKFMCM_00971	FNFODJBM_02296	LKGICJMO_02216	IBMKAECP_01024	GIDIOGJG_00939	ADEGEOAL_01016	LJFCFGAL_01312	GLIPAODO_01035	IGODHICN_01689	PMLBONNF_01174	OGBPMBGD_01015	AFMANOHL_01171	FMOBMFME_00924	PHAMLDGF_01316	OIFFLKGO_01610	ELDEGPLD_00594	AALPPDOG_01014	HLKBKCGO_01632	MFDBGGJO_01621	BAGEFAME_01594	GFBENKPD_01648	OEKILDFI_01615	AIIBDPGP_00767	DCAHGEOL_01812	GKNAJFDL_00984	FHAAIEKB_01225	NNNMKEGL_01657	ONBCJDOL_01111	ADOMJLIF_01128	CKAJCCKK_01221	LKOJANPK_01480	OLFHICKB_01292	PELPDHFM_01024
map		Methionine aminopeptidase	162	162	1	458	1480				389	773	747	KNEGACEH_01013	CPGCHGLH_01016	CGFFANIL_00960	HPMKFMCM_00992	FNFODJBM_02317	LKGICJMO_02236	IBMKAECP_01045	GIDIOGJG_00959	ADEGEOAL_01036	LJFCFGAL_01332	GLIPAODO_01055	IGODHICN_01669	PMLBONNF_01154	OGBPMBGD_02117	AFMANOHL_01151	FMOBMFME_01917	PHAMLDGF_01336	OIFFLKGO_01930	ELDEGPLD_00615	AALPPDOG_02130	HLKBKCGO_02224	MFDBGGJO_01903	BAGEFAME_01858	GFBENKPD_01628	OEKILDFI_01962	AIIBDPGP_02365	DCAHGEOL_01975	GKNAJFDL_01004	FHAAIEKB_01245	NNNMKEGL_01637	ONBCJDOL_01131	ADOMJLIF_01108	CKAJCCKK_01241	LKOJANPK_01793	OLFHICKB_01312	PELPDHFM_01044
rluD_2		Ribosomal large subunit pseudouridine synthase D	162	162	1	458	1609				728	824	823	KNEGACEH_01088	CPGCHGLH_01090	CGFFANIL_01034	HPMKFMCM_01068	FNFODJBM_02398	LKGICJMO_02307	IBMKAECP_01124	GIDIOGJG_01033	ADEGEOAL_01108	LJFCFGAL_01546	GLIPAODO_01875	IGODHICN_01889	PMLBONNF_02513	OGBPMBGD_01311	AFMANOHL_02247	FMOBMFME_01574	PHAMLDGF_01735	OIFFLKGO_01325	ELDEGPLD_01712	AALPPDOG_01455	HLKBKCGO_01314	MFDBGGJO_01746	BAGEFAME_02139	GFBENKPD_02387	OEKILDFI_02232	AIIBDPGP_01924	DCAHGEOL_01626	GKNAJFDL_01436	FHAAIEKB_02181	NNNMKEGL_01091	ONBCJDOL_01430	ADOMJLIF_02179	CKAJCCKK_02190	LKOJANPK_02159	OLFHICKB_02216	PELPDHFM_01939
rot		HTH-type transcriptional regulator rot	162	162	1	458	1993				362	401	400	KNEGACEH_01146	CPGCHGLH_01147	CGFFANIL_01088	HPMKFMCM_01124	FNFODJBM_02455	LKGICJMO_02361	IBMKAECP_01178	GIDIOGJG_01084	ADEGEOAL_01178	LJFCFGAL_02083	GLIPAODO_02232	IGODHICN_02033	PMLBONNF_01974	OGBPMBGD_02035	AFMANOHL_01961	FMOBMFME_01984	PHAMLDGF_02008	OIFFLKGO_02128	ELDEGPLD_02155	AALPPDOG_00270	HLKBKCGO_02205	MFDBGGJO_02110	BAGEFAME_02056	GFBENKPD_02230	OEKILDFI_01982	AIIBDPGP_02082	DCAHGEOL_01726	GKNAJFDL_02268	FHAAIEKB_01946	NNNMKEGL_01144	ONBCJDOL_01963	ADOMJLIF_01854	CKAJCCKK_01951	LKOJANPK_02049	OLFHICKB_01934	PELPDHFM_02229
mdtH		Multidrug resistance protein MdtH	162	162	1	458	1997				746	1235	1184	KNEGACEH_01149	CPGCHGLH_01150	CGFFANIL_01091	HPMKFMCM_01127	FNFODJBM_02458	LKGICJMO_02364	IBMKAECP_01181	GIDIOGJG_01087	ADEGEOAL_01181	LJFCFGAL_02086	GLIPAODO_02235	IGODHICN_02030	PMLBONNF_01971	OGBPMBGD_02032	AFMANOHL_01958	FMOBMFME_01987	PHAMLDGF_02005	OIFFLKGO_02125	ELDEGPLD_02152	AALPPDOG_00273	HLKBKCGO_02208	MFDBGGJO_02107	BAGEFAME_02059	GFBENKPD_02233	OEKILDFI_01985	AIIBDPGP_02079	DCAHGEOL_01729	GKNAJFDL_02271	FHAAIEKB_01943	NNNMKEGL_01147	ONBCJDOL_01966	ADOMJLIF_01857	CKAJCCKK_01954	LKOJANPK_02052	OLFHICKB_01937	PELPDHFM_02226
leuS		Leucine--tRNA ligase	162	162	1	458	1998				2021	2414	2411	KNEGACEH_01150	CPGCHGLH_01151	CGFFANIL_01092	HPMKFMCM_01128	FNFODJBM_02459	LKGICJMO_02365	IBMKAECP_01182	GIDIOGJG_01088	ADEGEOAL_01182	LJFCFGAL_02087	GLIPAODO_02236	IGODHICN_02029	PMLBONNF_01970	OGBPMBGD_02031	AFMANOHL_01957	FMOBMFME_01988	PHAMLDGF_02004	OIFFLKGO_02124	ELDEGPLD_02151	AALPPDOG_00274	HLKBKCGO_02209	MFDBGGJO_02106	BAGEFAME_02060	GFBENKPD_02234	OEKILDFI_01986	AIIBDPGP_02078	DCAHGEOL_01730	GKNAJFDL_02272	FHAAIEKB_01942	NNNMKEGL_01148	ONBCJDOL_01967	ADOMJLIF_01858	CKAJCCKK_01955	LKOJANPK_02053	OLFHICKB_01938	PELPDHFM_02225
group_3456		Sulfurtransferase	162	162	1	458	2003				257	353	310	KNEGACEH_01151	CPGCHGLH_01152	CGFFANIL_01093	HPMKFMCM_01129	FNFODJBM_02460	LKGICJMO_02366	IBMKAECP_01183	GIDIOGJG_01089	ADEGEOAL_01183	LJFCFGAL_02088	GLIPAODO_02237	IGODHICN_02028	PMLBONNF_01969	OGBPMBGD_02030	AFMANOHL_01956	FMOBMFME_01989	PHAMLDGF_02003	OIFFLKGO_02123	ELDEGPLD_02150	AALPPDOG_00275	HLKBKCGO_02210	MFDBGGJO_02105	BAGEFAME_02061	GFBENKPD_02235	OEKILDFI_01987	AIIBDPGP_02077	DCAHGEOL_01731	GKNAJFDL_02273	FHAAIEKB_01941	NNNMKEGL_01149	ONBCJDOL_01968	ADOMJLIF_01859	CKAJCCKK_01956	LKOJANPK_02054	OLFHICKB_01939	PELPDHFM_02224
murJ_2		Lipid II flippase MurJ	162	162	1	458	2017				1040	1748	1634	KNEGACEH_01155	CPGCHGLH_01156	CGFFANIL_01099	HPMKFMCM_01133	FNFODJBM_02465	LKGICJMO_02372	IBMKAECP_01187	GIDIOGJG_01094	ADEGEOAL_01188	LJFCFGAL_01992	GLIPAODO_02350	IGODHICN_02381	PMLBONNF_02350	OGBPMBGD_02026	AFMANOHL_02397	FMOBMFME_02396	PHAMLDGF_02307	OIFFLKGO_02353	ELDEGPLD_00806	AALPPDOG_00279	HLKBKCGO_02387	MFDBGGJO_02223	BAGEFAME_02183	GFBENKPD_02560	OEKILDFI_00641	AIIBDPGP_02407	DCAHGEOL_01736	GKNAJFDL_01724	FHAAIEKB_02391	NNNMKEGL_01155	ONBCJDOL_02328	ADOMJLIF_02351	CKAJCCKK_02238	LKOJANPK_02282	OLFHICKB_02362	PELPDHFM_02363
nagP		PTS system N-acetylglucosamine-specific EIICB component	162	162	1	458	2058				1427	1466	1460	KNEGACEH_01188	CPGCHGLH_01189	CGFFANIL_01128	HPMKFMCM_01163	FNFODJBM_02496	LKGICJMO_02403	IBMKAECP_01217	GIDIOGJG_01124	ADEGEOAL_01217	LJFCFGAL_01123	GLIPAODO_01093	IGODHICN_00737	PMLBONNF_00728	OGBPMBGD_00777	AFMANOHL_00698	FMOBMFME_00821	PHAMLDGF_00907	OIFFLKGO_00671	ELDEGPLD_00835	AALPPDOG_00308	HLKBKCGO_00534	MFDBGGJO_00671	BAGEFAME_00597	GFBENKPD_01019	OEKILDFI_00612	AIIBDPGP_01686	DCAHGEOL_00580	GKNAJFDL_00902	FHAAIEKB_00803	NNNMKEGL_01185	ONBCJDOL_00664	ADOMJLIF_00680	CKAJCCKK_00738	LKOJANPK_00529	OLFHICKB_00593	PELPDHFM_01106
group_3466		NAD-dependent malic enzyme	162	162	1	458	2093				1199	1229	1228	KNEGACEH_01211	CPGCHGLH_01212	CGFFANIL_01152	HPMKFMCM_01186	FNFODJBM_02523	LKGICJMO_02426	IBMKAECP_01241	GIDIOGJG_01147	ADEGEOAL_01240	LJFCFGAL_01100	GLIPAODO_01116	IGODHICN_00714	PMLBONNF_00751	OGBPMBGD_00754	AFMANOHL_00675	FMOBMFME_00798	PHAMLDGF_00884	OIFFLKGO_00694	ELDEGPLD_00858	AALPPDOG_00331	HLKBKCGO_00557	MFDBGGJO_00648	BAGEFAME_00574	GFBENKPD_01042	OEKILDFI_00589	AIIBDPGP_01663	DCAHGEOL_00603	GKNAJFDL_00925	FHAAIEKB_00780	NNNMKEGL_01208	ONBCJDOL_00687	ADOMJLIF_00703	CKAJCCKK_00761	LKOJANPK_00506	OLFHICKB_00616	PELPDHFM_01083
accD		Acetyl-coenzyme A carboxylase carboxyl transferase subunit beta	162	162	1	458	2094				482	866	863	KNEGACEH_01212	CPGCHGLH_01213	CGFFANIL_01153	HPMKFMCM_01187	FNFODJBM_02524	LKGICJMO_02427	IBMKAECP_01242	GIDIOGJG_01148	ADEGEOAL_01241	LJFCFGAL_01099	GLIPAODO_01117	IGODHICN_00713	PMLBONNF_00752	OGBPMBGD_00753	AFMANOHL_00674	FMOBMFME_00797	PHAMLDGF_00883	OIFFLKGO_00695	ELDEGPLD_00859	AALPPDOG_00332	HLKBKCGO_00558	MFDBGGJO_00647	BAGEFAME_00573	GFBENKPD_01043	OEKILDFI_00588	AIIBDPGP_01662	DCAHGEOL_00604	GKNAJFDL_00926	FHAAIEKB_00779	NNNMKEGL_01209	ONBCJDOL_00688	ADOMJLIF_00704	CKAJCCKK_00762	LKOJANPK_00505	OLFHICKB_00617	PELPDHFM_01082
thrS		Threonine--tRNA ligase	162	162	1	458	2121				1289	1937	1932	KNEGACEH_01229	CPGCHGLH_01230	CGFFANIL_01171	HPMKFMCM_01204	FNFODJBM_02542	LKGICJMO_02444	IBMKAECP_01259	GIDIOGJG_01165	ADEGEOAL_01258	LJFCFGAL_01082	GLIPAODO_01134	IGODHICN_00696	PMLBONNF_00769	OGBPMBGD_00736	AFMANOHL_00657	FMOBMFME_02312	PHAMLDGF_00866	OIFFLKGO_00712	ELDEGPLD_02407	AALPPDOG_00349	HLKBKCGO_00575	MFDBGGJO_00630	BAGEFAME_00556	GFBENKPD_02399	OEKILDFI_00571	AIIBDPGP_02286	DCAHGEOL_00621	GKNAJFDL_00943	FHAAIEKB_00762	NNNMKEGL_01226	ONBCJDOL_00705	ADOMJLIF_00721	CKAJCCKK_02172	LKOJANPK_00488	OLFHICKB_00634	PELPDHFM_01065
group_3476		hypothetical protein	162	162	1	458	2128				386	608	606	KNEGACEH_01234	CPGCHGLH_01235	CGFFANIL_01176	HPMKFMCM_01209	FNFODJBM_02547	LKGICJMO_02449	IBMKAECP_01264	GIDIOGJG_01170	ADEGEOAL_01263	LJFCFGAL_01077	GLIPAODO_01139	IGODHICN_00691	PMLBONNF_00774	OGBPMBGD_00731	AFMANOHL_00652	FMOBMFME_02307	PHAMLDGF_00861	OIFFLKGO_00717	ELDEGPLD_02402	AALPPDOG_00354	HLKBKCGO_00580	MFDBGGJO_00625	BAGEFAME_00551	GFBENKPD_02394	OEKILDFI_00566	AIIBDPGP_02281	DCAHGEOL_00626	GKNAJFDL_00948	FHAAIEKB_00757	NNNMKEGL_01231	ONBCJDOL_00710	ADOMJLIF_00726	CKAJCCKK_02177	LKOJANPK_00483	OLFHICKB_00639	PELPDHFM_01060
queA		S-adenosylmethionine:tRNA ribosyltransferase-isomerase	162	162	1	458	2187				743	1025	1023	KNEGACEH_01265	CPGCHGLH_01266	CGFFANIL_01205	HPMKFMCM_01240	FNFODJBM_02579	LKGICJMO_02479	IBMKAECP_01296	GIDIOGJG_01206	ADEGEOAL_01293	LJFCFGAL_01161	GLIPAODO_01275	IGODHICN_01239	PMLBONNF_01053	OGBPMBGD_00901	AFMANOHL_00919	FMOBMFME_00870	PHAMLDGF_01451	OIFFLKGO_00768	ELDEGPLD_02032	AALPPDOG_00901	HLKBKCGO_00766	MFDBGGJO_00956	BAGEFAME_00976	GFBENKPD_01103	OEKILDFI_00938	AIIBDPGP_01849	DCAHGEOL_00978	GKNAJFDL_00674	FHAAIEKB_01104	NNNMKEGL_01262	ONBCJDOL_00969	ADOMJLIF_01007	CKAJCCKK_01906	LKOJANPK_00759	OLFHICKB_00897	PELPDHFM_01264
dtd		D-aminoacyl-tRNA deacylase	162	162	1	458	2196				188	452	449	KNEGACEH_01272	CPGCHGLH_01273	CGFFANIL_01212	HPMKFMCM_01247	FNFODJBM_02586	LKGICJMO_02486	IBMKAECP_01303	GIDIOGJG_01213	ADEGEOAL_01300	LJFCFGAL_01168	GLIPAODO_01268	IGODHICN_01232	PMLBONNF_01046	OGBPMBGD_00908	AFMANOHL_00912	FMOBMFME_00877	PHAMLDGF_01458	OIFFLKGO_00761	ELDEGPLD_01752	AALPPDOG_00908	HLKBKCGO_00773	MFDBGGJO_00963	BAGEFAME_00969	GFBENKPD_01096	OEKILDFI_00931	AIIBDPGP_01653	DCAHGEOL_00985	GKNAJFDL_00667	FHAAIEKB_01097	NNNMKEGL_01269	ONBCJDOL_00976	ADOMJLIF_01000	CKAJCCKK_02222	LKOJANPK_00752	OLFHICKB_00904	PELPDHFM_01257
yrrK		Putative pre-16S rRNA nuclease	162	162	1	458	2222				374	428	427	KNEGACEH_01287	CPGCHGLH_01288	CGFFANIL_01227	HPMKFMCM_01262	FNFODJBM_02601	LKGICJMO_02501	IBMKAECP_01318	GIDIOGJG_01228	ADEGEOAL_01315	LJFCFGAL_01183	GLIPAODO_01253	IGODHICN_01217	PMLBONNF_01031	OGBPMBGD_00923	AFMANOHL_00897	FMOBMFME_00892	PHAMLDGF_01473	OIFFLKGO_00746	ELDEGPLD_01767	AALPPDOG_00923	HLKBKCGO_00788	MFDBGGJO_00978	BAGEFAME_00954	GFBENKPD_01081	OEKILDFI_00916	AIIBDPGP_01638	DCAHGEOL_01000	GKNAJFDL_00652	FHAAIEKB_01082	NNNMKEGL_01436	ONBCJDOL_00991	ADOMJLIF_00985	CKAJCCKK_01854	LKOJANPK_00737	OLFHICKB_00919	PELPDHFM_01242
accC		Biotin carboxylase	162	162	1	458	2236				1115	1361	1359	KNEGACEH_01297	CPGCHGLH_01298	CGFFANIL_01237	HPMKFMCM_01272	FNFODJBM_02613	LKGICJMO_02511	IBMKAECP_01328	GIDIOGJG_01238	ADEGEOAL_01325	LJFCFGAL_01193	GLIPAODO_01243	IGODHICN_01207	PMLBONNF_01021	OGBPMBGD_00933	AFMANOHL_00887	FMOBMFME_00902	PHAMLDGF_02183	OIFFLKGO_00736	ELDEGPLD_01777	AALPPDOG_00933	HLKBKCGO_00798	MFDBGGJO_00988	BAGEFAME_00944	GFBENKPD_01071	OEKILDFI_00906	AIIBDPGP_01628	DCAHGEOL_01010	GKNAJFDL_00642	FHAAIEKB_01072	NNNMKEGL_01426	ONBCJDOL_01001	ADOMJLIF_00975	CKAJCCKK_01864	LKOJANPK_00727	OLFHICKB_00929	PELPDHFM_01232
hemW		Heme chaperone HemW	162	162	1	458	2275				1121	1121	1121	KNEGACEH_01316	CPGCHGLH_01317	CGFFANIL_01255	HPMKFMCM_01292	FNFODJBM_02634	LKGICJMO_02531	IBMKAECP_01347	GIDIOGJG_01256	ADEGEOAL_01344	LJFCFGAL_01279	GLIPAODO_01777	IGODHICN_01654	PMLBONNF_01852	OGBPMBGD_01843	AFMANOHL_01769	FMOBMFME_00993	PHAMLDGF_01093	OIFFLKGO_02104	ELDEGPLD_01324	AALPPDOG_01876	HLKBKCGO_01756	MFDBGGJO_01724	BAGEFAME_01697	GFBENKPD_01200	OEKILDFI_01726	AIIBDPGP_00836	DCAHGEOL_01101	GKNAJFDL_00770	FHAAIEKB_01815	NNNMKEGL_01408	ONBCJDOL_01824	ADOMJLIF_01693	CKAJCCKK_01065	LKOJANPK_01986	OLFHICKB_01838	PELPDHFM_01793
prmA		Ribosomal protein L11 methyltransferase	162	162	1	458	2283				452	938	932	KNEGACEH_01321	CPGCHGLH_01322	CGFFANIL_01260	HPMKFMCM_01297	FNFODJBM_02639	LKGICJMO_02536	IBMKAECP_01352	GIDIOGJG_01261	ADEGEOAL_01349	LJFCFGAL_01274	GLIPAODO_01782	IGODHICN_01649	PMLBONNF_01857	OGBPMBGD_01848	AFMANOHL_01774	FMOBMFME_00998	PHAMLDGF_01098	OIFFLKGO_02109	ELDEGPLD_01319	AALPPDOG_01871	HLKBKCGO_01761	MFDBGGJO_01719	BAGEFAME_01692	GFBENKPD_01195	OEKILDFI_01731	AIIBDPGP_00841	DCAHGEOL_01106	GKNAJFDL_00775	FHAAIEKB_01820	NNNMKEGL_01403	ONBCJDOL_01829	ADOMJLIF_01698	CKAJCCKK_01060	LKOJANPK_01981	OLFHICKB_01843	PELPDHFM_01788
group_3501		hypothetical protein	162	162	1	458	2288				311	710	707	KNEGACEH_01325	CPGCHGLH_01326	CGFFANIL_01264	HPMKFMCM_01301	FNFODJBM_02643	LKGICJMO_02540	IBMKAECP_01356	GIDIOGJG_01265	ADEGEOAL_01353	LJFCFGAL_01270	GLIPAODO_01786	IGODHICN_01645	PMLBONNF_01861	OGBPMBGD_01852	AFMANOHL_01778	FMOBMFME_01002	PHAMLDGF_01102	OIFFLKGO_02113	ELDEGPLD_01315	AALPPDOG_01867	HLKBKCGO_01765	MFDBGGJO_01715	BAGEFAME_01688	GFBENKPD_01191	OEKILDFI_01735	AIIBDPGP_00845	DCAHGEOL_01110	GKNAJFDL_00779	FHAAIEKB_01824	NNNMKEGL_01399	ONBCJDOL_01833	ADOMJLIF_01702	CKAJCCKK_01056	LKOJANPK_01977	OLFHICKB_01847	PELPDHFM_01784
ybeZ		PhoH-like protein	162	162	1	458	2294				518	947	944	KNEGACEH_01328	CPGCHGLH_01329	CGFFANIL_01267	HPMKFMCM_01304	FNFODJBM_02646	LKGICJMO_02543	IBMKAECP_01359	GIDIOGJG_01268	ADEGEOAL_01356	LJFCFGAL_01267	GLIPAODO_01789	IGODHICN_01642	PMLBONNF_01864	OGBPMBGD_01855	AFMANOHL_01781	FMOBMFME_01005	PHAMLDGF_01105	OIFFLKGO_02116	ELDEGPLD_01312	AALPPDOG_01864	HLKBKCGO_01768	MFDBGGJO_01712	BAGEFAME_01685	GFBENKPD_01188	OEKILDFI_01738	AIIBDPGP_00848	DCAHGEOL_01113	GKNAJFDL_00782	FHAAIEKB_01827	NNNMKEGL_01396	ONBCJDOL_01836	ADOMJLIF_01705	CKAJCCKK_01053	LKOJANPK_01974	OLFHICKB_01850	PELPDHFM_01781
recO		DNA repair protein RecO	162	162	1	458	2300				323	752	749	KNEGACEH_01333	CPGCHGLH_01334	CGFFANIL_01272	HPMKFMCM_01309	FNFODJBM_02651	LKGICJMO_02547	IBMKAECP_01364	GIDIOGJG_01273	ADEGEOAL_01361	LJFCFGAL_01262	GLIPAODO_01794	IGODHICN_01637	PMLBONNF_01869	OGBPMBGD_01860	AFMANOHL_01786	FMOBMFME_01010	PHAMLDGF_01110	OIFFLKGO_02121	ELDEGPLD_01307	AALPPDOG_01859	HLKBKCGO_01773	MFDBGGJO_01707	BAGEFAME_01680	GFBENKPD_01183	OEKILDFI_01743	AIIBDPGP_00853	DCAHGEOL_01118	GKNAJFDL_00787	FHAAIEKB_01832	NNNMKEGL_01391	ONBCJDOL_01841	ADOMJLIF_01710	CKAJCCKK_01048	LKOJANPK_01969	OLFHICKB_01855	PELPDHFM_01776
nfo		putative endonuclease 4	162	162	1	458	2316				797	890	887	KNEGACEH_01342	CPGCHGLH_01343	CGFFANIL_01281	HPMKFMCM_01318	FNFODJBM_02661	LKGICJMO_02556	IBMKAECP_01373	GIDIOGJG_01282	ADEGEOAL_01370	LJFCFGAL_01253	GLIPAODO_01803	IGODHICN_01628	PMLBONNF_01878	OGBPMBGD_01869	AFMANOHL_01795	FMOBMFME_01019	PHAMLDGF_01119	OIFFLKGO_02284	ELDEGPLD_01298	AALPPDOG_01850	HLKBKCGO_01782	MFDBGGJO_01698	BAGEFAME_01671	GFBENKPD_01174	OEKILDFI_01752	AIIBDPGP_00862	DCAHGEOL_01127	GKNAJFDL_00796	FHAAIEKB_01841	NNNMKEGL_01382	ONBCJDOL_01850	ADOMJLIF_01719	CKAJCCKK_01039	LKOJANPK_02213	OLFHICKB_01864	PELPDHFM_01767
zur		Zinc-specific metallo-regulatory protein	162	162	1	458	2322				215	422	420	KNEGACEH_01345	CPGCHGLH_01346	CGFFANIL_01284	HPMKFMCM_01321	FNFODJBM_02664	LKGICJMO_02559	IBMKAECP_01376	GIDIOGJG_01285	ADEGEOAL_01373	LJFCFGAL_01250	GLIPAODO_01806	IGODHICN_01625	PMLBONNF_01881	OGBPMBGD_01872	AFMANOHL_01798	FMOBMFME_01022	PHAMLDGF_01122	OIFFLKGO_02281	ELDEGPLD_01295	AALPPDOG_01847	HLKBKCGO_01785	MFDBGGJO_01695	BAGEFAME_01668	GFBENKPD_01171	OEKILDFI_01755	AIIBDPGP_00865	DCAHGEOL_01130	GKNAJFDL_00799	FHAAIEKB_01844	NNNMKEGL_01379	ONBCJDOL_01853	ADOMJLIF_01722	CKAJCCKK_01036	LKOJANPK_02210	OLFHICKB_01867	PELPDHFM_01764
rpmG2_1		50S ribosomal protein L33 2	162	162	1	458	7547				92	149	148	KNEGACEH_01547	CPGCHGLH_01548	CGFFANIL_01482	HPMKFMCM_01529	FNFODJBM_00194	LKGICJMO_00097	IBMKAECP_01579	GIDIOGJG_01484	ADEGEOAL_01578	LJFCFGAL_00060	GLIPAODO_00292	IGODHICN_00060	PMLBONNF_00318	OGBPMBGD_00534	AFMANOHL_00347	FMOBMFME_00259	PHAMLDGF_00404	OIFFLKGO_00466	ELDEGPLD_01474	AALPPDOG_00416	HLKBKCGO_00871	MFDBGGJO_00478	BAGEFAME_00286	GFBENKPD_00975	OEKILDFI_00881	AIIBDPGP_01227	DCAHGEOL_00811	GKNAJFDL_00554	FHAAIEKB_00348	NNNMKEGL_01763	ONBCJDOL_00361	ADOMJLIF_00265	CKAJCCKK_00432	LKOJANPK_00372	OLFHICKB_00512	PELPDHFM_00563
lipM		Octanoyltransferase LipM	162	162	1	458	2360				638	830	828	KNEGACEH_01368	CPGCHGLH_01369	CGFFANIL_01306	HPMKFMCM_01344	FNFODJBM_00004	LKGICJMO_02580	IBMKAECP_01398	GIDIOGJG_01307	ADEGEOAL_01395	LJFCFGAL_01228	GLIPAODO_01753	IGODHICN_01603	PMLBONNF_01786	OGBPMBGD_01819	AFMANOHL_01745	FMOBMFME_01044	PHAMLDGF_01144	OIFFLKGO_01698	ELDEGPLD_01273	AALPPDOG_01825	HLKBKCGO_01734	MFDBGGJO_01673	BAGEFAME_01646	GFBENKPD_01149	OEKILDFI_01669	AIIBDPGP_00887	DCAHGEOL_01152	GKNAJFDL_00821	FHAAIEKB_01793	NNNMKEGL_01358	ONBCJDOL_01492	ADOMJLIF_02070	CKAJCCKK_01014	LKOJANPK_01570	OLFHICKB_01778	PELPDHFM_01744
accB_2		Biotin carboxyl carrier protein of acetyl-CoA carboxylase	162	162	1	458	2365				311	485	483	KNEGACEH_01373	CPGCHGLH_01374	CGFFANIL_01311	HPMKFMCM_01349	FNFODJBM_00009	LKGICJMO_02585	IBMKAECP_01403	GIDIOGJG_01312	ADEGEOAL_01400	LJFCFGAL_01223	GLIPAODO_01748	IGODHICN_02295	PMLBONNF_01781	OGBPMBGD_01814	AFMANOHL_01740	FMOBMFME_01049	PHAMLDGF_01149	OIFFLKGO_01703	ELDEGPLD_01268	AALPPDOG_01820	HLKBKCGO_01739	MFDBGGJO_01668	BAGEFAME_01641	GFBENKPD_01144	OEKILDFI_01674	AIIBDPGP_00892	DCAHGEOL_01157	GKNAJFDL_00826	FHAAIEKB_01798	NNNMKEGL_01353	ONBCJDOL_01487	ADOMJLIF_02065	CKAJCCKK_01009	LKOJANPK_01565	OLFHICKB_01773	PELPDHFM_01749
bfmBAB		2-oxoisovalerate dehydrogenase subunit beta	162	162	1	458	2381				488	983	979	KNEGACEH_01384	CPGCHGLH_01385	CGFFANIL_01322	HPMKFMCM_01360	FNFODJBM_00020	LKGICJMO_02596	IBMKAECP_01414	GIDIOGJG_01323	ADEGEOAL_01411	LJFCFGAL_01212	GLIPAODO_01737	IGODHICN_02284	PMLBONNF_01770	OGBPMBGD_01803	AFMANOHL_01729	FMOBMFME_01060	PHAMLDGF_01160	OIFFLKGO_01714	ELDEGPLD_01257	AALPPDOG_01809	HLKBKCGO_01750	MFDBGGJO_01657	BAGEFAME_01630	GFBENKPD_01133	OEKILDFI_01685	AIIBDPGP_00903	DCAHGEOL_01168	GKNAJFDL_00837	FHAAIEKB_01809	NNNMKEGL_01342	ONBCJDOL_01476	ADOMJLIF_02054	CKAJCCKK_00998	LKOJANPK_01554	OLFHICKB_01762	PELPDHFM_01760
scpB		Segregation and condensation protein B	162	162	1	458	1817				524	539	538	KNEGACEH_01405	CPGCHGLH_01406	CGFFANIL_01343	HPMKFMCM_01384	FNFODJBM_00044	LKGICJMO_02616	IBMKAECP_01435	GIDIOGJG_01343	ADEGEOAL_01432	LJFCFGAL_01932	GLIPAODO_01995	IGODHICN_01815	PMLBONNF_02246	OGBPMBGD_02052	AFMANOHL_02277	FMOBMFME_01876	PHAMLDGF_02207	OIFFLKGO_01874	ELDEGPLD_02073	AALPPDOG_02101	HLKBKCGO_01967	MFDBGGJO_01850	BAGEFAME_01836	GFBENKPD_02127	OEKILDFI_01868	AIIBDPGP_01989	DCAHGEOL_02257	GKNAJFDL_02038	FHAAIEKB_02261	NNNMKEGL_01321	ONBCJDOL_02211	ADOMJLIF_02227	CKAJCCKK_02131	LKOJANPK_01709	OLFHICKB_02248	PELPDHFM_01985
hepT		Heptaprenyl diphosphate synthase component 2	162	162	1	458	1786				194	956	949	KNEGACEH_01426	CPGCHGLH_01427	CGFFANIL_01361	HPMKFMCM_01406	FNFODJBM_00066	LKGICJMO_02634	IBMKAECP_01455	GIDIOGJG_01361	ADEGEOAL_01450	LJFCFGAL_01677	GLIPAODO_01731	IGODHICN_01797	PMLBONNF_01510	OGBPMBGD_01635	AFMANOHL_01454	FMOBMFME_01657	PHAMLDGF_01753	OIFFLKGO_01501	ELDEGPLD_02276	AALPPDOG_01742	HLKBKCGO_01590	MFDBGGJO_01553	BAGEFAME_01551	GFBENKPD_02438	OEKILDFI_01490	AIIBDPGP_01788	DCAHGEOL_01663	GKNAJFDL_01790	FHAAIEKB_01544	NNNMKEGL_01303	ONBCJDOL_01578	ADOMJLIF_01465	CKAJCCKK_01739	LKOJANPK_01833	OLFHICKB_01569	PELPDHFM_01720
group_3542		hypothetical protein	162	162	1	458	1759				131	329	327	KNEGACEH_01443	CPGCHGLH_01444	CGFFANIL_01378	HPMKFMCM_01423	FNFODJBM_00083	LKGICJMO_02651	IBMKAECP_01472	GIDIOGJG_01378	ADEGEOAL_01468	LJFCFGAL_01694	GLIPAODO_01714	IGODHICN_02016	PMLBONNF_01527	OGBPMBGD_01618	AFMANOHL_01471	FMOBMFME_01674	PHAMLDGF_01770	OIFFLKGO_01518	ELDEGPLD_02090	AALPPDOG_01759	HLKBKCGO_01573	MFDBGGJO_01570	BAGEFAME_01534	GFBENKPD_02182	OEKILDFI_01473	AIIBDPGP_01771	DCAHGEOL_01646	GKNAJFDL_01807	FHAAIEKB_01561	NNNMKEGL_01286	ONBCJDOL_01561	ADOMJLIF_01482	CKAJCCKK_01722	LKOJANPK_01850	OLFHICKB_01586	PELPDHFM_01703
recU		Holliday junction resolvase RecU	162	162	1	458	1757				425	626	584	KNEGACEH_01445	CPGCHGLH_01446	CGFFANIL_01380	HPMKFMCM_01425	FNFODJBM_00085	LKGICJMO_02653	IBMKAECP_01474	GIDIOGJG_01380	ADEGEOAL_01470	LJFCFGAL_01696	GLIPAODO_01712	IGODHICN_02018	PMLBONNF_01529	OGBPMBGD_01616	AFMANOHL_01473	FMOBMFME_01676	PHAMLDGF_01772	OIFFLKGO_01520	ELDEGPLD_02092	AALPPDOG_01761	HLKBKCGO_01571	MFDBGGJO_01572	BAGEFAME_01532	GFBENKPD_02180	OEKILDFI_01471	AIIBDPGP_01769	DCAHGEOL_01644	GKNAJFDL_01809	FHAAIEKB_01563	NNNMKEGL_01284	ONBCJDOL_01559	ADOMJLIF_01484	CKAJCCKK_01720	LKOJANPK_01852	OLFHICKB_01588	PELPDHFM_01701
group_3544		hypothetical protein	162	162	1	458	1755				554	584	554	KNEGACEH_01447	CPGCHGLH_01448	CGFFANIL_01382	HPMKFMCM_01427	FNFODJBM_00087	LKGICJMO_02655	IBMKAECP_01476	GIDIOGJG_01382	ADEGEOAL_01472	LJFCFGAL_01698	GLIPAODO_01710	IGODHICN_02020	PMLBONNF_01531	OGBPMBGD_01614	AFMANOHL_01475	FMOBMFME_01678	PHAMLDGF_01774	OIFFLKGO_01522	ELDEGPLD_02094	AALPPDOG_01763	HLKBKCGO_01569	MFDBGGJO_01574	BAGEFAME_01530	GFBENKPD_02178	OEKILDFI_01469	AIIBDPGP_01767	DCAHGEOL_01642	GKNAJFDL_01811	FHAAIEKB_01565	NNNMKEGL_01282	ONBCJDOL_01557	ADOMJLIF_01486	CKAJCCKK_01718	LKOJANPK_02121	OLFHICKB_01590	PELPDHFM_01699
rnhA		14.7 kDa ribonuclease H-like protein	162	162	1	458	400				263	401	399	KNEGACEH_01456	CPGCHGLH_01457	CGFFANIL_01390	HPMKFMCM_01436	FNFODJBM_00099	LKGICJMO_00003	IBMKAECP_01484	GIDIOGJG_01393	ADEGEOAL_01482	LJFCFGAL_01837	GLIPAODO_01957	IGODHICN_02193	PMLBONNF_02003	OGBPMBGD_01931	AFMANOHL_01990	FMOBMFME_01827	PHAMLDGF_01970	OIFFLKGO_01806	ELDEGPLD_02559	AALPPDOG_01984	HLKBKCGO_01930	MFDBGGJO_01791	BAGEFAME_01767	GFBENKPD_02191	OEKILDFI_01895	AIIBDPGP_02007	DCAHGEOL_01910	GKNAJFDL_02075	FHAAIEKB_01956	NNNMKEGL_01854	ONBCJDOL_01953	ADOMJLIF_01863	CKAJCCKK_01943	LKOJANPK_01646	OLFHICKB_02276	PELPDHFM_01888
lysA		Diaminopimelate decarboxylase	162	162	1	458	7458				647	1307	1261	KNEGACEH_01489	CPGCHGLH_01490	CGFFANIL_01423	HPMKFMCM_01469	FNFODJBM_00133	LKGICJMO_00038	IBMKAECP_01519	GIDIOGJG_01425	ADEGEOAL_01517	LJFCFGAL_00001	GLIPAODO_00234	IGODHICN_00001	PMLBONNF_00376	OGBPMBGD_01395	AFMANOHL_00405	FMOBMFME_01976	PHAMLDGF_00346	OIFFLKGO_02329	ELDEGPLD_02148	AALPPDOG_00358	HLKBKCGO_01397	MFDBGGJO_00420	BAGEFAME_00344	GFBENKPD_02461	OEKILDFI_00823	AIIBDPGP_02034	DCAHGEOL_00869	GKNAJFDL_00496	FHAAIEKB_00406	NNNMKEGL_01822	ONBCJDOL_00303	ADOMJLIF_00323	CKAJCCKK_00491	LKOJANPK_02258	OLFHICKB_00570	PELPDHFM_00504
femA_2		Aminoacyltransferase FemA	162	162	1	458	7487				1016	1262	1259	KNEGACEH_01509	CPGCHGLH_01510	CGFFANIL_01443	HPMKFMCM_01489	FNFODJBM_00153	LKGICJMO_00058	IBMKAECP_01539	GIDIOGJG_01445	ADEGEOAL_01539	LJFCFGAL_00021	GLIPAODO_00254	IGODHICN_00021	PMLBONNF_00356	OGBPMBGD_01375	AFMANOHL_00385	FMOBMFME_01956	PHAMLDGF_00366	OIFFLKGO_01768	ELDEGPLD_02128	AALPPDOG_00378	HLKBKCGO_01377	MFDBGGJO_00440	BAGEFAME_00324	GFBENKPD_00857	OEKILDFI_00843	AIIBDPGP_02054	DCAHGEOL_00849	GKNAJFDL_00516	FHAAIEKB_00386	NNNMKEGL_01800	ONBCJDOL_00323	ADOMJLIF_00303	CKAJCCKK_00471	LKOJANPK_01629	OLFHICKB_00550	PELPDHFM_00525
group_3562		hypothetical protein	162	162	1	458	7544				305	1025	1020	KNEGACEH_01544	CPGCHGLH_01545	CGFFANIL_01479	HPMKFMCM_01526	FNFODJBM_00191	LKGICJMO_00094	IBMKAECP_01576	GIDIOGJG_01481	ADEGEOAL_01575	LJFCFGAL_00057	GLIPAODO_00289	IGODHICN_00057	PMLBONNF_00321	OGBPMBGD_00531	AFMANOHL_00350	FMOBMFME_00262	PHAMLDGF_00401	OIFFLKGO_00463	ELDEGPLD_01477	AALPPDOG_00413	HLKBKCGO_00874	MFDBGGJO_00475	BAGEFAME_00289	GFBENKPD_00972	OEKILDFI_00878	AIIBDPGP_01230	DCAHGEOL_00814	GKNAJFDL_00551	FHAAIEKB_00351	NNNMKEGL_01766	ONBCJDOL_00358	ADOMJLIF_00268	CKAJCCKK_00435	LKOJANPK_00369	OLFHICKB_00515	PELPDHFM_00560
glpD		Aerobic glycerol-3-phosphate dehydrogenase	162	162	1	458	7742				908	1673	1667	KNEGACEH_01638	CPGCHGLH_01639	CGFFANIL_01517	HPMKFMCM_01623	FNFODJBM_00229	LKGICJMO_00133	IBMKAECP_01614	GIDIOGJG_01519	ADEGEOAL_01613	LJFCFGAL_00095	GLIPAODO_00383	IGODHICN_00095	PMLBONNF_00227	OGBPMBGD_00628	AFMANOHL_00255	FMOBMFME_00165	PHAMLDGF_00495	OIFFLKGO_00558	ELDEGPLD_00963	AALPPDOG_02021	HLKBKCGO_01827	MFDBGGJO_00513	BAGEFAME_00251	GFBENKPD_00018	OEKILDFI_00970	AIIBDPGP_00745	DCAHGEOL_00720	GKNAJFDL_00574	FHAAIEKB_00256	NNNMKEGL_01933	ONBCJDOL_01865	ADOMJLIF_00174	CKAJCCKK_00979	LKOJANPK_00464	OLFHICKB_00960	PELPDHFM_01877
group_3580		hypothetical protein	162	162	1	458	7780				854	1289	1286	KNEGACEH_01664	CPGCHGLH_01665	CGFFANIL_01539	HPMKFMCM_01649	FNFODJBM_00252	LKGICJMO_00155	IBMKAECP_01640	GIDIOGJG_01541	ADEGEOAL_01635	LJFCFGAL_00117	GLIPAODO_00007	IGODHICN_00117	PMLBONNF_01743	OGBPMBGD_00167	AFMANOHL_00007	FMOBMFME_00007	PHAMLDGF_00167	OIFFLKGO_00007	ELDEGPLD_00316	AALPPDOG_00152	HLKBKCGO_00167	MFDBGGJO_00007	BAGEFAME_00701	GFBENKPD_00040	OEKILDFI_00007	AIIBDPGP_02243	DCAHGEOL_00007	GKNAJFDL_00596	FHAAIEKB_00007	NNNMKEGL_01911	ONBCJDOL_00007	ADOMJLIF_00007	CKAJCCKK_00167	LKOJANPK_00234	OLFHICKB_00007	PELPDHFM_00007
rbgA		Ribosome biogenesis GTPase A	162	162	1	458	7835				758	887	882	KNEGACEH_01699	CPGCHGLH_01700	CGFFANIL_01574	HPMKFMCM_01684	FNFODJBM_00287	LKGICJMO_00191	IBMKAECP_01676	GIDIOGJG_01576	ADEGEOAL_01670	LJFCFGAL_00152	GLIPAODO_00042	IGODHICN_00152	PMLBONNF_00012	OGBPMBGD_00132	AFMANOHL_00042	FMOBMFME_00042	PHAMLDGF_00132	OIFFLKGO_00042	ELDEGPLD_00281	AALPPDOG_00187	HLKBKCGO_00132	MFDBGGJO_00042	BAGEFAME_00736	GFBENKPD_00075	OEKILDFI_00042	AIIBDPGP_00031	DCAHGEOL_00042	GKNAJFDL_00005	FHAAIEKB_00042	NNNMKEGL_01876	ONBCJDOL_00042	ADOMJLIF_00042	CKAJCCKK_00132	LKOJANPK_00199	OLFHICKB_00042	PELPDHFM_00042
trmD		tRNA (guanine-N(1)-)-methyltransferase	162	162	1	458	7846				512	737	735	KNEGACEH_01703	CPGCHGLH_01704	CGFFANIL_01578	HPMKFMCM_01688	FNFODJBM_00291	LKGICJMO_00195	IBMKAECP_01680	GIDIOGJG_01580	ADEGEOAL_01674	LJFCFGAL_00156	GLIPAODO_00046	IGODHICN_00156	PMLBONNF_00016	OGBPMBGD_00128	AFMANOHL_00046	FMOBMFME_00046	PHAMLDGF_00128	OIFFLKGO_00046	ELDEGPLD_00277	AALPPDOG_00191	HLKBKCGO_00128	MFDBGGJO_00046	BAGEFAME_00740	GFBENKPD_00079	OEKILDFI_00046	AIIBDPGP_00035	DCAHGEOL_00046	GKNAJFDL_00009	FHAAIEKB_00046	NNNMKEGL_01872	ONBCJDOL_00046	ADOMJLIF_00046	CKAJCCKK_00128	LKOJANPK_00195	OLFHICKB_00046	PELPDHFM_00046
plsX		Phosphate acyltransferase	162	162	1	458	7866				176	986	981	KNEGACEH_01714	CPGCHGLH_01715	CGFFANIL_01589	HPMKFMCM_01699	FNFODJBM_00302	LKGICJMO_00206	IBMKAECP_01691	GIDIOGJG_01591	ADEGEOAL_01685	LJFCFGAL_00167	GLIPAODO_00057	IGODHICN_00167	PMLBONNF_00027	OGBPMBGD_00117	AFMANOHL_00057	FMOBMFME_00057	PHAMLDGF_00117	OIFFLKGO_00057	ELDEGPLD_00266	AALPPDOG_00202	HLKBKCGO_00117	MFDBGGJO_00057	BAGEFAME_00751	GFBENKPD_00090	OEKILDFI_00057	AIIBDPGP_00046	DCAHGEOL_00057	GKNAJFDL_00020	FHAAIEKB_00057	NNNMKEGL_01861	ONBCJDOL_00057	ADOMJLIF_00057	CKAJCCKK_00117	LKOJANPK_00184	OLFHICKB_00057	PELPDHFM_00057
divIVA		hypothetical protein	162	162	1	458	7920				512	698	690	KNEGACEH_01752	CPGCHGLH_01753	CGFFANIL_01627	HPMKFMCM_01738	FNFODJBM_00340	LKGICJMO_00245	IBMKAECP_01729	GIDIOGJG_01629	ADEGEOAL_01723	LJFCFGAL_00205	GLIPAODO_00095	IGODHICN_00205	PMLBONNF_00065	OGBPMBGD_00079	AFMANOHL_00095	FMOBMFME_00095	PHAMLDGF_00079	OIFFLKGO_00095	ELDEGPLD_00228	AALPPDOG_00240	HLKBKCGO_00079	MFDBGGJO_00095	BAGEFAME_00423	GFBENKPD_00128	OEKILDFI_00095	AIIBDPGP_00084	DCAHGEOL_00095	GKNAJFDL_00058	FHAAIEKB_00095	NNNMKEGL_00448	ONBCJDOL_00096	ADOMJLIF_00095	CKAJCCKK_00079	LKOJANPK_00146	OLFHICKB_00095	PELPDHFM_00095
ctaA		Heme A synthase	162	162	1	458	6973				470	932	927	KNEGACEH_01805	CPGCHGLH_01806	CGFFANIL_01736	HPMKFMCM_01791	FNFODJBM_00463	LKGICJMO_00365	IBMKAECP_01846	GIDIOGJG_01778	ADEGEOAL_01846	LJFCFGAL_00257	GLIPAODO_00207	IGODHICN_00310	PMLBONNF_00185	OGBPMBGD_00027	AFMANOHL_00213	FMOBMFME_00148	PHAMLDGF_00027	OIFFLKGO_00148	ELDEGPLD_01204	AALPPDOG_01193	HLKBKCGO_00027	MFDBGGJO_00147	BAGEFAME_00371	GFBENKPD_00244	OEKILDFI_00147	AIIBDPGP_00196	DCAHGEOL_00148	GKNAJFDL_00180	FHAAIEKB_00214	NNNMKEGL_00398	ONBCJDOL_00148	ADOMJLIF_00147	CKAJCCKK_00027	LKOJANPK_00019	OLFHICKB_00213	PELPDHFM_00206
suhB		Inositol-1-monophosphatase	162	162	1	458	6963				284	815	811	KNEGACEH_01813	CPGCHGLH_01814	CGFFANIL_01744	HPMKFMCM_01799	FNFODJBM_00471	LKGICJMO_00373	IBMKAECP_01854	GIDIOGJG_01786	ADEGEOAL_01854	LJFCFGAL_00265	GLIPAODO_00215	IGODHICN_01969	PMLBONNF_00193	OGBPMBGD_00019	AFMANOHL_00221	FMOBMFME_01997	PHAMLDGF_00019	OIFFLKGO_00156	ELDEGPLD_01196	AALPPDOG_01185	HLKBKCGO_00019	MFDBGGJO_00155	BAGEFAME_00363	GFBENKPD_00252	OEKILDFI_00155	AIIBDPGP_00204	DCAHGEOL_00156	GKNAJFDL_00188	FHAAIEKB_00222	NNNMKEGL_00389	ONBCJDOL_00156	ADOMJLIF_00155	CKAJCCKK_00019	LKOJANPK_00011	OLFHICKB_00221	PELPDHFM_00214
rlmI		Ribosomal RNA large subunit methyltransferase I	162	162	1	458	6921				1040	1172	1171	KNEGACEH_01842	CPGCHGLH_01843	CGFFANIL_01774	HPMKFMCM_01828	FNFODJBM_00500	LKGICJMO_00400	IBMKAECP_01883	GIDIOGJG_01813	ADEGEOAL_01887	LJFCFGAL_02027	GLIPAODO_02058	IGODHICN_02092	PMLBONNF_02050	OGBPMBGD_02147	AFMANOHL_02042	FMOBMFME_02104	PHAMLDGF_01644	OIFFLKGO_01993	ELDEGPLD_01515	AALPPDOG_02169	HLKBKCGO_02056	MFDBGGJO_01919	BAGEFAME_01888	GFBENKPD_02263	OEKILDFI_02018	AIIBDPGP_02129	DCAHGEOL_01535	GKNAJFDL_02480	FHAAIEKB_02017	NNNMKEGL_00362	ONBCJDOL_02028	ADOMJLIF_01934	CKAJCCKK_01534	LKOJANPK_01164	OLFHICKB_01990	PELPDHFM_02069
ykoD		Putative HMP/thiamine import ATP-binding protein YkoD	162	162	1	458	6916				512	1403	1388	KNEGACEH_01846	CPGCHGLH_01847	CGFFANIL_01778	HPMKFMCM_01832	FNFODJBM_00504	LKGICJMO_00404	IBMKAECP_01887	GIDIOGJG_01817	ADEGEOAL_01891	LJFCFGAL_02023	GLIPAODO_02062	IGODHICN_02096	PMLBONNF_02054	OGBPMBGD_02143	AFMANOHL_02046	FMOBMFME_02100	PHAMLDGF_01648	OIFFLKGO_01997	ELDEGPLD_01519	AALPPDOG_02173	HLKBKCGO_02060	MFDBGGJO_01923	BAGEFAME_01884	GFBENKPD_02267	OEKILDFI_02022	AIIBDPGP_02125	DCAHGEOL_01539	GKNAJFDL_02218	FHAAIEKB_02013	NNNMKEGL_00358	ONBCJDOL_02024	ADOMJLIF_01938	CKAJCCKK_01530	LKOJANPK_01168	OLFHICKB_01994	PELPDHFM_02073
purH		Bifunctional purine biosynthesis protein PurH	162	162	1	458	6913				353	1478	1471	KNEGACEH_01849	CPGCHGLH_01850	CGFFANIL_01781	HPMKFMCM_01835	FNFODJBM_00507	LKGICJMO_00407	IBMKAECP_01890	GIDIOGJG_01820	ADEGEOAL_01894	LJFCFGAL_02020	GLIPAODO_02065	IGODHICN_02099	PMLBONNF_02057	OGBPMBGD_02140	AFMANOHL_02049	FMOBMFME_02097	PHAMLDGF_01651	OIFFLKGO_02000	ELDEGPLD_01522	AALPPDOG_02176	HLKBKCGO_02063	MFDBGGJO_01926	BAGEFAME_01881	GFBENKPD_02270	OEKILDFI_02025	AIIBDPGP_02122	DCAHGEOL_01542	GKNAJFDL_02221	FHAAIEKB_02010	NNNMKEGL_00355	ONBCJDOL_02021	ADOMJLIF_01941	CKAJCCKK_01527	LKOJANPK_01171	OLFHICKB_01997	PELPDHFM_02076
purM		Phosphoribosylformylglycinamidine cyclo-ligase	162	162	1	458	6911				368	1031	1026	KNEGACEH_01851	CPGCHGLH_01852	CGFFANIL_01783	HPMKFMCM_01837	FNFODJBM_00509	LKGICJMO_00409	IBMKAECP_01892	GIDIOGJG_01822	ADEGEOAL_01896	LJFCFGAL_02018	GLIPAODO_02067	IGODHICN_02101	PMLBONNF_02059	OGBPMBGD_02138	AFMANOHL_02051	FMOBMFME_02095	PHAMLDGF_01653	OIFFLKGO_02002	ELDEGPLD_01524	AALPPDOG_02178	HLKBKCGO_02065	MFDBGGJO_01928	BAGEFAME_01879	GFBENKPD_02272	OEKILDFI_02027	AIIBDPGP_02120	DCAHGEOL_01544	GKNAJFDL_02223	FHAAIEKB_02008	NNNMKEGL_00353	ONBCJDOL_02019	ADOMJLIF_01943	CKAJCCKK_01525	LKOJANPK_01173	OLFHICKB_01999	PELPDHFM_02078
purQ		Phosphoribosylformylglycinamidine synthase subunit PurQ	162	162	1	458	6904				290	671	668	KNEGACEH_01854	CPGCHGLH_01855	CGFFANIL_01786	HPMKFMCM_01840	FNFODJBM_00512	LKGICJMO_00412	IBMKAECP_01895	GIDIOGJG_01825	ADEGEOAL_01899	LJFCFGAL_02015	GLIPAODO_02070	IGODHICN_02104	PMLBONNF_02062	OGBPMBGD_02135	AFMANOHL_02054	FMOBMFME_02092	PHAMLDGF_01656	OIFFLKGO_02005	ELDEGPLD_01527	AALPPDOG_02181	HLKBKCGO_02068	MFDBGGJO_01931	BAGEFAME_01876	GFBENKPD_02275	OEKILDFI_02030	AIIBDPGP_02117	DCAHGEOL_01547	GKNAJFDL_02226	FHAAIEKB_02005	NNNMKEGL_00350	ONBCJDOL_02016	ADOMJLIF_01946	CKAJCCKK_01522	LKOJANPK_01176	OLFHICKB_02002	PELPDHFM_02081
group_3629		hypothetical protein	162	162	1	458	6881				500	1007	1003	KNEGACEH_01876	CPGCHGLH_01877	CGFFANIL_01808	HPMKFMCM_01862	FNFODJBM_00538	LKGICJMO_00432	IBMKAECP_01919	GIDIOGJG_01846	ADEGEOAL_01920	LJFCFGAL_01949	GLIPAODO_01821	IGODHICN_01553	PMLBONNF_02112	OGBPMBGD_01976	AFMANOHL_02098	FMOBMFME_02237	PHAMLDGF_01676	OIFFLKGO_01852	ELDEGPLD_01547	AALPPDOG_01898	HLKBKCGO_01945	MFDBGGJO_02084	BAGEFAME_02082	GFBENKPD_00623	OEKILDFI_02165	AIIBDPGP_02235	DCAHGEOL_01567	GKNAJFDL_01866	FHAAIEKB_02025	NNNMKEGL_00329	ONBCJDOL_02051	ADOMJLIF_01956	CKAJCCKK_01502	LKOJANPK_01196	OLFHICKB_02027	PELPDHFM_01815
mnhE1_1		Na(+)/H(+) antiporter subunit E1	162	162	1	458	6748				113	479	476	KNEGACEH_01961	CPGCHGLH_01962	CGFFANIL_01894	HPMKFMCM_01952	FNFODJBM_00631	LKGICJMO_00527	IBMKAECP_02004	GIDIOGJG_01935	ADEGEOAL_02005	LJFCFGAL_02063	GLIPAODO_01451	IGODHICN_00997	PMLBONNF_01376	OGBPMBGD_00812	AFMANOHL_01374	FMOBMFME_01403	PHAMLDGF_01515	OIFFLKGO_01082	ELDEGPLD_01056	AALPPDOG_00862	HLKBKCGO_01094	MFDBGGJO_00706	BAGEFAME_00682	GFBENKPD_00710	OEKILDFI_01272	AIIBDPGP_01600	DCAHGEOL_01406	GKNAJFDL_01180	FHAAIEKB_01427	NNNMKEGL_00249	ONBCJDOL_01313	ADOMJLIF_01307	CKAJCCKK_01417	LKOJANPK_01357	OLFHICKB_01231	PELPDHFM_01440
group_3660		Putative esterase	162	162	1	458	6744				317	377	375	KNEGACEH_01965	CPGCHGLH_01966	CGFFANIL_01898	HPMKFMCM_01956	FNFODJBM_00635	LKGICJMO_00531	IBMKAECP_02008	GIDIOGJG_01939	ADEGEOAL_02009	LJFCFGAL_02067	GLIPAODO_01447	IGODHICN_00993	PMLBONNF_01380	OGBPMBGD_00808	AFMANOHL_01378	FMOBMFME_01407	PHAMLDGF_01519	OIFFLKGO_01078	ELDEGPLD_01052	AALPPDOG_00866	HLKBKCGO_01090	MFDBGGJO_00702	BAGEFAME_00686	GFBENKPD_00714	OEKILDFI_01268	AIIBDPGP_01604	DCAHGEOL_01410	GKNAJFDL_01184	FHAAIEKB_01431	NNNMKEGL_00245	ONBCJDOL_01317	ADOMJLIF_01303	CKAJCCKK_01421	LKOJANPK_01361	OLFHICKB_01227	PELPDHFM_01436
group_3661		NADH dehydrogenase-like protein	162	162	1	458	6740				398	1208	1200	KNEGACEH_01968	CPGCHGLH_01969	CGFFANIL_01901	HPMKFMCM_01959	FNFODJBM_00638	LKGICJMO_00534	IBMKAECP_02011	GIDIOGJG_01942	ADEGEOAL_02012	LJFCFGAL_02070	GLIPAODO_01444	IGODHICN_00990	PMLBONNF_01383	OGBPMBGD_00805	AFMANOHL_01381	FMOBMFME_01410	PHAMLDGF_01522	OIFFLKGO_01075	ELDEGPLD_01049	AALPPDOG_00869	HLKBKCGO_01087	MFDBGGJO_00699	BAGEFAME_00689	GFBENKPD_00717	OEKILDFI_01265	AIIBDPGP_01607	DCAHGEOL_01413	GKNAJFDL_01187	FHAAIEKB_01434	NNNMKEGL_00242	ONBCJDOL_01320	ADOMJLIF_01300	CKAJCCKK_01424	LKOJANPK_01364	OLFHICKB_01224	PELPDHFM_01433
group_3671		Epimerase family protein	162	162	1	458	6330				899	908	899	KNEGACEH_02043	CPGCHGLH_02044	CGFFANIL_01975	HPMKFMCM_02033	FNFODJBM_00715	LKGICJMO_00632	IBMKAECP_02115	GIDIOGJG_02039	ADEGEOAL_02111	LJFCFGAL_00615	GLIPAODO_00806	IGODHICN_00916	PMLBONNF_00551	OGBPMBGD_00351	AFMANOHL_00580	FMOBMFME_00471	PHAMLDGF_00842	OIFFLKGO_00223	ELDEGPLD_01597	AALPPDOG_00788	HLKBKCGO_00366	MFDBGGJO_00363	BAGEFAME_00176	GFBENKPD_02004	OEKILDFI_00691	AIIBDPGP_00530	DCAHGEOL_00489	GKNAJFDL_00361	FHAAIEKB_00603	NNNMKEGL_00169	ONBCJDOL_00487	ADOMJLIF_00503	CKAJCCKK_00508	LKOJANPK_01870	OLFHICKB_00415	PELPDHFM_00799
uvrA_1		UvrABC system protein A	162	162	1	458	6312				1307	2834	2824	KNEGACEH_02055	CPGCHGLH_02056	CGFFANIL_01987	HPMKFMCM_02045	FNFODJBM_00727	LKGICJMO_00644	IBMKAECP_02127	GIDIOGJG_02051	ADEGEOAL_02123	LJFCFGAL_00603	GLIPAODO_00818	IGODHICN_00928	PMLBONNF_00563	OGBPMBGD_00363	AFMANOHL_00592	FMOBMFME_00483	PHAMLDGF_00830	OIFFLKGO_00211	ELDEGPLD_01585	AALPPDOG_00776	HLKBKCGO_00378	MFDBGGJO_00375	BAGEFAME_00164	GFBENKPD_01580	OEKILDFI_00703	AIIBDPGP_00542	DCAHGEOL_00501	GKNAJFDL_00373	FHAAIEKB_00591	NNNMKEGL_00157	ONBCJDOL_00499	ADOMJLIF_00515	CKAJCCKK_00520	LKOJANPK_01683	OLFHICKB_00427	PELPDHFM_00811
group_3678		DegV domain-containing protein	162	162	1	458	6292				563	866	864	KNEGACEH_02066	CPGCHGLH_02067	CGFFANIL_01999	HPMKFMCM_02056	FNFODJBM_00740	LKGICJMO_00654	IBMKAECP_02138	GIDIOGJG_02061	ADEGEOAL_02134	LJFCFGAL_00592	GLIPAODO_00829	IGODHICN_00939	PMLBONNF_00574	OGBPMBGD_00374	AFMANOHL_00603	FMOBMFME_00494	PHAMLDGF_00819	OIFFLKGO_00200	ELDEGPLD_01575	AALPPDOG_00765	HLKBKCGO_00389	MFDBGGJO_00386	BAGEFAME_00153	GFBENKPD_01591	OEKILDFI_00714	AIIBDPGP_00552	DCAHGEOL_00512	GKNAJFDL_00384	FHAAIEKB_00580	NNNMKEGL_00146	ONBCJDOL_00510	ADOMJLIF_00526	CKAJCCKK_00531	LKOJANPK_01694	OLFHICKB_00438	PELPDHFM_00822
nrdI		Protein NrdI	162	162	1	458	6267				326	398	397	KNEGACEH_02087	CPGCHGLH_02088	CGFFANIL_02019	HPMKFMCM_02077	FNFODJBM_00761	LKGICJMO_00674	IBMKAECP_02159	GIDIOGJG_02082	ADEGEOAL_02155	LJFCFGAL_00572	GLIPAODO_00850	IGODHICN_00960	PMLBONNF_00595	OGBPMBGD_00395	AFMANOHL_00624	FMOBMFME_00515	PHAMLDGF_00798	OIFFLKGO_00179	ELDEGPLD_02340	AALPPDOG_00744	HLKBKCGO_00410	MFDBGGJO_00407	BAGEFAME_00132	GFBENKPD_01612	OEKILDFI_00735	AIIBDPGP_00573	DCAHGEOL_00533	GKNAJFDL_00405	FHAAIEKB_00559	NNNMKEGL_00126	ONBCJDOL_00531	ADOMJLIF_00547	CKAJCCKK_00552	LKOJANPK_01604	OLFHICKB_00459	PELPDHFM_00843
hisC		Histidinol-phosphate aminotransferase	162	162	1	458	6257				857	1055	1053	KNEGACEH_02093	CPGCHGLH_02094	CGFFANIL_02025	HPMKFMCM_02083	FNFODJBM_00767	LKGICJMO_00680	IBMKAECP_02165	GIDIOGJG_02088	ADEGEOAL_02161	LJFCFGAL_00566	GLIPAODO_00856	IGODHICN_01836	PMLBONNF_00601	OGBPMBGD_00401	AFMANOHL_00630	FMOBMFME_00521	PHAMLDGF_00792	OIFFLKGO_00173	ELDEGPLD_02414	AALPPDOG_00738	HLKBKCGO_00416	MFDBGGJO_00413	BAGEFAME_00126	GFBENKPD_02067	OEKILDFI_00741	AIIBDPGP_02349	DCAHGEOL_00539	GKNAJFDL_00411	FHAAIEKB_00553	NNNMKEGL_00120	ONBCJDOL_00537	ADOMJLIF_00553	CKAJCCKK_00558	LKOJANPK_01598	OLFHICKB_00465	PELPDHFM_00849
queD		6-carboxy-5,6,7,8-tetrahydropterin synthase	162	162	1	458	6234				419	419	419	KNEGACEH_02108	CPGCHGLH_02109	CGFFANIL_02040	HPMKFMCM_02099	FNFODJBM_00785	LKGICJMO_00695	IBMKAECP_02182	GIDIOGJG_02103	ADEGEOAL_02177	LJFCFGAL_02253	GLIPAODO_00871	IGODHICN_01851	PMLBONNF_00616	OGBPMBGD_02255	AFMANOHL_00645	FMOBMFME_00536	PHAMLDGF_00777	OIFFLKGO_02342	ELDEGPLD_02461	AALPPDOG_02401	HLKBKCGO_02265	MFDBGGJO_02188	BAGEFAME_02161	GFBENKPD_02052	OEKILDFI_02325	AIIBDPGP_02381	DCAHGEOL_00554	GKNAJFDL_02334	FHAAIEKB_00538	NNNMKEGL_00105	ONBCJDOL_00552	ADOMJLIF_00568	CKAJCCKK_02227	LKOJANPK_02271	OLFHICKB_00480	PELPDHFM_00864
group_3693		hypothetical protein	162	162	1	458	2582				263	497	495	KNEGACEH_02119	CPGCHGLH_02120	CGFFANIL_02052	HPMKFMCM_02110	FNFODJBM_00797	LKGICJMO_00706	IBMKAECP_02193	GIDIOGJG_02113	ADEGEOAL_02188	LJFCFGAL_01427	GLIPAODO_01308	IGODHICN_01862	PMLBONNF_01086	OGBPMBGD_01077	AFMANOHL_01132	FMOBMFME_01128	PHAMLDGF_01218	OIFFLKGO_01535	ELDEGPLD_00797	AALPPDOG_01160	HLKBKCGO_00968	MFDBGGJO_00615	BAGEFAME_00541	GFBENKPD_02041	OEKILDFI_01144	AIIBDPGP_00961	DCAHGEOL_01178	GKNAJFDL_00895	FHAAIEKB_01186	NNNMKEGL_00095	ONBCJDOL_01023	ADOMJLIF_01089	CKAJCCKK_01074	LKOJANPK_00705	OLFHICKB_01029	PELPDHFM_01346
feuC		Iron-uptake system permease protein FeuC	162	162	1	458	2661				452	1016	1012	KNEGACEH_02166	CPGCHGLH_02167	CGFFANIL_02099	HPMKFMCM_02158	FNFODJBM_00847	LKGICJMO_00753	IBMKAECP_02239	GIDIOGJG_02160	ADEGEOAL_02234	LJFCFGAL_01473	GLIPAODO_01355	IGODHICN_01158	PMLBONNF_01133	OGBPMBGD_01030	AFMANOHL_01085	FMOBMFME_01174	PHAMLDGF_01172	OIFFLKGO_00943	ELDEGPLD_00751	AALPPDOG_01113	HLKBKCGO_01014	MFDBGGJO_00568	BAGEFAME_00494	GFBENKPD_01220	OEKILDFI_01191	AIIBDPGP_00915	DCAHGEOL_01225	GKNAJFDL_00849	FHAAIEKB_01139	NNNMKEGL_00049	ONBCJDOL_01070	ADOMJLIF_01042	CKAJCCKK_01121	LKOJANPK_00658	OLFHICKB_01076	PELPDHFM_01299
bmrA		Multidrug resistance ABC transporter ATP-binding/permease protein BmrA	162	162	1	458	2682				386	1727	1706	KNEGACEH_02174	CPGCHGLH_02175	CGFFANIL_02107	HPMKFMCM_02166	FNFODJBM_00855	LKGICJMO_00760	IBMKAECP_02247	GIDIOGJG_02168	ADEGEOAL_02242	LJFCFGAL_01866	GLIPAODO_01363	IGODHICN_01165	PMLBONNF_01141	OGBPMBGD_01022	AFMANOHL_01077	FMOBMFME_01182	PHAMLDGF_01164	OIFFLKGO_00951	ELDEGPLD_00743	AALPPDOG_01105	HLKBKCGO_01022	MFDBGGJO_00560	BAGEFAME_00486	GFBENKPD_01213	OEKILDFI_01199	AIIBDPGP_00907	DCAHGEOL_01233	GKNAJFDL_00841	FHAAIEKB_01131	NNNMKEGL_00042	ONBCJDOL_01078	ADOMJLIF_01034	CKAJCCKK_01129	LKOJANPK_00650	OLFHICKB_01084	PELPDHFM_01291
group_3706		hypothetical protein	162	162	1	458	2698				662	743	742	KNEGACEH_02183	CPGCHGLH_02184	CGFFANIL_02115	HPMKFMCM_02175	FNFODJBM_00863	LKGICJMO_00769	IBMKAECP_02255	GIDIOGJG_02176	ADEGEOAL_02250	LJFCFGAL_01858	GLIPAODO_02375	IGODHICN_01173	PMLBONNF_02425	OGBPMBGD_01473	AFMANOHL_02448	FMOBMFME_02023	PHAMLDGF_02340	OIFFLKGO_00959	ELDEGPLD_00735	AALPPDOG_01659	HLKBKCGO_01508	MFDBGGJO_00552	BAGEFAME_00478	GFBENKPD_01205	OEKILDFI_02007	AIIBDPGP_01210	DCAHGEOL_02007	GKNAJFDL_01568	FHAAIEKB_02433	NNNMKEGL_00034	ONBCJDOL_02380	ADOMJLIF_02387	CKAJCCKK_01631	LKOJANPK_00642	OLFHICKB_02424	PELPDHFM_02396
group_3707		hypothetical protein	162	162	1	458	2724				221	221	221	KNEGACEH_02199	CPGCHGLH_02200	CGFFANIL_02130	HPMKFMCM_02190	FNFODJBM_00878	LKGICJMO_00784	IBMKAECP_02271	GIDIOGJG_02191	ADEGEOAL_02265	LJFCFGAL_01843	GLIPAODO_02242	IGODHICN_01188	PMLBONNF_02270	OGBPMBGD_01458	AFMANOHL_02289	FMOBMFME_02038	PHAMLDGF_02220	OIFFLKGO_00974	ELDEGPLD_00720	AALPPDOG_01674	HLKBKCGO_01493	MFDBGGJO_00537	BAGEFAME_00463	GFBENKPD_02457	OEKILDFI_01992	AIIBDPGP_01195	DCAHGEOL_01992	GKNAJFDL_01583	FHAAIEKB_02222	NNNMKEGL_00019	ONBCJDOL_02241	ADOMJLIF_02215	CKAJCCKK_01646	LKOJANPK_01761	OLFHICKB_02236	PELPDHFM_02270
ydjP		AB hydrolase superfamily protein YdjP	162	162	1	458	2536				599	809	807	KNEGACEH_02204	CPGCHGLH_02205	CGFFANIL_02134	HPMKFMCM_02194	FNFODJBM_00885	LKGICJMO_00789	IBMKAECP_02276	GIDIOGJG_02195	ADEGEOAL_02270	LJFCFGAL_02136	GLIPAODO_02324	IGODHICN_02378	PMLBONNF_02291	OGBPMBGD_01454	AFMANOHL_02338	FMOBMFME_02148	PHAMLDGF_02277	OIFFLKGO_00978	ELDEGPLD_01970	AALPPDOG_01678	HLKBKCGO_01489	MFDBGGJO_00533	BAGEFAME_00459	GFBENKPD_02544	OEKILDFI_01787	AIIBDPGP_01191	DCAHGEOL_02305	GKNAJFDL_01587	FHAAIEKB_02319	NNNMKEGL_00015	ONBCJDOL_02287	ADOMJLIF_02272	CKAJCCKK_01650	LKOJANPK_01765	OLFHICKB_02292	PELPDHFM_02322
argS		Arginine--tRNA ligase	162	162	1	458	2522				1076	1661	1657	KNEGACEH_02214	CPGCHGLH_02215	CGFFANIL_02144	HPMKFMCM_02204	FNFODJBM_00895	LKGICJMO_00799	IBMKAECP_02286	GIDIOGJG_02205	ADEGEOAL_02282	LJFCFGAL_02126	GLIPAODO_02314	IGODHICN_02314	PMLBONNF_02301	OGBPMBGD_01444	AFMANOHL_02348	FMOBMFME_02158	PHAMLDGF_02287	OIFFLKGO_00988	ELDEGPLD_01980	AALPPDOG_01688	HLKBKCGO_01479	MFDBGGJO_00523	BAGEFAME_00449	GFBENKPD_02413	OEKILDFI_01797	AIIBDPGP_01181	DCAHGEOL_02295	GKNAJFDL_01597	FHAAIEKB_02309	NNNMKEGL_00005	ONBCJDOL_02277	ADOMJLIF_02282	CKAJCCKK_01660	LKOJANPK_01775	OLFHICKB_02302	PELPDHFM_02312
rplGB		Ribosome-associated protein L7Ae-like protein	162	162	1	458	2897				260	260	260	KNEGACEH_02316	CPGCHGLH_02317	CGFFANIL_02214	HPMKFMCM_02279	FNFODJBM_01011	LKGICJMO_00889	IBMKAECP_02444	GIDIOGJG_02277	ADEGEOAL_02359	LJFCFGAL_01909	GLIPAODO_01972	IGODHICN_02002	PMLBONNF_01961	OGBPMBGD_02091	AFMANOHL_01940	FMOBMFME_01898	PHAMLDGF_02272	OIFFLKGO_01598	ELDEGPLD_02041	AALPPDOG_02055	HLKBKCGO_01997	MFDBGGJO_01828	BAGEFAME_01804	GFBENKPD_01875	OEKILDFI_01882	AIIBDPGP_01754	DCAHGEOL_01748	GKNAJFDL_02016	FHAAIEKB_01925	NNNMKEGL_02144	ONBCJDOL_01917	ADOMJLIF_01833	CKAJCCKK_02163	LKOJANPK_01415	OLFHICKB_01921	PELPDHFM_01953
rpoC		DNA-directed RNA polymerase subunit beta'	162	162	1	458	2898				383	3620	3600	KNEGACEH_02317	CPGCHGLH_02318	CGFFANIL_02215	HPMKFMCM_02280	FNFODJBM_01012	LKGICJMO_00890	IBMKAECP_02445	GIDIOGJG_02278	ADEGEOAL_02360	LJFCFGAL_01910	GLIPAODO_01973	IGODHICN_02003	PMLBONNF_01962	OGBPMBGD_02090	AFMANOHL_01939	FMOBMFME_01899	PHAMLDGF_02271	OIFFLKGO_01599	ELDEGPLD_02040	AALPPDOG_02054	HLKBKCGO_01998	MFDBGGJO_01827	BAGEFAME_01803	GFBENKPD_01876	OEKILDFI_01881	AIIBDPGP_01755	DCAHGEOL_01747	GKNAJFDL_02017	FHAAIEKB_01924	NNNMKEGL_02143	ONBCJDOL_01916	ADOMJLIF_01832	CKAJCCKK_02162	LKOJANPK_01414	OLFHICKB_01922	PELPDHFM_01952
glmU		Bifunctional protein GlmU	162	162	1	458	2959				131	1355	1347	KNEGACEH_02379	CPGCHGLH_02380	CGFFANIL_02277	HPMKFMCM_02339	FNFODJBM_01075	LKGICJMO_00954	IBMKAECP_02505	GIDIOGJG_02328	ADEGEOAL_02416	LJFCFGAL_01647	GLIPAODO_01675	IGODHICN_01777	PMLBONNF_01675	OGBPMBGD_01580	AFMANOHL_01658	FMOBMFME_01744	PHAMLDGF_01849	OIFFLKGO_01479	ELDEGPLD_01913	AALPPDOG_01712	HLKBKCGO_01535	MFDBGGJO_01523	BAGEFAME_01496	GFBENKPD_01822	OEKILDFI_01512	AIIBDPGP_01803	DCAHGEOL_01699	GKNAJFDL_01629	FHAAIEKB_01710	NNNMKEGL_02241	ONBCJDOL_01732	ADOMJLIF_01629	CKAJCCKK_01684	LKOJANPK_01390	OLFHICKB_01697	PELPDHFM_01664
rsmA		Ribosomal RNA small subunit methyltransferase A	162	162	1	458	2951				548	890	886	KNEGACEH_02385	CPGCHGLH_02386	CGFFANIL_02283	HPMKFMCM_02345	FNFODJBM_01081	LKGICJMO_00960	IBMKAECP_02511	GIDIOGJG_02334	ADEGEOAL_02422	LJFCFGAL_01641	GLIPAODO_01669	IGODHICN_01783	PMLBONNF_01669	OGBPMBGD_01574	AFMANOHL_01652	FMOBMFME_01750	PHAMLDGF_01843	OIFFLKGO_01485	ELDEGPLD_01919	AALPPDOG_01706	HLKBKCGO_01529	MFDBGGJO_01517	BAGEFAME_01490	GFBENKPD_01816	OEKILDFI_01506	AIIBDPGP_01809	DCAHGEOL_01705	GKNAJFDL_01635	FHAAIEKB_01704	NNNMKEGL_02248	ONBCJDOL_01738	ADOMJLIF_01623	CKAJCCKK_01678	LKOJANPK_01384	OLFHICKB_01691	PELPDHFM_01658
dtd3		D-aminoacyl-tRNA deacylase	162	162	1	458	2949				362	770	767	KNEGACEH_02387	CPGCHGLH_02388	CGFFANIL_02285	HPMKFMCM_02347	FNFODJBM_01083	LKGICJMO_00962	IBMKAECP_02513	GIDIOGJG_02336	ADEGEOAL_02424	LJFCFGAL_01639	GLIPAODO_01667	IGODHICN_01785	PMLBONNF_01667	OGBPMBGD_01572	AFMANOHL_01650	FMOBMFME_01752	PHAMLDGF_01841	OIFFLKGO_01487	ELDEGPLD_01921	AALPPDOG_01704	HLKBKCGO_01527	MFDBGGJO_01515	BAGEFAME_01488	GFBENKPD_01814	OEKILDFI_01504	AIIBDPGP_01811	DCAHGEOL_01707	GKNAJFDL_01637	FHAAIEKB_01702	NNNMKEGL_02250	ONBCJDOL_01740	ADOMJLIF_01621	CKAJCCKK_01676	LKOJANPK_01382	OLFHICKB_01689	PELPDHFM_01656
rsmI		Ribosomal RNA small subunit methyltransferase I	162	162	1	458	2946				626	842	840	KNEGACEH_02389	CPGCHGLH_02390	CGFFANIL_02287	HPMKFMCM_02349	FNFODJBM_01085	LKGICJMO_00964	IBMKAECP_02515	GIDIOGJG_02338	ADEGEOAL_02426	LJFCFGAL_01637	GLIPAODO_01665	IGODHICN_01787	PMLBONNF_01665	OGBPMBGD_01570	AFMANOHL_01648	FMOBMFME_01754	PHAMLDGF_01839	OIFFLKGO_01489	ELDEGPLD_01923	AALPPDOG_01702	HLKBKCGO_01525	MFDBGGJO_01513	BAGEFAME_01486	GFBENKPD_01812	OEKILDFI_01502	AIIBDPGP_01813	DCAHGEOL_01709	GKNAJFDL_01639	FHAAIEKB_01700	NNNMKEGL_02252	ONBCJDOL_01742	ADOMJLIF_01619	CKAJCCKK_01674	LKOJANPK_01380	OLFHICKB_01687	PELPDHFM_01654
group_3774		hypothetical protein	162	162	1	458	2941				674	926	923	KNEGACEH_02394	CPGCHGLH_02395	CGFFANIL_02292	HPMKFMCM_02354	FNFODJBM_01090	LKGICJMO_00969	IBMKAECP_02520	GIDIOGJG_02343	ADEGEOAL_02431	LJFCFGAL_01632	GLIPAODO_01660	IGODHICN_01792	PMLBONNF_01660	OGBPMBGD_01565	AFMANOHL_01643	FMOBMFME_01759	PHAMLDGF_01834	OIFFLKGO_01494	ELDEGPLD_01928	AALPPDOG_01697	HLKBKCGO_01520	MFDBGGJO_01508	BAGEFAME_01481	GFBENKPD_01807	OEKILDFI_01497	AIIBDPGP_01818	DCAHGEOL_01714	GKNAJFDL_01644	FHAAIEKB_01695	NNNMKEGL_02257	ONBCJDOL_01747	ADOMJLIF_01614	CKAJCCKK_01669	LKOJANPK_01375	OLFHICKB_01682	PELPDHFM_01649
treA		Trehalose-6-phosphate hydrolase	162	162	1	458	4688				209	1634	1625	KNEGACEH_02407	CPGCHGLH_02408	CGFFANIL_02305	HPMKFMCM_02367	FNFODJBM_01103	LKGICJMO_00982	IBMKAECP_02533	GIDIOGJG_02353	ADEGEOAL_02443	LJFCFGAL_01973	GLIPAODO_01570	IGODHICN_01412	PMLBONNF_01580	OGBPMBGD_01137	AFMANOHL_01551	FMOBMFME_01691	PHAMLDGF_01278	OIFFLKGO_01376	ELDEGPLD_01830	AALPPDOG_02087	HLKBKCGO_01403	MFDBGGJO_01298	BAGEFAME_01279	GFBENKPD_01269	OEKILDFI_01205	AIIBDPGP_02070	DCAHGEOL_01239	GKNAJFDL_01487	FHAAIEKB_01577	NNNMKEGL_02341	ONBCJDOL_01592	ADOMJLIF_01534	CKAJCCKK_01183	LKOJANPK_00910	OLFHICKB_01602	PELPDHFM_01532
hdfR		HTH-type transcriptional regulator HdfR	162	162	1	458	4700				638	893	891	KNEGACEH_02412	CPGCHGLH_02413	CGFFANIL_02310	HPMKFMCM_02372	FNFODJBM_01108	LKGICJMO_00987	IBMKAECP_02538	GIDIOGJG_02358	ADEGEOAL_02448	LJFCFGAL_01978	GLIPAODO_01565	IGODHICN_01406	PMLBONNF_01585	OGBPMBGD_01132	AFMANOHL_01546	FMOBMFME_01696	PHAMLDGF_01273	OIFFLKGO_01381	ELDEGPLD_01825	AALPPDOG_02082	HLKBKCGO_01408	MFDBGGJO_01303	BAGEFAME_01274	GFBENKPD_01274	OEKILDFI_01210	AIIBDPGP_02065	DCAHGEOL_01244	GKNAJFDL_01492	FHAAIEKB_01582	NNNMKEGL_02336	ONBCJDOL_01597	ADOMJLIF_01539	CKAJCCKK_01178	LKOJANPK_00905	OLFHICKB_01607	PELPDHFM_01537
group_3783		hypothetical protein	162	162	1	458	4705				116	389	386	KNEGACEH_02416	CPGCHGLH_02417	CGFFANIL_02314	HPMKFMCM_02376	FNFODJBM_01112	LKGICJMO_00991	IBMKAECP_02542	GIDIOGJG_02362	ADEGEOAL_02452	LJFCFGAL_01982	GLIPAODO_01561	IGODHICN_01402	PMLBONNF_01589	OGBPMBGD_01128	AFMANOHL_01542	FMOBMFME_01700	PHAMLDGF_01269	OIFFLKGO_01385	ELDEGPLD_01821	AALPPDOG_02078	HLKBKCGO_01412	MFDBGGJO_01307	BAGEFAME_01270	GFBENKPD_01278	OEKILDFI_01214	AIIBDPGP_02061	DCAHGEOL_01248	GKNAJFDL_01496	FHAAIEKB_01586	NNNMKEGL_02332	ONBCJDOL_01601	ADOMJLIF_01543	CKAJCCKK_01174	LKOJANPK_00901	OLFHICKB_01611	PELPDHFM_01541
group_3786		hypothetical protein	162	162	1	458	4723				794	890	856	KNEGACEH_02427	CPGCHGLH_02428	CGFFANIL_02325	HPMKFMCM_02388	FNFODJBM_01123	LKGICJMO_01001	IBMKAECP_02553	GIDIOGJG_02373	ADEGEOAL_02463	LJFCFGAL_01709	GLIPAODO_01550	IGODHICN_01391	PMLBONNF_01600	OGBPMBGD_01117	AFMANOHL_01531	FMOBMFME_01711	PHAMLDGF_01258	OIFFLKGO_01396	ELDEGPLD_01810	AALPPDOG_01772	HLKBKCGO_01423	MFDBGGJO_01318	BAGEFAME_01259	GFBENKPD_01289	OEKILDFI_01225	AIIBDPGP_01691	DCAHGEOL_01259	GKNAJFDL_01507	FHAAIEKB_01597	NNNMKEGL_02045	ONBCJDOL_01612	ADOMJLIF_01554	CKAJCCKK_01163	LKOJANPK_00890	OLFHICKB_01622	PELPDHFM_01552
divIC		Cell division protein DivIC	162	162	1	458	2969				317	395	392	KNEGACEH_02371	CPGCHGLH_02372	CGFFANIL_02269	HPMKFMCM_02331	FNFODJBM_01067	LKGICJMO_00946	IBMKAECP_02497	GIDIOGJG_02320	ADEGEOAL_02408	LJFCFGAL_01655	GLIPAODO_01683	IGODHICN_01769	PMLBONNF_01683	OGBPMBGD_01588	AFMANOHL_01666	FMOBMFME_01736	PHAMLDGF_01857	OIFFLKGO_01471	ELDEGPLD_01905	AALPPDOG_01720	HLKBKCGO_01543	MFDBGGJO_01531	BAGEFAME_01504	GFBENKPD_01830	OEKILDFI_01520	AIIBDPGP_01795	DCAHGEOL_01691	GKNAJFDL_01621	FHAAIEKB_01718	NNNMKEGL_02233	ONBCJDOL_01724	ADOMJLIF_01637	CKAJCCKK_01692	LKOJANPK_01398	OLFHICKB_01705	PELPDHFM_01672
nadE		NH(3)-dependent NAD(+) synthetase	162	162	1	458	1441				647	836	819	KNEGACEH_00991	CPGCHGLH_00994	CGFFANIL_00938	HPMKFMCM_00969	FNFODJBM_02294	LKGICJMO_02214	IBMKAECP_01022	GIDIOGJG_00937	ADEGEOAL_01014	LJFCFGAL_01310	GLIPAODO_01033	IGODHICN_01691	PMLBONNF_01176	OGBPMBGD_01013	AFMANOHL_01173	FMOBMFME_00926	PHAMLDGF_01314	OIFFLKGO_01612	ELDEGPLD_00592	AALPPDOG_01012	HLKBKCGO_01634	MFDBGGJO_01623	BAGEFAME_01596	GFBENKPD_01650	OEKILDFI_01617	AIIBDPGP_00769	DCAHGEOL_01810	GKNAJFDL_00982	FHAAIEKB_01223	NNNMKEGL_01659	ONBCJDOL_01109	ADOMJLIF_01130	CKAJCCKK_01219	LKOJANPK_01478	OLFHICKB_01290	PELPDHFM_01022
nucH		Thermonuclease	162	162	1	458	7562				197	542	533	KNEGACEH_01558	CPGCHGLH_01559	CGFFANIL_01493	HPMKFMCM_01540	FNFODJBM_00205	LKGICJMO_00108	IBMKAECP_01590	GIDIOGJG_01495	ADEGEOAL_01589	LJFCFGAL_00071	GLIPAODO_00303	IGODHICN_00071	PMLBONNF_00307	OGBPMBGD_00545	AFMANOHL_00336	FMOBMFME_00248	PHAMLDGF_00415	OIFFLKGO_00477	ELDEGPLD_01042	AALPPDOG_00427	HLKBKCGO_00860	MFDBGGJO_00489	BAGEFAME_00275	GFBENKPD_00986	OEKILDFI_01052	AIIBDPGP_00665	DCAHGEOL_00800	GKNAJFDL_01301	FHAAIEKB_00337	NNNMKEGL_01752	ONBCJDOL_00372	ADOMJLIF_00254	CKAJCCKK_00421	LKOJANPK_00383	OLFHICKB_00501	PELPDHFM_00574
graS_2		Sensor histidine kinase GraS	162	162	1	458	2646				572	1040	1031	KNEGACEH_02156	CPGCHGLH_02157	CGFFANIL_02089	HPMKFMCM_02148	FNFODJBM_00834	LKGICJMO_00743	IBMKAECP_02229	GIDIOGJG_02150	ADEGEOAL_02224	LJFCFGAL_01463	GLIPAODO_01345	IGODHICN_01148	PMLBONNF_01123	OGBPMBGD_01040	AFMANOHL_01095	FMOBMFME_01164	PHAMLDGF_01182	OIFFLKGO_00933	ELDEGPLD_00761	AALPPDOG_01123	HLKBKCGO_01004	MFDBGGJO_00578	BAGEFAME_00504	GFBENKPD_01230	OEKILDFI_01181	AIIBDPGP_00925	DCAHGEOL_01215	GKNAJFDL_00859	FHAAIEKB_01149	NNNMKEGL_00059	ONBCJDOL_01060	ADOMJLIF_01052	CKAJCCKK_01111	LKOJANPK_00668	OLFHICKB_01066	PELPDHFM_01309
group_3877		hypothetical protein	162	162	1	458	4701				338	1142	1116	KNEGACEH_02413	CPGCHGLH_02414	CGFFANIL_02311	HPMKFMCM_02373	FNFODJBM_01109	LKGICJMO_00988	IBMKAECP_02539	GIDIOGJG_02359	ADEGEOAL_02449	LJFCFGAL_01979	GLIPAODO_01564	IGODHICN_01405	PMLBONNF_01586	OGBPMBGD_01131	AFMANOHL_01545	FMOBMFME_01697	PHAMLDGF_01272	OIFFLKGO_01382	ELDEGPLD_01824	AALPPDOG_02081	HLKBKCGO_01409	MFDBGGJO_01304	BAGEFAME_01273	GFBENKPD_01275	OEKILDFI_01211	AIIBDPGP_02064	DCAHGEOL_01245	GKNAJFDL_01493	FHAAIEKB_01583	NNNMKEGL_02335	ONBCJDOL_01598	ADOMJLIF_01540	CKAJCCKK_01177	LKOJANPK_00904	OLFHICKB_01608	PELPDHFM_01538
ssaA_2		Staphylococcal secretory antigen SsaA	162	162	1	458	5979				710	788	749	KNEGACEH_00710	CPGCHGLH_00713	CGFFANIL_00659	HPMKFMCM_00685	FNFODJBM_01999	LKGICJMO_01951	IBMKAECP_00736	GIDIOGJG_00671	ADEGEOAL_00759	LJFCFGAL_01420	GLIPAODO_02497	IGODHICN_00871	PMLBONNF_01282	OGBPMBGD_02424	AFMANOHL_01279	FMOBMFME_01234	PHAMLDGF_01424	OIFFLKGO_00993	ELDEGPLD_02512	AALPPDOG_02463	HLKBKCGO_02029	MFDBGGJO_01162	BAGEFAME_01069	GFBENKPD_01470	OEKILDFI_02392	AIIBDPGP_01025	DCAHGEOL_01369	GKNAJFDL_01017	FHAAIEKB_01333	NNNMKEGL_00713	ONBCJDOL_01219	ADOMJLIF_01236	CKAJCCKK_01306	LKOJANPK_00971	OLFHICKB_01085	PELPDHFM_02530
acuC		Acetoin utilization protein AcuC	162	162	1	458	2040				965	1166	1155	KNEGACEH_01175	CPGCHGLH_01176	CGFFANIL_01118	HPMKFMCM_01153	FNFODJBM_02484	LKGICJMO_02391	IBMKAECP_01206	GIDIOGJG_01114	ADEGEOAL_01207	LJFCFGAL_01133	GLIPAODO_01080	IGODHICN_00747	PMLBONNF_00718	OGBPMBGD_00787	AFMANOHL_00708	FMOBMFME_00831	PHAMLDGF_00917	OIFFLKGO_00661	ELDEGPLD_00825	AALPPDOG_00298	HLKBKCGO_00524	MFDBGGJO_00681	BAGEFAME_00607	GFBENKPD_01009	OEKILDFI_00622	AIIBDPGP_01968	DCAHGEOL_00570	GKNAJFDL_01743	FHAAIEKB_00813	NNNMKEGL_01174	ONBCJDOL_00654	ADOMJLIF_00670	CKAJCCKK_00728	LKOJANPK_00539	OLFHICKB_00583	PELPDHFM_01119
mrcA		Penicillin-binding protein 1A	162	162	1	458	2045				716	923	911	KNEGACEH_01182	CPGCHGLH_01183	CGFFANIL_01122	HPMKFMCM_01157	FNFODJBM_02490	LKGICJMO_02395	IBMKAECP_01210	GIDIOGJG_01118	ADEGEOAL_01211	LJFCFGAL_01129	GLIPAODO_01087	IGODHICN_00743	PMLBONNF_00722	OGBPMBGD_00783	AFMANOHL_00704	FMOBMFME_00827	PHAMLDGF_00913	OIFFLKGO_00665	ELDEGPLD_00829	AALPPDOG_00302	HLKBKCGO_00528	MFDBGGJO_00677	BAGEFAME_00603	GFBENKPD_01013	OEKILDFI_00618	AIIBDPGP_01964	DCAHGEOL_00574	GKNAJFDL_01747	FHAAIEKB_00809	NNNMKEGL_01178	ONBCJDOL_00658	ADOMJLIF_00674	CKAJCCKK_00732	LKOJANPK_00535	OLFHICKB_00587	PELPDHFM_01112
ribU		Riboflavin transporter RibU	162	162	1	458	1811				332	551	541	KNEGACEH_01410	CPGCHGLH_01411	CGFFANIL_01347	HPMKFMCM_01388	FNFODJBM_00048	LKGICJMO_02620	IBMKAECP_01439	GIDIOGJG_01347	ADEGEOAL_01436	LJFCFGAL_01936	GLIPAODO_01999	IGODHICN_01811	PMLBONNF_02242	OGBPMBGD_02056	AFMANOHL_02281	FMOBMFME_01880	PHAMLDGF_02203	OIFFLKGO_01870	ELDEGPLD_02077	AALPPDOG_02097	HLKBKCGO_01963	MFDBGGJO_01846	BAGEFAME_01840	GFBENKPD_02131	OEKILDFI_01872	AIIBDPGP_01985	DCAHGEOL_02253	GKNAJFDL_02042	FHAAIEKB_02257	NNNMKEGL_01317	ONBCJDOL_02207	ADOMJLIF_02223	CKAJCCKK_02127	LKOJANPK_01705	OLFHICKB_02244	PELPDHFM_01989
gyrA		DNA gyrase subunit A	162	162	1	458	5219				1403	2699	2691	KNEGACEH_00006	CPGCHGLH_00006	CGFFANIL_00006	HPMKFMCM_00006	FNFODJBM_01279	LKGICJMO_01165	IBMKAECP_00006	GIDIOGJG_00048	ADEGEOAL_00036	LJFCFGAL_01026	GLIPAODO_00921	IGODHICN_01453	PMLBONNF_00984	OGBPMBGD_00681	AFMANOHL_00824	FMOBMFME_01082	PHAMLDGF_00977	OIFFLKGO_00909	ELDEGPLD_00480	AALPPDOG_00524	HLKBKCGO_00691	MFDBGGJO_01051	BAGEFAME_01050	GFBENKPD_01501	OEKILDFI_00516	AIIBDPGP_00620	DCAHGEOL_00661	GKNAJFDL_00748	FHAAIEKB_01035	NNNMKEGL_02186	ONBCJDOL_00921	ADOMJLIF_00911	CKAJCCKK_00694	LKOJANPK_00927	OLFHICKB_00823	PELPDHFM_00910
rbsB		Ribose import binding protein RbsB	162	162	1	458	4243				746	917	915	KNEGACEH_00150	CPGCHGLH_00153	CGFFANIL_00108	HPMKFMCM_00132	FNFODJBM_01433	LKGICJMO_01380	IBMKAECP_00170	GIDIOGJG_00140	ADEGEOAL_00203	LJFCFGAL_00840	GLIPAODO_01165	IGODHICN_01053	PMLBONNF_00800	OGBPMBGD_01997	AFMANOHL_00743	FMOBMFME_00646	PHAMLDGF_01031	OIFFLKGO_00638	ELDEGPLD_00385	AALPPDOG_00670	HLKBKCGO_00605	MFDBGGJO_00791	BAGEFAME_00830	GFBENKPD_00562	OEKILDFI_00308	AIIBDPGP_01886	DCAHGEOL_00892	GKNAJFDL_01995	FHAAIEKB_00885	NNNMKEGL_00929	ONBCJDOL_00736	ADOMJLIF_00789	CKAJCCKK_00587	LKOJANPK_00574	OLFHICKB_00665	PELPDHFM_01194
group_4007		hypothetical protein	162	162	1	458	4279				197	239	238	KNEGACEH_00172	CPGCHGLH_00175	CGFFANIL_00131	HPMKFMCM_00154	FNFODJBM_01454	LKGICJMO_01403	IBMKAECP_00191	GIDIOGJG_00161	ADEGEOAL_00224	LJFCFGAL_00819	GLIPAODO_01143	IGODHICN_01037	PMLBONNF_00778	OGBPMBGD_02019	AFMANOHL_00721	FMOBMFME_00625	PHAMLDGF_01009	OIFFLKGO_00660	ELDEGPLD_00408	AALPPDOG_00648	HLKBKCGO_00584	MFDBGGJO_00769	BAGEFAME_00852	GFBENKPD_00540	OEKILDFI_00287	AIIBDPGP_01908	DCAHGEOL_00870	GKNAJFDL_01973	FHAAIEKB_00907	NNNMKEGL_00952	ONBCJDOL_00714	ADOMJLIF_00811	CKAJCCKK_00565	LKOJANPK_00552	OLFHICKB_00643	PELPDHFM_01216
arcC1		Carbamate kinase 1	162	162	1	458	5518				434	929	925	KNEGACEH_00227	CPGCHGLH_00230	CGFFANIL_00177	HPMKFMCM_00205	FNFODJBM_01512	LKGICJMO_01447	IBMKAECP_00245	GIDIOGJG_00208	ADEGEOAL_00277	LJFCFGAL_00928	GLIPAODO_00579	IGODHICN_00513	PMLBONNF_00869	OGBPMBGD_01222	AFMANOHL_01012	FMOBMFME_00775	PHAMLDGF_00724	OIFFLKGO_00858	ELDEGPLD_00651	AALPPDOG_01922	HLKBKCGO_01812	MFDBGGJO_00241	BAGEFAME_00052	GFBENKPD_00487	OEKILDFI_00238	AIIBDPGP_00412	DCAHGEOL_00224	GKNAJFDL_02073	FHAAIEKB_00917	NNNMKEGL_01001	ONBCJDOL_00805	ADOMJLIF_00880	CKAJCCKK_01302	LKOJANPK_00793	OLFHICKB_00792	PELPDHFM_00697
group_4019		Lipoate--protein ligase 2	162	162	1	458	5522				683	1022	1019	KNEGACEH_00231	CPGCHGLH_00234	CGFFANIL_00181	HPMKFMCM_00209	FNFODJBM_01516	LKGICJMO_01448	IBMKAECP_00249	GIDIOGJG_00212	ADEGEOAL_00281	LJFCFGAL_00932	GLIPAODO_00583	IGODHICN_00509	PMLBONNF_00873	OGBPMBGD_01218	AFMANOHL_01008	FMOBMFME_00771	PHAMLDGF_00720	OIFFLKGO_00854	ELDEGPLD_00655	AALPPDOG_01926	HLKBKCGO_01808	MFDBGGJO_00237	BAGEFAME_00056	GFBENKPD_00483	OEKILDFI_00234	AIIBDPGP_00408	DCAHGEOL_00228	GKNAJFDL_02069	FHAAIEKB_00921	NNNMKEGL_01002	ONBCJDOL_00809	ADOMJLIF_00876	CKAJCCKK_00908	LKOJANPK_00797	OLFHICKB_00788	PELPDHFM_00701
nagA		N-acetylglucosamine-6-phosphate deacetylase	162	162	1	458	5546				230	1157	1151	KNEGACEH_00245	CPGCHGLH_00248	CGFFANIL_00194	HPMKFMCM_00223	FNFODJBM_01530	LKGICJMO_01465	IBMKAECP_00263	GIDIOGJG_00226	ADEGEOAL_00295	LJFCFGAL_00946	GLIPAODO_00597	IGODHICN_00494	PMLBONNF_00887	OGBPMBGD_01204	AFMANOHL_00994	FMOBMFME_00757	PHAMLDGF_00706	OIFFLKGO_00840	ELDEGPLD_00669	AALPPDOG_01940	HLKBKCGO_01794	MFDBGGJO_00223	BAGEFAME_00070	GFBENKPD_00469	OEKILDFI_00220	AIIBDPGP_00394	DCAHGEOL_00242	GKNAJFDL_02055	FHAAIEKB_00935	NNNMKEGL_01016	ONBCJDOL_00823	ADOMJLIF_00862	CKAJCCKK_00894	LKOJANPK_00811	OLFHICKB_00774	PELPDHFM_00715
nanA		N-acetylneuraminate lyase	162	162	1	458	5555				527	881	878	KNEGACEH_00251	CPGCHGLH_00254	CGFFANIL_00200	HPMKFMCM_00229	FNFODJBM_01536	LKGICJMO_01471	IBMKAECP_00269	GIDIOGJG_00232	ADEGEOAL_00301	LJFCFGAL_00952	GLIPAODO_00603	IGODHICN_00488	PMLBONNF_00893	OGBPMBGD_01198	AFMANOHL_00988	FMOBMFME_00751	PHAMLDGF_00700	OIFFLKGO_00834	ELDEGPLD_00675	AALPPDOG_01946	HLKBKCGO_01788	MFDBGGJO_00217	BAGEFAME_00076	GFBENKPD_01526	OEKILDFI_00214	AIIBDPGP_00388	DCAHGEOL_00248	GKNAJFDL_02049	FHAAIEKB_00941	NNNMKEGL_01022	ONBCJDOL_00829	ADOMJLIF_00856	CKAJCCKK_00888	LKOJANPK_00817	OLFHICKB_00768	PELPDHFM_00721
norB_3		Quinolone resistance protein NorB	162	162	1	458	5586				1190	1376	1374	KNEGACEH_00266	CPGCHGLH_00269	CGFFANIL_00214	HPMKFMCM_00243	FNFODJBM_01550	LKGICJMO_01485	IBMKAECP_00283	GIDIOGJG_00246	ADEGEOAL_00315	LJFCFGAL_00966	GLIPAODO_00618	IGODHICN_00478	PMLBONNF_00908	OGBPMBGD_01424	AFMANOHL_00973	FMOBMFME_00737	PHAMLDGF_00686	OIFFLKGO_00820	ELDEGPLD_00689	AALPPDOG_01528	HLKBKCGO_01463	MFDBGGJO_00203	BAGEFAME_00090	GFBENKPD_01540	OEKILDFI_00200	AIIBDPGP_00374	DCAHGEOL_00262	GKNAJFDL_01972	FHAAIEKB_00956	NNNMKEGL_01032	ONBCJDOL_00844	ADOMJLIF_00841	CKAJCCKK_00874	LKOJANPK_00831	OLFHICKB_00753	PELPDHFM_00736
isaB_2		Immunodominant staphylococcal antigen B	162	162	1	458	5731				326	530	527	KNEGACEH_00326	CPGCHGLH_00329	CGFFANIL_00278	HPMKFMCM_00303	FNFODJBM_01611	LKGICJMO_01555	IBMKAECP_00348	GIDIOGJG_00308	ADEGEOAL_00376	LJFCFGAL_00317	GLIPAODO_00494	IGODHICN_00425	PMLBONNF_00471	OGBPMBGD_00440	AFMANOHL_00439	FMOBMFME_01202	PHAMLDGF_00206	OIFFLKGO_00368	ELDEGPLD_00140	AALPPDOG_01254	HLKBKCGO_01147	MFDBGGJO_01471	BAGEFAME_01404	GFBENKPD_00818	OEKILDFI_01394	AIIBDPGP_00255	DCAHGEOL_00358	GKNAJFDL_00282	FHAAIEKB_00440	NNNMKEGL_01472	ONBCJDOL_00269	ADOMJLIF_00418	CKAJCCKK_00206	LKOJANPK_00274	OLFHICKB_00273	PELPDHFM_00472
argR_1		Arginine repressor	162	162	1	458	5735				191	467	462	KNEGACEH_00329	CPGCHGLH_00332	CGFFANIL_00281	HPMKFMCM_00306	FNFODJBM_01614	LKGICJMO_01558	IBMKAECP_00351	GIDIOGJG_00317	ADEGEOAL_00379	LJFCFGAL_00320	GLIPAODO_00491	IGODHICN_00422	PMLBONNF_00468	OGBPMBGD_00443	AFMANOHL_00442	FMOBMFME_01199	PHAMLDGF_00209	OIFFLKGO_00371	ELDEGPLD_00137	AALPPDOG_01257	HLKBKCGO_01144	MFDBGGJO_01468	BAGEFAME_01401	GFBENKPD_00815	OEKILDFI_01397	AIIBDPGP_00258	DCAHGEOL_00355	GKNAJFDL_00279	FHAAIEKB_00443	NNNMKEGL_01475	ONBCJDOL_00266	ADOMJLIF_00415	CKAJCCKK_00209	LKOJANPK_00277	OLFHICKB_00276	PELPDHFM_00469
cysH		Phosphoadenosine phosphosulfate reductase	162	162	1	458	5831				731	743	731	KNEGACEH_00372	CPGCHGLH_00375	CGFFANIL_00323	HPMKFMCM_00348	FNFODJBM_01662	LKGICJMO_01618	IBMKAECP_00399	GIDIOGJG_00344	ADEGEOAL_00419	LJFCFGAL_00363	GLIPAODO_00448	IGODHICN_00395	PMLBONNF_00426	OGBPMBGD_00477	AFMANOHL_00484	FMOBMFME_00392	PHAMLDGF_00250	OIFFLKGO_00413	ELDEGPLD_00090	AALPPDOG_00621	HLKBKCGO_00269	MFDBGGJO_01192	BAGEFAME_01189	GFBENKPD_00788	OEKILDFI_00774	AIIBDPGP_00299	DCAHGEOL_00314	GKNAJFDL_00245	FHAAIEKB_00485	NNNMKEGL_01518	ONBCJDOL_00224	ADOMJLIF_00373	CKAJCCKK_00236	LKOJANPK_00319	OLFHICKB_00318	PELPDHFM_00426
group_4044		hypothetical protein	162	162	1	458	5840				512	875	866	KNEGACEH_00377	CPGCHGLH_00380	CGFFANIL_00328	HPMKFMCM_00353	FNFODJBM_01667	LKGICJMO_01623	IBMKAECP_00404	GIDIOGJG_00349	ADEGEOAL_00424	LJFCFGAL_00368	GLIPAODO_00443	IGODHICN_00390	PMLBONNF_00421	OGBPMBGD_00482	AFMANOHL_00489	FMOBMFME_00387	PHAMLDGF_00255	OIFFLKGO_00418	ELDEGPLD_00085	AALPPDOG_00616	HLKBKCGO_00264	MFDBGGJO_01197	BAGEFAME_01194	GFBENKPD_00783	OEKILDFI_00779	AIIBDPGP_00304	DCAHGEOL_00309	GKNAJFDL_00240	FHAAIEKB_00490	NNNMKEGL_01523	ONBCJDOL_00219	ADOMJLIF_00368	CKAJCCKK_00241	LKOJANPK_00324	OLFHICKB_00323	PELPDHFM_00421
group_4048		hypothetical protein	162	162	1	458	5847				107	266	264	KNEGACEH_00382	CPGCHGLH_00385	CGFFANIL_00333	HPMKFMCM_00358	FNFODJBM_01672	LKGICJMO_01628	IBMKAECP_00409	GIDIOGJG_00354	ADEGEOAL_00429	LJFCFGAL_00373	GLIPAODO_00438	IGODHICN_00385	PMLBONNF_00416	OGBPMBGD_00487	AFMANOHL_00494	FMOBMFME_00382	PHAMLDGF_00260	OIFFLKGO_00423	ELDEGPLD_00080	AALPPDOG_00611	HLKBKCGO_00259	MFDBGGJO_01202	BAGEFAME_01199	GFBENKPD_00778	OEKILDFI_00784	AIIBDPGP_00309	DCAHGEOL_00304	GKNAJFDL_00235	FHAAIEKB_00495	NNNMKEGL_01528	ONBCJDOL_00214	ADOMJLIF_00363	CKAJCCKK_00246	LKOJANPK_00329	OLFHICKB_00328	PELPDHFM_00416
yqfL_1		Putative pyruvate, phosphate dikinase regulatory protein	162	162	1	458	5872				479	836	827	KNEGACEH_00400	CPGCHGLH_00403	CGFFANIL_00349	HPMKFMCM_00376	FNFODJBM_01690	LKGICJMO_01644	IBMKAECP_00427	GIDIOGJG_00369	ADEGEOAL_00447	LJFCFGAL_00390	GLIPAODO_00420	IGODHICN_00371	PMLBONNF_00398	OGBPMBGD_00505	AFMANOHL_00512	FMOBMFME_00364	PHAMLDGF_00278	OIFFLKGO_00441	ELDEGPLD_00062	AALPPDOG_00593	HLKBKCGO_00241	MFDBGGJO_01220	BAGEFAME_01217	GFBENKPD_00762	OEKILDFI_00802	AIIBDPGP_00327	DCAHGEOL_01093	GKNAJFDL_00217	FHAAIEKB_00513	NNNMKEGL_01541	ONBCJDOL_00196	ADOMJLIF_00345	CKAJCCKK_00264	LKOJANPK_00347	OLFHICKB_00347	PELPDHFM_00398
queH		Epoxyqueuosine reductase QueH	162	162	1	458	5921				536	716	714	KNEGACEH_00426	CPGCHGLH_00429	CGFFANIL_00372	HPMKFMCM_00400	FNFODJBM_01716	LKGICJMO_01666	IBMKAECP_00451	GIDIOGJG_00393	ADEGEOAL_00470	LJFCFGAL_00412	GLIPAODO_01579	IGODHICN_00349	PMLBONNF_01616	OGBPMBGD_01155	AFMANOHL_01561	FMOBMFME_00339	PHAMLDGF_00302	OIFFLKGO_01423	ELDEGPLD_00038	AALPPDOG_01582	HLKBKCGO_00217	MFDBGGJO_01364	BAGEFAME_01325	GFBENKPD_01718	OEKILDFI_02257	AIIBDPGP_01531	DCAHGEOL_01069	GKNAJFDL_01233	FHAAIEKB_01613	NNNMKEGL_01562	ONBCJDOL_01628	ADOMJLIF_01570	CKAJCCKK_00288	LKOJANPK_01319	OLFHICKB_01674	PELPDHFM_01604
ldhD_2		D-lactate dehydrogenase	162	162	1	458	5968				998	998	998	KNEGACEH_00447	CPGCHGLH_00450	CGFFANIL_00398	HPMKFMCM_00422	FNFODJBM_01738	LKGICJMO_01698	IBMKAECP_00474	GIDIOGJG_00415	ADEGEOAL_00492	LJFCFGAL_00433	GLIPAODO_01600	IGODHICN_00326	PMLBONNF_01637	OGBPMBGD_01174	AFMANOHL_01582	FMOBMFME_00318	PHAMLDGF_00324	OIFFLKGO_01445	ELDEGPLD_00019	AALPPDOG_01561	HLKBKCGO_00195	MFDBGGJO_01383	BAGEFAME_01306	GFBENKPD_01740	OEKILDFI_01844	AIIBDPGP_01553	DCAHGEOL_01047	GKNAJFDL_01214	FHAAIEKB_01634	NNNMKEGL_01583	ONBCJDOL_01649	ADOMJLIF_01591	CKAJCCKK_00310	LKOJANPK_01297	OLFHICKB_01653	PELPDHFM_01583
ydaD		General stress protein 39	162	162	1	458	5972				869	869	869	KNEGACEH_00451	CPGCHGLH_00454	CGFFANIL_00402	HPMKFMCM_00426	FNFODJBM_01742	LKGICJMO_01702	IBMKAECP_00478	GIDIOGJG_00419	ADEGEOAL_00496	LJFCFGAL_00437	GLIPAODO_01604	IGODHICN_00322	PMLBONNF_01641	OGBPMBGD_01178	AFMANOHL_01586	FMOBMFME_00314	PHAMLDGF_00328	OIFFLKGO_01449	ELDEGPLD_00015	AALPPDOG_01557	HLKBKCGO_00191	MFDBGGJO_01387	BAGEFAME_01302	GFBENKPD_01744	OEKILDFI_01840	AIIBDPGP_01557	DCAHGEOL_01043	GKNAJFDL_01210	FHAAIEKB_01638	NNNMKEGL_01587	ONBCJDOL_01653	ADOMJLIF_01595	CKAJCCKK_00314	LKOJANPK_01293	OLFHICKB_01649	PELPDHFM_01579
group_4085		hypothetical protein	162	162	1	458	3428				200	200	200	KNEGACEH_00513	CPGCHGLH_00516	CGFFANIL_00464	HPMKFMCM_00487	FNFODJBM_01806	LKGICJMO_01765	IBMKAECP_00540	GIDIOGJG_00478	ADEGEOAL_00557	LJFCFGAL_00519	GLIPAODO_00717	IGODHICN_00666	PMLBONNF_01325	OGBPMBGD_00217	AFMANOHL_01295	FMOBMFME_01351	PHAMLDGF_00553	OIFFLKGO_01733	ELDEGPLD_00913	AALPPDOG_00044	HLKBKCGO_01066	MFDBGGJO_00895	BAGEFAME_00887	GFBENKPD_00426	OEKILDFI_00425	AIIBDPGP_00983	DCAHGEOL_01866	GKNAJFDL_00459	FHAAIEKB_01376	NNNMKEGL_00526	ONBCJDOL_01235	ADOMJLIF_01252	CKAJCCKK_00374	LKOJANPK_01534	OLFHICKB_01176	PELPDHFM_00334
group_4087		hypothetical protein	162	162	1	458	3419				311	701	695	KNEGACEH_00520	CPGCHGLH_00523	CGFFANIL_00471	HPMKFMCM_00494	FNFODJBM_01813	LKGICJMO_01772	IBMKAECP_00547	GIDIOGJG_00485	ADEGEOAL_00564	LJFCFGAL_00512	GLIPAODO_00710	IGODHICN_00659	PMLBONNF_01332	OGBPMBGD_00224	AFMANOHL_01288	FMOBMFME_01358	PHAMLDGF_00560	OIFFLKGO_01726	ELDEGPLD_00920	AALPPDOG_00051	HLKBKCGO_01073	MFDBGGJO_00902	BAGEFAME_00880	GFBENKPD_00419	OEKILDFI_00418	AIIBDPGP_00976	DCAHGEOL_01859	GKNAJFDL_00466	FHAAIEKB_01383	NNNMKEGL_00533	ONBCJDOL_01228	ADOMJLIF_01245	CKAJCCKK_00381	LKOJANPK_01527	OLFHICKB_01169	PELPDHFM_00327
gpmA_1		2,3-bisphosphoglycerate-dependent phosphoglycerate mutase	162	162	1	458	3286				359	686	683	KNEGACEH_00586	CPGCHGLH_00589	CGFFANIL_00536	HPMKFMCM_00561	FNFODJBM_01878	LKGICJMO_01835	IBMKAECP_00612	GIDIOGJG_00550	ADEGEOAL_00634	LJFCFGAL_02302	GLIPAODO_01924	IGODHICN_00594	PMLBONNF_00649	OGBPMBGD_01742	AFMANOHL_01828	FMOBMFME_00595	PHAMLDGF_00625	OIFFLKGO_01245	ELDEGPLD_01140	AALPPDOG_00116	HLKBKCGO_00478	MFDBGGJO_01263	BAGEFAME_01729	GFBENKPD_00354	OEKILDFI_01757	AIIBDPGP_01341	DCAHGEOL_00415	GKNAJFDL_01847	FHAAIEKB_00724	NNNMKEGL_00595	ONBCJDOL_00612	ADOMJLIF_00628	CKAJCCKK_00804	LKOJANPK_01227	OLFHICKB_01455	PELPDHFM_00262
group_4105		hypothetical protein	162	162	1	458	3281				113	113	113	KNEGACEH_00587	CPGCHGLH_00590	CGFFANIL_00537	HPMKFMCM_00562	FNFODJBM_01879	LKGICJMO_01836	IBMKAECP_00613	GIDIOGJG_00551	ADEGEOAL_00635	LJFCFGAL_02303	GLIPAODO_01923	IGODHICN_00593	PMLBONNF_00648	OGBPMBGD_01741	AFMANOHL_01827	FMOBMFME_00596	PHAMLDGF_00626	OIFFLKGO_01246	ELDEGPLD_01139	AALPPDOG_00117	HLKBKCGO_00479	MFDBGGJO_01264	BAGEFAME_01728	GFBENKPD_00353	OEKILDFI_01758	AIIBDPGP_01342	DCAHGEOL_00414	GKNAJFDL_01846	FHAAIEKB_00725	NNNMKEGL_00596	ONBCJDOL_00613	ADOMJLIF_00629	CKAJCCKK_00803	LKOJANPK_01228	OLFHICKB_01456	PELPDHFM_00261
nreC		Oxygen regulatory protein NreC	162	162	1	458	3250				155	671	667	KNEGACEH_00610	CPGCHGLH_00613	CGFFANIL_00560	HPMKFMCM_00585	FNFODJBM_01902	LKGICJMO_01859	IBMKAECP_00636	GIDIOGJG_00574	ADEGEOAL_00658	LJFCFGAL_00698	GLIPAODO_01900	IGODHICN_00570	PMLBONNF_00625	OGBPMBGD_01718	AFMANOHL_01804	FMOBMFME_00619	PHAMLDGF_00649	OIFFLKGO_01269	ELDEGPLD_01116	AALPPDOG_00140	HLKBKCGO_00502	MFDBGGJO_01287	BAGEFAME_01705	GFBENKPD_00330	OEKILDFI_01781	AIIBDPGP_01365	DCAHGEOL_00391	GKNAJFDL_01823	FHAAIEKB_00748	NNNMKEGL_00619	ONBCJDOL_00636	ADOMJLIF_00652	CKAJCCKK_00780	LKOJANPK_01251	OLFHICKB_01479	PELPDHFM_00238
narT		putative nitrate transporter NarT	162	162	1	458	3249				560	1157	1153	KNEGACEH_00611	CPGCHGLH_00614	CGFFANIL_00561	HPMKFMCM_00586	FNFODJBM_01903	LKGICJMO_01860	IBMKAECP_00637	GIDIOGJG_00575	ADEGEOAL_00659	LJFCFGAL_00699	GLIPAODO_01899	IGODHICN_00569	PMLBONNF_00624	OGBPMBGD_01717	AFMANOHL_01803	FMOBMFME_00620	PHAMLDGF_00650	OIFFLKGO_01270	ELDEGPLD_01115	AALPPDOG_00141	HLKBKCGO_00503	MFDBGGJO_01288	BAGEFAME_01704	GFBENKPD_00329	OEKILDFI_01782	AIIBDPGP_01366	DCAHGEOL_02382	GKNAJFDL_01822	FHAAIEKB_00749	NNNMKEGL_00620	ONBCJDOL_00637	ADOMJLIF_00653	CKAJCCKK_00779	LKOJANPK_02401	OLFHICKB_01480	PELPDHFM_00237
group_4113		hypothetical protein	162	162	1	458	3215				416	458	416	KNEGACEH_00630	CPGCHGLH_00633	CGFFANIL_00581	HPMKFMCM_00605	FNFODJBM_01921	LKGICJMO_01877	IBMKAECP_00655	GIDIOGJG_00593	ADEGEOAL_00677	LJFCFGAL_00717	GLIPAODO_01632	IGODHICN_01279	PMLBONNF_01402	OGBPMBGD_02221	AFMANOHL_01615	FMOBMFME_01456	PHAMLDGF_01541	OIFFLKGO_01217	ELDEGPLD_01451	AALPPDOG_01311	HLKBKCGO_00904	MFDBGGJO_02145	BAGEFAME_02129	GFBENKPD_00311	OEKILDFI_01321	AIIBDPGP_01114	DCAHGEOL_01432	GKNAJFDL_02348	FHAAIEKB_01676	NNNMKEGL_00636	ONBCJDOL_01691	ADOMJLIF_01357	CKAJCCKK_01562	LKOJANPK_01061	OLFHICKB_01338	PELPDHFM_01621
cysQ_2		3'(2'),5'-bisphosphate nucleotidase CysQ	162	162	1	458	2428				482	788	786	KNEGACEH_00696	CPGCHGLH_00699	CGFFANIL_00645	HPMKFMCM_00670	FNFODJBM_01985	LKGICJMO_01938	IBMKAECP_00720	GIDIOGJG_00657	ADEGEOAL_00744	LJFCFGAL_00782	GLIPAODO_02088	IGODHICN_02164	PMLBONNF_02101	OGBPMBGD_01533	AFMANOHL_02066	FMOBMFME_02120	PHAMLDGF_02089	OIFFLKGO_02023	ELDEGPLD_02237	AALPPDOG_02200	HLKBKCGO_02101	MFDBGGJO_01970	BAGEFAME_01919	GFBENKPD_01893	OEKILDFI_01563	AIIBDPGP_02186	DCAHGEOL_02068	GKNAJFDL_01675	FHAAIEKB_02051	NNNMKEGL_00700	ONBCJDOL_02083	ADOMJLIF_02009	CKAJCCKK_01986	LKOJANPK_01932	OLFHICKB_02059	PELPDHFM_02120
auaG		Aurachin C monooxygenase/isomerase	162	162	1	458	2434				1124	1124	1124	KNEGACEH_00701	CPGCHGLH_00704	CGFFANIL_00650	HPMKFMCM_00676	FNFODJBM_01990	LKGICJMO_01943	IBMKAECP_00725	GIDIOGJG_00663	ADEGEOAL_00750	LJFCFGAL_00787	GLIPAODO_02083	IGODHICN_02159	PMLBONNF_02096	OGBPMBGD_01528	AFMANOHL_02071	FMOBMFME_02115	PHAMLDGF_02084	OIFFLKGO_02018	ELDEGPLD_02242	AALPPDOG_02194	HLKBKCGO_02106	MFDBGGJO_01965	BAGEFAME_01924	GFBENKPD_01888	OEKILDFI_01569	AIIBDPGP_02191	DCAHGEOL_02073	GKNAJFDL_01680	FHAAIEKB_02056	NNNMKEGL_00705	ONBCJDOL_02088	ADOMJLIF_02004	CKAJCCKK_01991	LKOJANPK_01927	OLFHICKB_02064	PELPDHFM_02115
gdnD		putative guanidinium efflux system subunit GdnD	162	162	1	458	2436				209	314	310	KNEGACEH_00703	CPGCHGLH_00706	CGFFANIL_00652	HPMKFMCM_00678	FNFODJBM_01992	LKGICJMO_01945	IBMKAECP_00727	GIDIOGJG_00665	ADEGEOAL_00752	LJFCFGAL_00789	GLIPAODO_02081	IGODHICN_02157	PMLBONNF_02094	OGBPMBGD_01526	AFMANOHL_02073	FMOBMFME_02113	PHAMLDGF_02082	OIFFLKGO_02016	ELDEGPLD_02244	AALPPDOG_02192	HLKBKCGO_02108	MFDBGGJO_01963	BAGEFAME_01926	GFBENKPD_01886	OEKILDFI_01571	AIIBDPGP_02193	DCAHGEOL_02075	GKNAJFDL_01682	FHAAIEKB_02058	NNNMKEGL_00707	ONBCJDOL_02090	ADOMJLIF_02002	CKAJCCKK_01993	LKOJANPK_01925	OLFHICKB_02066	PELPDHFM_02113
bioY		Biotin transporter BioY	162	162	1	458	5987				548	548	548	KNEGACEH_00719	CPGCHGLH_00722	CGFFANIL_00667	HPMKFMCM_00694	FNFODJBM_02007	LKGICJMO_01959	IBMKAECP_00744	GIDIOGJG_00679	ADEGEOAL_00767	LJFCFGAL_01412	GLIPAODO_01431	IGODHICN_00863	PMLBONNF_01274	OGBPMBGD_01705	AFMANOHL_01271	FMOBMFME_01242	PHAMLDGF_01416	OIFFLKGO_01001	ELDEGPLD_01328	AALPPDOG_01022	HLKBKCGO_02021	MFDBGGJO_01154	BAGEFAME_01077	GFBENKPD_01461	OEKILDFI_01136	AIIBDPGP_01033	DCAHGEOL_01361	GKNAJFDL_01025	FHAAIEKB_01325	NNNMKEGL_00721	ONBCJDOL_01211	ADOMJLIF_01228	CKAJCCKK_01314	LKOJANPK_00979	OLFHICKB_01093	PELPDHFM_01420
moaA		GTP 3',8-cyclase	162	162	1	458	6004				518	1022	1018	KNEGACEH_00733	CPGCHGLH_00736	CGFFANIL_00681	HPMKFMCM_00708	FNFODJBM_02021	LKGICJMO_01973	IBMKAECP_00758	GIDIOGJG_00693	ADEGEOAL_00781	LJFCFGAL_01398	GLIPAODO_01417	IGODHICN_00849	PMLBONNF_01260	OGBPMBGD_01691	AFMANOHL_01257	FMOBMFME_01256	PHAMLDGF_01402	OIFFLKGO_01016	ELDEGPLD_01342	AALPPDOG_01036	HLKBKCGO_02007	MFDBGGJO_01140	BAGEFAME_01091	GFBENKPD_01447	OEKILDFI_01122	AIIBDPGP_01047	DCAHGEOL_01346	GKNAJFDL_01039	FHAAIEKB_01311	NNNMKEGL_00735	ONBCJDOL_01197	ADOMJLIF_01214	CKAJCCKK_01328	LKOJANPK_00994	OLFHICKB_01107	PELPDHFM_01406
group_4149		hypothetical protein	162	162	1	458	6022				167	203	167	KNEGACEH_00742	CPGCHGLH_00745	CGFFANIL_00690	HPMKFMCM_00717	FNFODJBM_02030	LKGICJMO_01982	IBMKAECP_00767	GIDIOGJG_00703	ADEGEOAL_00790	LJFCFGAL_01389	GLIPAODO_01408	IGODHICN_00840	PMLBONNF_01251	OGBPMBGD_01682	AFMANOHL_01248	FMOBMFME_01265	PHAMLDGF_01393	OIFFLKGO_01025	ELDEGPLD_01351	AALPPDOG_01045	HLKBKCGO_01668	MFDBGGJO_01131	BAGEFAME_01100	GFBENKPD_01438	OEKILDFI_01113	AIIBDPGP_01056	DCAHGEOL_01337	GKNAJFDL_01048	FHAAIEKB_01302	NNNMKEGL_00744	ONBCJDOL_01188	ADOMJLIF_01205	CKAJCCKK_01337	LKOJANPK_01003	OLFHICKB_01116	PELPDHFM_01397
gdh		Glucose 1-dehydrogenase	162	162	1	458	6024				554	791	789	KNEGACEH_00744	CPGCHGLH_00747	CGFFANIL_00692	HPMKFMCM_00719	FNFODJBM_02032	LKGICJMO_01984	IBMKAECP_00769	GIDIOGJG_00705	ADEGEOAL_00792	LJFCFGAL_01387	GLIPAODO_01406	IGODHICN_00838	PMLBONNF_01249	OGBPMBGD_01680	AFMANOHL_01246	FMOBMFME_01267	PHAMLDGF_01391	OIFFLKGO_01027	ELDEGPLD_01353	AALPPDOG_01047	HLKBKCGO_01670	MFDBGGJO_01129	BAGEFAME_01102	GFBENKPD_01436	OEKILDFI_01111	AIIBDPGP_01058	DCAHGEOL_01335	GKNAJFDL_01050	FHAAIEKB_01300	NNNMKEGL_00746	ONBCJDOL_01186	ADOMJLIF_01203	CKAJCCKK_01339	LKOJANPK_01005	OLFHICKB_01118	PELPDHFM_01395
ecfT_1		Energy-coupling factor transporter transmembrane protein EcfT	162	162	1	458	6068				365	806	803	KNEGACEH_00781	CPGCHGLH_00784	CGFFANIL_00730	HPMKFMCM_00756	FNFODJBM_02069	LKGICJMO_02021	IBMKAECP_00807	GIDIOGJG_00742	ADEGEOAL_00829	LJFCFGAL_01350	GLIPAODO_01369	IGODHICN_00801	PMLBONNF_01212	OGBPMBGD_01779	AFMANOHL_01209	FMOBMFME_01304	PHAMLDGF_01354	OIFFLKGO_01064	ELDEGPLD_01390	AALPPDOG_01084	HLKBKCGO_01707	MFDBGGJO_01092	BAGEFAME_01139	GFBENKPD_01399	OEKILDFI_01074	AIIBDPGP_01095	DCAHGEOL_01298	GKNAJFDL_01087	FHAAIEKB_01263	NNNMKEGL_00785	ONBCJDOL_01149	ADOMJLIF_01166	CKAJCCKK_01376	LKOJANPK_01042	OLFHICKB_01155	PELPDHFM_01358
group_4159		hypothetical protein	162	162	1	458	6102				1028	1373	1368	KNEGACEH_00810	CPGCHGLH_00813	CGFFANIL_00758	HPMKFMCM_00787	FNFODJBM_02104	LKGICJMO_02048	IBMKAECP_00838	GIDIOGJG_00770	ADEGEOAL_00857	LJFCFGAL_02110	GLIPAODO_02143	IGODHICN_00773	PMLBONNF_02159	OGBPMBGD_02409	AFMANOHL_02133	FMOBMFME_02198	PHAMLDGF_01933	OIFFLKGO_02094	ELDEGPLD_02259	AALPPDOG_02237	HLKBKCGO_02141	MFDBGGJO_01986	BAGEFAME_01957	GFBENKPD_02290	OEKILDFI_02114	AIIBDPGP_02172	DCAHGEOL_02128	GKNAJFDL_02152	FHAAIEKB_02112	NNNMKEGL_00814	ONBCJDOL_02124	ADOMJLIF_02043	CKAJCCKK_01785	LKOJANPK_01961	OLFHICKB_02118	PELPDHFM_02134
czcD_1		Cadmium, cobalt and zinc/H(+)-K(+) antiporter	162	162	1	458	917				638	950	948	KNEGACEH_00839	CPGCHGLH_00842	CGFFANIL_00786	HPMKFMCM_00817	FNFODJBM_02137	LKGICJMO_02074	IBMKAECP_00869	GIDIOGJG_00792	ADEGEOAL_00875	LJFCFGAL_01534	GLIPAODO_02410	IGODHICN_02141	PMLBONNF_01499	OGBPMBGD_02343	AFMANOHL_01389	FMOBMFME_01472	PHAMLDGF_01584	OIFFLKGO_01174	ELDEGPLD_02546	AALPPDOG_02497	HLKBKCGO_01235	MFDBGGJO_01461	BAGEFAME_01340	GFBENKPD_01379	OEKILDFI_02437	AIIBDPGP_01486	DCAHGEOL_01529	GKNAJFDL_02472	FHAAIEKB_01442	NNNMKEGL_01957	ONBCJDOL_01382	ADOMJLIF_01454	CKAJCCKK_01486	LKOJANPK_01158	OLFHICKB_01381	PELPDHFM_02413
group_4166		hypothetical protein	162	162	1	458	923				179	233	229	KNEGACEH_00843	CPGCHGLH_00846	CGFFANIL_00790	HPMKFMCM_00821	FNFODJBM_02141	LKGICJMO_02078	IBMKAECP_00873	GIDIOGJG_00796	ADEGEOAL_00879	LJFCFGAL_01530	GLIPAODO_02406	IGODHICN_02145	PMLBONNF_01495	OGBPMBGD_01300	AFMANOHL_01393	FMOBMFME_01476	PHAMLDGF_01588	OIFFLKGO_01170	ELDEGPLD_01665	AALPPDOG_01367	HLKBKCGO_01231	MFDBGGJO_01457	BAGEFAME_01344	GFBENKPD_01375	OEKILDFI_01410	AIIBDPGP_01482	DCAHGEOL_01525	GKNAJFDL_01374	FHAAIEKB_01446	NNNMKEGL_01961	ONBCJDOL_01378	ADOMJLIF_01450	CKAJCCKK_01482	LKOJANPK_01154	OLFHICKB_01385	PELPDHFM_02417
group_4170		hypothetical protein	162	162	1	458	936				350	380	350	KNEGACEH_00852	CPGCHGLH_00855	CGFFANIL_00798	HPMKFMCM_00829	FNFODJBM_02149	LKGICJMO_02086	IBMKAECP_00881	GIDIOGJG_00804	ADEGEOAL_00887	LJFCFGAL_01522	GLIPAODO_01531	IGODHICN_02153	PMLBONNF_01487	OGBPMBGD_01292	AFMANOHL_01401	FMOBMFME_01484	PHAMLDGF_01596	OIFFLKGO_01162	ELDEGPLD_01657	AALPPDOG_01375	HLKBKCGO_01223	MFDBGGJO_01449	BAGEFAME_01352	GFBENKPD_01367	OEKILDFI_01418	AIIBDPGP_01474	DCAHGEOL_01517	GKNAJFDL_01382	FHAAIEKB_01454	NNNMKEGL_01969	ONBCJDOL_01370	ADOMJLIF_01442	CKAJCCKK_01474	LKOJANPK_01146	OLFHICKB_01393	PELPDHFM_01482
murA2		UDP-N-acetylglucosamine 1-carboxyvinyltransferase 2	162	162	1	458	955				1097	1271	1269	KNEGACEH_00863	CPGCHGLH_00866	CGFFANIL_00809	HPMKFMCM_00840	FNFODJBM_02160	LKGICJMO_02097	IBMKAECP_00892	GIDIOGJG_00815	ADEGEOAL_00898	LJFCFGAL_01511	GLIPAODO_01520	IGODHICN_01739	PMLBONNF_01476	OGBPMBGD_01281	AFMANOHL_01412	FMOBMFME_01495	PHAMLDGF_01607	OIFFLKGO_01151	ELDEGPLD_01646	AALPPDOG_01386	HLKBKCGO_01212	MFDBGGJO_01438	BAGEFAME_01363	GFBENKPD_01356	OEKILDFI_01429	AIIBDPGP_01463	DCAHGEOL_01506	GKNAJFDL_01393	FHAAIEKB_01465	NNNMKEGL_01980	ONBCJDOL_01359	ADOMJLIF_01431	CKAJCCKK_01463	LKOJANPK_01135	OLFHICKB_01404	PELPDHFM_01493
prfA		Peptide chain release factor 1	162	162	1	458	962				596	1076	1073	KNEGACEH_00869	CPGCHGLH_00872	CGFFANIL_00815	HPMKFMCM_00846	FNFODJBM_02166	LKGICJMO_02103	IBMKAECP_00898	GIDIOGJG_00821	ADEGEOAL_00904	LJFCFGAL_01505	GLIPAODO_01514	IGODHICN_01733	PMLBONNF_01470	OGBPMBGD_01275	AFMANOHL_01418	FMOBMFME_01501	PHAMLDGF_01613	OIFFLKGO_01145	ELDEGPLD_01640	AALPPDOG_01392	HLKBKCGO_01206	MFDBGGJO_01432	BAGEFAME_01369	GFBENKPD_01350	OEKILDFI_01435	AIIBDPGP_01457	DCAHGEOL_01500	GKNAJFDL_01399	FHAAIEKB_01471	NNNMKEGL_01986	ONBCJDOL_01353	ADOMJLIF_01425	CKAJCCKK_01457	LKOJANPK_01129	OLFHICKB_01410	PELPDHFM_01499
atpH		ATP synthase subunit delta	162	162	1	458	981				242	539	537	KNEGACEH_00881	CPGCHGLH_00884	CGFFANIL_00827	HPMKFMCM_00858	FNFODJBM_02178	LKGICJMO_02115	IBMKAECP_00910	GIDIOGJG_00833	ADEGEOAL_00916	LJFCFGAL_01493	GLIPAODO_01502	IGODHICN_01721	PMLBONNF_01458	OGBPMBGD_01263	AFMANOHL_01430	FMOBMFME_01513	PHAMLDGF_01625	OIFFLKGO_01133	ELDEGPLD_01628	AALPPDOG_01404	HLKBKCGO_01194	MFDBGGJO_01420	BAGEFAME_01381	GFBENKPD_01338	OEKILDFI_01447	AIIBDPGP_01445	DCAHGEOL_01488	GKNAJFDL_01411	FHAAIEKB_01483	NNNMKEGL_01998	ONBCJDOL_01341	ADOMJLIF_01413	CKAJCCKK_01445	LKOJANPK_01117	OLFHICKB_01422	PELPDHFM_01511
yidC_2		Membrane protein insertase YidC	162	162	1	458	999				800	902	874	KNEGACEH_00896	CPGCHGLH_00899	CGFFANIL_00842	HPMKFMCM_00873	FNFODJBM_02193	LKGICJMO_02130	IBMKAECP_00925	GIDIOGJG_00848	ADEGEOAL_00931	LJFCFGAL_01478	GLIPAODO_01487	IGODHICN_01706	PMLBONNF_01443	OGBPMBGD_01248	AFMANOHL_01445	FMOBMFME_01528	PHAMLDGF_01640	OIFFLKGO_01118	ELDEGPLD_01613	AALPPDOG_01419	HLKBKCGO_01179	MFDBGGJO_01405	BAGEFAME_01396	GFBENKPD_01323	OEKILDFI_01462	AIIBDPGP_01430	DCAHGEOL_01473	GKNAJFDL_01426	FHAAIEKB_01498	NNNMKEGL_02013	ONBCJDOL_01326	ADOMJLIF_01398	CKAJCCKK_01430	LKOJANPK_01102	OLFHICKB_01437	PELPDHFM_01526
mazF		Endoribonuclease MazF	162	162	1	458	1035				284	365	364	KNEGACEH_00914	CPGCHGLH_00917	CGFFANIL_00860	HPMKFMCM_00891	FNFODJBM_02213	LKGICJMO_02146	IBMKAECP_00943	GIDIOGJG_00864	ADEGEOAL_00949	LJFCFGAL_02241	GLIPAODO_02221	IGODHICN_02217	PMLBONNF_02227	OGBPMBGD_02197	AFMANOHL_02202	FMOBMFME_02261	PHAMLDGF_02154	OIFFLKGO_02161	ELDEGPLD_02312	AALPPDOG_02298	HLKBKCGO_02196	MFDBGGJO_02047	BAGEFAME_02021	GFBENKPD_02325	OEKILDFI_02187	AIIBDPGP_02205	DCAHGEOL_02223	GKNAJFDL_02257	FHAAIEKB_02165	NNNMKEGL_02029	ONBCJDOL_02194	ADOMJLIF_02135	CKAJCCKK_02096	LKOJANPK_02022	OLFHICKB_02171	PELPDHFM_02214
ilvA		L-threonine dehydratase biosynthetic IlvA	162	162	1	458	1252				1115	1268	1264	KNEGACEH_00927	CPGCHGLH_00930	CGFFANIL_00873	HPMKFMCM_00904	FNFODJBM_02229	LKGICJMO_02158	IBMKAECP_00956	GIDIOGJG_00873	ADEGEOAL_00959	LJFCFGAL_01627	GLIPAODO_00969	IGODHICN_01550	PMLBONNF_01736	OGBPMBGD_00949	AFMANOHL_01725	FMOBMFME_00990	PHAMLDGF_01877	OIFFLKGO_01645	ELDEGPLD_00528	AALPPDOG_00949	HLKBKCGO_01625	MFDBGGJO_01614	BAGEFAME_01554	GFBENKPD_01665	OEKILDFI_01577	AIIBDPGP_00833	DCAHGEOL_01850	GKNAJFDL_01787	FHAAIEKB_01738	NNNMKEGL_01741	ONBCJDOL_01785	ADOMJLIF_01690	CKAJCCKK_01775	LKOJANPK_01487	OLFHICKB_01725	PELPDHFM_00958
agrA		Accessory gene regulator protein A	162	162	1	458	1376				644	800	716	KNEGACEH_00948	CPGCHGLH_00951	CGFFANIL_00895	HPMKFMCM_00925	FNFODJBM_02251	LKGICJMO_02179	IBMKAECP_00977	GIDIOGJG_00894	ADEGEOAL_00980	LJFCFGAL_01606	GLIPAODO_00990	IGODHICN_01529	PMLBONNF_01715	OGBPMBGD_00970	AFMANOHL_01704	FMOBMFME_00969	PHAMLDGF_01898	OIFFLKGO_01666	ELDEGPLD_00549	AALPPDOG_00970	HLKBKCGO_01604	MFDBGGJO_01593	BAGEFAME_01575	GFBENKPD_01686	OEKILDFI_01598	AIIBDPGP_00812	DCAHGEOL_01829	GKNAJFDL_01766	FHAAIEKB_01759	NNNMKEGL_01720	ONBCJDOL_01764	ADOMJLIF_01669	CKAJCCKK_01754	LKOJANPK_01508	OLFHICKB_01746	PELPDHFM_00979
group_4190		hypothetical protein	162	162	1	458	1382				473	623	621	KNEGACEH_00953	CPGCHGLH_00956	CGFFANIL_00900	HPMKFMCM_00930	FNFODJBM_02256	LKGICJMO_02184	IBMKAECP_00982	GIDIOGJG_00899	ADEGEOAL_00985	LJFCFGAL_01601	GLIPAODO_00995	IGODHICN_01524	PMLBONNF_01710	OGBPMBGD_00975	AFMANOHL_01699	FMOBMFME_00964	PHAMLDGF_01903	OIFFLKGO_01671	ELDEGPLD_00554	AALPPDOG_00975	HLKBKCGO_01599	MFDBGGJO_01588	BAGEFAME_01580	GFBENKPD_01691	OEKILDFI_01603	AIIBDPGP_00807	DCAHGEOL_01824	GKNAJFDL_01760	FHAAIEKB_01764	NNNMKEGL_01715	ONBCJDOL_01759	ADOMJLIF_01664	CKAJCCKK_01749	LKOJANPK_01513	OLFHICKB_01751	PELPDHFM_00984
MroQ		Membrane-embedded CAAX protease MroQ	162	162	1	458	1384				740	740	740	KNEGACEH_00955	CPGCHGLH_00958	CGFFANIL_00902	HPMKFMCM_00932	FNFODJBM_02258	LKGICJMO_02186	IBMKAECP_00984	GIDIOGJG_00901	ADEGEOAL_00987	LJFCFGAL_01599	GLIPAODO_00997	IGODHICN_01522	PMLBONNF_01708	OGBPMBGD_00977	AFMANOHL_01697	FMOBMFME_00962	PHAMLDGF_01905	OIFFLKGO_01673	ELDEGPLD_00556	AALPPDOG_00977	HLKBKCGO_01597	MFDBGGJO_01586	BAGEFAME_01582	GFBENKPD_01693	OEKILDFI_01605	AIIBDPGP_00805	DCAHGEOL_01822	GKNAJFDL_01758	FHAAIEKB_01766	NNNMKEGL_01713	ONBCJDOL_01757	ADOMJLIF_01662	CKAJCCKK_01747	LKOJANPK_01515	OLFHICKB_01753	PELPDHFM_00986
tyrB		Aromatic-amino-acid aminotransferase	162	162	1	458	1411				125	1286	1278	KNEGACEH_00969	CPGCHGLH_00972	CGFFANIL_00916	HPMKFMCM_00947	FNFODJBM_02272	LKGICJMO_02193	IBMKAECP_01000	GIDIOGJG_00915	ADEGEOAL_00991	LJFCFGAL_01288	GLIPAODO_01011	IGODHICN_01490	PMLBONNF_01198	OGBPMBGD_00991	AFMANOHL_01195	FMOBMFME_00948	PHAMLDGF_01292	OIFFLKGO_01634	ELDEGPLD_00570	AALPPDOG_00990	HLKBKCGO_01656	MFDBGGJO_01645	BAGEFAME_01618	GFBENKPD_01707	OEKILDFI_01639	AIIBDPGP_00791	DCAHGEOL_01788	GKNAJFDL_00960	FHAAIEKB_01201	NNNMKEGL_01681	ONBCJDOL_01087	ADOMJLIF_01152	CKAJCCKK_01197	LKOJANPK_01456	OLFHICKB_01268	PELPDHFM_01000
group_4197		hypothetical protein	162	162	1	458	1419				302	728	724	KNEGACEH_00976	CPGCHGLH_00979	CGFFANIL_00923	HPMKFMCM_00954	FNFODJBM_02279	LKGICJMO_02199	IBMKAECP_01007	GIDIOGJG_00922	ADEGEOAL_00998	LJFCFGAL_01295	GLIPAODO_01018	IGODHICN_01483	PMLBONNF_01191	OGBPMBGD_00998	AFMANOHL_01188	FMOBMFME_00941	PHAMLDGF_01299	OIFFLKGO_01627	ELDEGPLD_00577	AALPPDOG_00997	HLKBKCGO_01649	MFDBGGJO_01638	BAGEFAME_01611	GFBENKPD_01714	OEKILDFI_01632	AIIBDPGP_00784	DCAHGEOL_01795	GKNAJFDL_00967	FHAAIEKB_01208	NNNMKEGL_01674	ONBCJDOL_01094	ADOMJLIF_01145	CKAJCCKK_01204	LKOJANPK_01463	OLFHICKB_01275	PELPDHFM_01007
ppaC		putative manganese-dependent inorganic pyrophosphatase	162	162	1	458	1432				929	950	929	KNEGACEH_00985	CPGCHGLH_00988	CGFFANIL_00932	HPMKFMCM_00963	FNFODJBM_02288	LKGICJMO_02208	IBMKAECP_01016	GIDIOGJG_00931	ADEGEOAL_01008	LJFCFGAL_01304	GLIPAODO_01027	IGODHICN_01697	PMLBONNF_01182	OGBPMBGD_01007	AFMANOHL_01179	FMOBMFME_00932	PHAMLDGF_01308	OIFFLKGO_01618	ELDEGPLD_00586	AALPPDOG_01006	HLKBKCGO_01640	MFDBGGJO_01629	BAGEFAME_01602	GFBENKPD_01656	OEKILDFI_01623	AIIBDPGP_00775	DCAHGEOL_01804	GKNAJFDL_00976	FHAAIEKB_01217	NNNMKEGL_01665	ONBCJDOL_01103	ADOMJLIF_01136	CKAJCCKK_01213	LKOJANPK_01472	OLFHICKB_01284	PELPDHFM_01016
ligA		DNA ligase	162	162	1	458	1452				1052	2003	1997	KNEGACEH_00998	CPGCHGLH_01001	CGFFANIL_00945	HPMKFMCM_00976	FNFODJBM_02301	LKGICJMO_02221	IBMKAECP_01029	GIDIOGJG_00944	ADEGEOAL_01021	LJFCFGAL_01317	GLIPAODO_01040	IGODHICN_01684	PMLBONNF_01169	OGBPMBGD_01020	AFMANOHL_01166	FMOBMFME_00919	PHAMLDGF_01321	OIFFLKGO_01605	ELDEGPLD_00599	AALPPDOG_01019	HLKBKCGO_01627	MFDBGGJO_01616	BAGEFAME_01589	GFBENKPD_01643	OEKILDFI_01610	AIIBDPGP_00762	DCAHGEOL_01817	GKNAJFDL_00989	FHAAIEKB_01230	NNNMKEGL_01652	ONBCJDOL_01116	ADOMJLIF_01123	CKAJCCKK_01226	LKOJANPK_01485	OLFHICKB_01297	PELPDHFM_01029
yfhH		putative protein YfhH	162	162	1	458	1575				269	314	313	KNEGACEH_01033	CPGCHGLH_01035	CGFFANIL_00979	HPMKFMCM_01012	FNFODJBM_02339	LKGICJMO_02254	IBMKAECP_01066	GIDIOGJG_00977	ADEGEOAL_01055	LJFCFGAL_02148	GLIPAODO_02207	IGODHICN_02338	PMLBONNF_02213	OGBPMBGD_02250	AFMANOHL_02188	FMOBMFME_02281	PHAMLDGF_02168	OIFFLKGO_02243	ELDEGPLD_02290	AALPPDOG_02312	HLKBKCGO_02180	MFDBGGJO_02170	BAGEFAME_02146	GFBENKPD_02309	OEKILDFI_02290	AIIBDPGP_02304	DCAHGEOL_02268	GKNAJFDL_02237	FHAAIEKB_02151	NNNMKEGL_01618	ONBCJDOL_02172	ADOMJLIF_02113	CKAJCCKK_02076	LKOJANPK_02194	OLFHICKB_02157	PELPDHFM_02198
hit		Protein hit	162	162	1	458	1627				326	425	424	KNEGACEH_01100	CPGCHGLH_01102	CGFFANIL_01046	HPMKFMCM_01080	FNFODJBM_02410	LKGICJMO_02319	IBMKAECP_01136	GIDIOGJG_01045	ADEGEOAL_01120	LJFCFGAL_01558	GLIPAODO_01887	IGODHICN_01877	PMLBONNF_01841	OGBPMBGD_01323	AFMANOHL_01836	FMOBMFME_01562	PHAMLDGF_01723	OIFFLKGO_01337	ELDEGPLD_01700	AALPPDOG_01467	HLKBKCGO_01326	MFDBGGJO_01734	BAGEFAME_02108	GFBENKPD_02103	OEKILDFI_02305	AIIBDPGP_01912	DCAHGEOL_01614	GKNAJFDL_01448	FHAAIEKB_01851	NNNMKEGL_01103	ONBCJDOL_01418	ADOMJLIF_01756	CKAJCCKK_01841	LKOJANPK_02082	OLFHICKB_01874	PELPDHFM_01927
traP		Signal transduction protein TRAP	162	162	1	458	1630				236	500	497	KNEGACEH_01105	CPGCHGLH_01106	CGFFANIL_01049	HPMKFMCM_01083	FNFODJBM_02413	LKGICJMO_02322	IBMKAECP_01139	GIDIOGJG_01048	ADEGEOAL_01123	LJFCFGAL_01561	GLIPAODO_01890	IGODHICN_01874	PMLBONNF_01838	OGBPMBGD_01326	AFMANOHL_01839	FMOBMFME_01559	PHAMLDGF_01720	OIFFLKGO_01340	ELDEGPLD_01697	AALPPDOG_01470	HLKBKCGO_01329	MFDBGGJO_01731	BAGEFAME_02111	GFBENKPD_02100	OEKILDFI_02302	AIIBDPGP_01909	DCAHGEOL_01611	GKNAJFDL_01451	FHAAIEKB_01854	NNNMKEGL_01106	ONBCJDOL_01415	ADOMJLIF_01753	CKAJCCKK_01838	LKOJANPK_02079	OLFHICKB_01877	PELPDHFM_01924
yidD		Putative membrane protein insertion efficiency factor	162	162	1	458	1639				179	248	235	KNEGACEH_01121	CPGCHGLH_01122	CGFFANIL_01064	HPMKFMCM_01098	FNFODJBM_02428	LKGICJMO_02338	IBMKAECP_01154	GIDIOGJG_01061	ADEGEOAL_01154	LJFCFGAL_01576	GLIPAODO_02289	IGODHICN_02233	PMLBONNF_01823	OGBPMBGD_01341	AFMANOHL_01854	FMOBMFME_01544	PHAMLDGF_01705	OIFFLKGO_01355	ELDEGPLD_01682	AALPPDOG_01485	HLKBKCGO_01344	MFDBGGJO_02071	BAGEFAME_02040	GFBENKPD_02085	OEKILDFI_02071	AIIBDPGP_02148	DCAHGEOL_01596	GKNAJFDL_01466	FHAAIEKB_01869	NNNMKEGL_01121	ONBCJDOL_01400	ADOMJLIF_01738	CKAJCCKK_01823	LKOJANPK_02092	OLFHICKB_01892	PELPDHFM_02240
yvgN		Glyoxal reductase	162	162	1	458	1650				440	836	833	KNEGACEH_01127	CPGCHGLH_01128	CGFFANIL_01070	HPMKFMCM_01104	FNFODJBM_02436	LKGICJMO_02344	IBMKAECP_01160	GIDIOGJG_01067	ADEGEOAL_01160	LJFCFGAL_01582	GLIPAODO_02283	IGODHICN_02239	PMLBONNF_01817	OGBPMBGD_01347	AFMANOHL_01860	FMOBMFME_01538	PHAMLDGF_01699	OIFFLKGO_01361	ELDEGPLD_01676	AALPPDOG_01491	HLKBKCGO_01350	MFDBGGJO_02065	BAGEFAME_02046	GFBENKPD_02079	OEKILDFI_02077	AIIBDPGP_02142	DCAHGEOL_01590	GKNAJFDL_01472	FHAAIEKB_01875	NNNMKEGL_01127	ONBCJDOL_01394	ADOMJLIF_01732	CKAJCCKK_01817	LKOJANPK_02098	OLFHICKB_01898	PELPDHFM_02246
ytpA		Phospholipase YtpA	162	162	1	458	1990				329	827	823	KNEGACEH_01144	CPGCHGLH_01145	CGFFANIL_01087	HPMKFMCM_01121	FNFODJBM_02454	LKGICJMO_02360	IBMKAECP_01177	GIDIOGJG_01083	ADEGEOAL_01177	LJFCFGAL_02082	GLIPAODO_02404	IGODHICN_02034	PMLBONNF_01975	OGBPMBGD_02292	AFMANOHL_01962	FMOBMFME_01983	PHAMLDGF_02009	OIFFLKGO_02399	ELDEGPLD_02156	AALPPDOG_00269	HLKBKCGO_02330	MFDBGGJO_02248	BAGEFAME_02234	GFBENKPD_02229	OEKILDFI_01981	AIIBDPGP_02083	DCAHGEOL_01725	GKNAJFDL_02412	FHAAIEKB_01947	NNNMKEGL_01143	ONBCJDOL_01962	ADOMJLIF_01853	CKAJCCKK_01950	LKOJANPK_02352	OLFHICKB_01933	PELPDHFM_02403
group_4233		hypothetical protein	162	162	1	458	1995				911	959	958	KNEGACEH_01148	CPGCHGLH_01149	CGFFANIL_01090	HPMKFMCM_01126	FNFODJBM_02457	LKGICJMO_02363	IBMKAECP_01180	GIDIOGJG_01086	ADEGEOAL_01180	LJFCFGAL_02085	GLIPAODO_02234	IGODHICN_02031	PMLBONNF_01972	OGBPMBGD_02033	AFMANOHL_01959	FMOBMFME_01986	PHAMLDGF_02006	OIFFLKGO_02126	ELDEGPLD_02153	AALPPDOG_00272	HLKBKCGO_02207	MFDBGGJO_02108	BAGEFAME_02058	GFBENKPD_02232	OEKILDFI_01984	AIIBDPGP_02080	DCAHGEOL_01728	GKNAJFDL_02270	FHAAIEKB_01944	NNNMKEGL_01146	ONBCJDOL_01965	ADOMJLIF_01856	CKAJCCKK_01953	LKOJANPK_02051	OLFHICKB_01936	PELPDHFM_02227
plsC		1-acyl-sn-glycerol-3-phosphate acyltransferase	162	162	1	458	2053				401	623	621	KNEGACEH_01187	CPGCHGLH_01188	CGFFANIL_01127	HPMKFMCM_01162	FNFODJBM_02495	LKGICJMO_02400	IBMKAECP_01216	GIDIOGJG_01123	ADEGEOAL_01216	LJFCFGAL_01124	GLIPAODO_01092	IGODHICN_00738	PMLBONNF_00727	OGBPMBGD_00778	AFMANOHL_00699	FMOBMFME_00822	PHAMLDGF_00908	OIFFLKGO_00670	ELDEGPLD_00834	AALPPDOG_00307	HLKBKCGO_00533	MFDBGGJO_00672	BAGEFAME_00598	GFBENKPD_01018	OEKILDFI_00613	AIIBDPGP_01959	DCAHGEOL_00579	GKNAJFDL_01752	FHAAIEKB_00804	NNNMKEGL_01184	ONBCJDOL_00663	ADOMJLIF_00679	CKAJCCKK_00737	LKOJANPK_00530	OLFHICKB_00592	PELPDHFM_01107
group_4236		Soluble hydrogenase 42 kDa subunit	162	162	1	458	2063				1160	1160	1160	KNEGACEH_01191	CPGCHGLH_01192	CGFFANIL_01131	HPMKFMCM_01166	FNFODJBM_02500	LKGICJMO_02406	IBMKAECP_01220	GIDIOGJG_01127	ADEGEOAL_01220	LJFCFGAL_01120	GLIPAODO_01096	IGODHICN_00734	PMLBONNF_00731	OGBPMBGD_00774	AFMANOHL_00695	FMOBMFME_00818	PHAMLDGF_00904	OIFFLKGO_00674	ELDEGPLD_00838	AALPPDOG_00311	HLKBKCGO_00537	MFDBGGJO_00668	BAGEFAME_00594	GFBENKPD_01022	OEKILDFI_00609	AIIBDPGP_01683	DCAHGEOL_00583	GKNAJFDL_00905	FHAAIEKB_00800	NNNMKEGL_01188	ONBCJDOL_00667	ADOMJLIF_00683	CKAJCCKK_00741	LKOJANPK_00526	OLFHICKB_00596	PELPDHFM_01103
thiI		putative tRNA sulfurtransferase	162	162	1	458	2073				809	1223	1220	KNEGACEH_01198	CPGCHGLH_01199	CGFFANIL_01138	HPMKFMCM_01173	FNFODJBM_02507	LKGICJMO_02413	IBMKAECP_01228	GIDIOGJG_01134	ADEGEOAL_01227	LJFCFGAL_01113	GLIPAODO_01103	IGODHICN_00727	PMLBONNF_00738	OGBPMBGD_00767	AFMANOHL_00688	FMOBMFME_00811	PHAMLDGF_00897	OIFFLKGO_00681	ELDEGPLD_00845	AALPPDOG_00318	HLKBKCGO_00544	MFDBGGJO_00661	BAGEFAME_00587	GFBENKPD_01029	OEKILDFI_00602	AIIBDPGP_01676	DCAHGEOL_00590	GKNAJFDL_00912	FHAAIEKB_00793	NNNMKEGL_01195	ONBCJDOL_00674	ADOMJLIF_00690	CKAJCCKK_00748	LKOJANPK_00519	OLFHICKB_00603	PELPDHFM_01096
ackA		Acetate kinase	162	162	1	458	2077				1013	1196	1194	KNEGACEH_01202	CPGCHGLH_01203	CGFFANIL_01142	HPMKFMCM_01177	FNFODJBM_02511	LKGICJMO_02417	IBMKAECP_01232	GIDIOGJG_01138	ADEGEOAL_01231	LJFCFGAL_01109	GLIPAODO_01107	IGODHICN_00723	PMLBONNF_00742	OGBPMBGD_00763	AFMANOHL_00684	FMOBMFME_00807	PHAMLDGF_00893	OIFFLKGO_00685	ELDEGPLD_00849	AALPPDOG_00322	HLKBKCGO_00548	MFDBGGJO_00657	BAGEFAME_00583	GFBENKPD_01033	OEKILDFI_00598	AIIBDPGP_01672	DCAHGEOL_00594	GKNAJFDL_00916	FHAAIEKB_00789	NNNMKEGL_01199	ONBCJDOL_00678	ADOMJLIF_00694	CKAJCCKK_00752	LKOJANPK_00515	OLFHICKB_00607	PELPDHFM_01092
nrnA		Bifunctional oligoribonuclease and PAP phosphatase NrnA	162	162	1	458	2086				938	938	938	KNEGACEH_01209	CPGCHGLH_01210	CGFFANIL_01150	HPMKFMCM_01184	FNFODJBM_02521	LKGICJMO_02424	IBMKAECP_01239	GIDIOGJG_01145	ADEGEOAL_01238	LJFCFGAL_01102	GLIPAODO_01114	IGODHICN_00716	PMLBONNF_00749	OGBPMBGD_00756	AFMANOHL_00677	FMOBMFME_00800	PHAMLDGF_00886	OIFFLKGO_00692	ELDEGPLD_00856	AALPPDOG_00329	HLKBKCGO_00555	MFDBGGJO_00650	BAGEFAME_00576	GFBENKPD_01040	OEKILDFI_00591	AIIBDPGP_01665	DCAHGEOL_00601	GKNAJFDL_00923	FHAAIEKB_00782	NNNMKEGL_01206	ONBCJDOL_00685	ADOMJLIF_00701	CKAJCCKK_00759	LKOJANPK_00508	OLFHICKB_00614	PELPDHFM_01085
pyk		Pyruvate kinase	162	162	1	458	2099				1442	1760	1758	KNEGACEH_01215	CPGCHGLH_01216	CGFFANIL_01156	HPMKFMCM_01190	FNFODJBM_02527	LKGICJMO_02430	IBMKAECP_01245	GIDIOGJG_01151	ADEGEOAL_01244	LJFCFGAL_01096	GLIPAODO_01120	IGODHICN_00710	PMLBONNF_00755	OGBPMBGD_00750	AFMANOHL_00671	FMOBMFME_00794	PHAMLDGF_00880	OIFFLKGO_00698	ELDEGPLD_00862	AALPPDOG_00335	HLKBKCGO_00561	MFDBGGJO_00644	BAGEFAME_00570	GFBENKPD_01046	OEKILDFI_00585	AIIBDPGP_01659	DCAHGEOL_00607	GKNAJFDL_00929	FHAAIEKB_00776	NNNMKEGL_01212	ONBCJDOL_00691	ADOMJLIF_00707	CKAJCCKK_00765	LKOJANPK_00502	OLFHICKB_00620	PELPDHFM_01079
dus		putative tRNA-dihydrouridine synthase	162	162	1	458	2101				947	977	976	KNEGACEH_01216	CPGCHGLH_01217	CGFFANIL_01157	HPMKFMCM_01191	FNFODJBM_02528	LKGICJMO_02431	IBMKAECP_01246	GIDIOGJG_01152	ADEGEOAL_01245	LJFCFGAL_01095	GLIPAODO_01121	IGODHICN_00709	PMLBONNF_00756	OGBPMBGD_00749	AFMANOHL_00670	FMOBMFME_00793	PHAMLDGF_00879	OIFFLKGO_00699	ELDEGPLD_00863	AALPPDOG_00336	HLKBKCGO_00562	MFDBGGJO_00643	BAGEFAME_00569	GFBENKPD_01047	OEKILDFI_00584	AIIBDPGP_01658	DCAHGEOL_00608	GKNAJFDL_00930	FHAAIEKB_00775	NNNMKEGL_01213	ONBCJDOL_00692	ADOMJLIF_00708	CKAJCCKK_00766	LKOJANPK_00501	OLFHICKB_00621	PELPDHFM_01078
lysP_2		Lysine-specific permease	162	162	1	458	2124				1151	1493	1490	KNEGACEH_01230	CPGCHGLH_01231	CGFFANIL_01172	HPMKFMCM_01205	FNFODJBM_02543	LKGICJMO_02445	IBMKAECP_01260	GIDIOGJG_01166	ADEGEOAL_01259	LJFCFGAL_01081	GLIPAODO_01135	IGODHICN_00695	PMLBONNF_00770	OGBPMBGD_00735	AFMANOHL_00656	FMOBMFME_02311	PHAMLDGF_00865	OIFFLKGO_00713	ELDEGPLD_02406	AALPPDOG_00350	HLKBKCGO_00576	MFDBGGJO_00629	BAGEFAME_00555	GFBENKPD_02398	OEKILDFI_00570	AIIBDPGP_02285	DCAHGEOL_00622	GKNAJFDL_00944	FHAAIEKB_00761	NNNMKEGL_01227	ONBCJDOL_00706	ADOMJLIF_00722	CKAJCCKK_02173	LKOJANPK_00487	OLFHICKB_00635	PELPDHFM_01064
tig		Trigger factor	162	162	1	458	2132				743	1307	1300	KNEGACEH_01236	CPGCHGLH_01237	CGFFANIL_01178	HPMKFMCM_01211	FNFODJBM_02549	LKGICJMO_02451	IBMKAECP_01266	GIDIOGJG_01172	ADEGEOAL_01265	LJFCFGAL_01075	GLIPAODO_01141	IGODHICN_00689	PMLBONNF_00776	OGBPMBGD_00729	AFMANOHL_00650	FMOBMFME_02305	PHAMLDGF_00859	OIFFLKGO_00719	ELDEGPLD_02400	AALPPDOG_00356	HLKBKCGO_00582	MFDBGGJO_00623	BAGEFAME_00549	GFBENKPD_02392	OEKILDFI_00564	AIIBDPGP_02279	DCAHGEOL_00628	GKNAJFDL_00950	FHAAIEKB_00755	NNNMKEGL_01233	ONBCJDOL_00712	ADOMJLIF_00728	CKAJCCKK_02179	LKOJANPK_00481	OLFHICKB_00641	PELPDHFM_01058
hemL1		Glutamate-1-semialdehyde 2,1-aminomutase 1	162	162	1	458	2147				947	1283	1280	KNEGACEH_01245	CPGCHGLH_01246	CGFFANIL_01186	HPMKFMCM_01220	FNFODJBM_02559	LKGICJMO_02459	IBMKAECP_01276	GIDIOGJG_01180	ADEGEOAL_01273	LJFCFGAL_01141	GLIPAODO_01295	IGODHICN_01259	PMLBONNF_01073	OGBPMBGD_00881	AFMANOHL_00939	FMOBMFME_00850	PHAMLDGF_01431	OIFFLKGO_00788	ELDEGPLD_02012	AALPPDOG_00881	HLKBKCGO_00746	MFDBGGJO_00936	BAGEFAME_00996	GFBENKPD_01123	OEKILDFI_00958	AIIBDPGP_01829	DCAHGEOL_00958	GKNAJFDL_00694	FHAAIEKB_01124	NNNMKEGL_01241	ONBCJDOL_00949	ADOMJLIF_01027	CKAJCCKK_01886	LKOJANPK_00779	OLFHICKB_00877	PELPDHFM_01284
tag		DNA-3-methyladenine glycosylase 1	162	162	1	458	2149				554	593	554	KNEGACEH_01247	CPGCHGLH_01248	CGFFANIL_01188	HPMKFMCM_01222	FNFODJBM_02561	LKGICJMO_02461	IBMKAECP_01278	GIDIOGJG_01182	ADEGEOAL_01275	LJFCFGAL_01143	GLIPAODO_01293	IGODHICN_01257	PMLBONNF_01071	OGBPMBGD_00883	AFMANOHL_00937	FMOBMFME_00852	PHAMLDGF_01433	OIFFLKGO_00786	ELDEGPLD_02014	AALPPDOG_00883	HLKBKCGO_00748	MFDBGGJO_00938	BAGEFAME_00994	GFBENKPD_01121	OEKILDFI_00956	AIIBDPGP_01831	DCAHGEOL_00960	GKNAJFDL_00692	FHAAIEKB_01122	NNNMKEGL_01243	ONBCJDOL_00951	ADOMJLIF_01025	CKAJCCKK_01888	LKOJANPK_00777	OLFHICKB_00879	PELPDHFM_01282
obg		GTPase Obg	162	162	1	458	2183				704	1292	1288	KNEGACEH_01261	CPGCHGLH_01262	CGFFANIL_01201	HPMKFMCM_01236	FNFODJBM_02575	LKGICJMO_02475	IBMKAECP_01292	GIDIOGJG_01202	ADEGEOAL_01289	LJFCFGAL_01157	GLIPAODO_01279	IGODHICN_01243	PMLBONNF_01057	OGBPMBGD_00897	AFMANOHL_00923	FMOBMFME_00866	PHAMLDGF_01447	OIFFLKGO_00772	ELDEGPLD_02028	AALPPDOG_00897	HLKBKCGO_00762	MFDBGGJO_00952	BAGEFAME_00980	GFBENKPD_01107	OEKILDFI_00942	AIIBDPGP_01845	DCAHGEOL_00974	GKNAJFDL_00678	FHAAIEKB_01108	NNNMKEGL_01258	ONBCJDOL_00965	ADOMJLIF_01011	CKAJCCKK_01902	LKOJANPK_00763	OLFHICKB_00893	PELPDHFM_01268
ruvA		Holliday junction ATP-dependent DNA helicase RuvA	162	162	1	458	2185				605	614	605	KNEGACEH_01263	CPGCHGLH_01264	CGFFANIL_01203	HPMKFMCM_01238	FNFODJBM_02577	LKGICJMO_02477	IBMKAECP_01294	GIDIOGJG_01204	ADEGEOAL_01291	LJFCFGAL_01159	GLIPAODO_01277	IGODHICN_01241	PMLBONNF_01055	OGBPMBGD_00899	AFMANOHL_00921	FMOBMFME_00868	PHAMLDGF_01449	OIFFLKGO_00770	ELDEGPLD_02030	AALPPDOG_00899	HLKBKCGO_00764	MFDBGGJO_00954	BAGEFAME_00978	GFBENKPD_01105	OEKILDFI_00940	AIIBDPGP_01847	DCAHGEOL_00976	GKNAJFDL_00676	FHAAIEKB_01106	NNNMKEGL_01260	ONBCJDOL_00967	ADOMJLIF_01009	CKAJCCKK_01904	LKOJANPK_00761	OLFHICKB_00895	PELPDHFM_01266
mnmA		tRNA-specific 2-thiouridylase MnmA	162	162	1	458	2210				851	1112	1110	KNEGACEH_01282	CPGCHGLH_01283	CGFFANIL_01222	HPMKFMCM_01257	FNFODJBM_02596	LKGICJMO_02496	IBMKAECP_01313	GIDIOGJG_01223	ADEGEOAL_01310	LJFCFGAL_01178	GLIPAODO_01258	IGODHICN_01222	PMLBONNF_01036	OGBPMBGD_00918	AFMANOHL_00902	FMOBMFME_00887	PHAMLDGF_01468	OIFFLKGO_00751	ELDEGPLD_01762	AALPPDOG_00918	HLKBKCGO_00783	MFDBGGJO_00973	BAGEFAME_00959	GFBENKPD_01086	OEKILDFI_00921	AIIBDPGP_01643	DCAHGEOL_00995	GKNAJFDL_00657	FHAAIEKB_01087	NNNMKEGL_01441	ONBCJDOL_00986	ADOMJLIF_00990	CKAJCCKK_01849	LKOJANPK_00742	OLFHICKB_00914	PELPDHFM_01247
pxpA		5-oxoprolinase subunit A	162	162	1	458	2237				401	752	749	KNEGACEH_01298	CPGCHGLH_01299	CGFFANIL_01238	HPMKFMCM_01273	FNFODJBM_02614	LKGICJMO_02512	IBMKAECP_01329	GIDIOGJG_01239	ADEGEOAL_01326	LJFCFGAL_01194	GLIPAODO_01242	IGODHICN_01206	PMLBONNF_01020	OGBPMBGD_00934	AFMANOHL_00886	FMOBMFME_00903	PHAMLDGF_02184	OIFFLKGO_00735	ELDEGPLD_01778	AALPPDOG_00934	HLKBKCGO_00799	MFDBGGJO_00989	BAGEFAME_00943	GFBENKPD_01070	OEKILDFI_00905	AIIBDPGP_01627	DCAHGEOL_01011	GKNAJFDL_00641	FHAAIEKB_01071	NNNMKEGL_01425	ONBCJDOL_01002	ADOMJLIF_00974	CKAJCCKK_01865	LKOJANPK_00726	OLFHICKB_00930	PELPDHFM_01231
group_4274		hypothetical protein	162	162	1	458	2240				503	527	526	KNEGACEH_01301	CPGCHGLH_01302	CGFFANIL_01241	HPMKFMCM_01276	FNFODJBM_02617	LKGICJMO_02515	IBMKAECP_01332	GIDIOGJG_01242	ADEGEOAL_01329	LJFCFGAL_01197	GLIPAODO_01239	IGODHICN_01203	PMLBONNF_01017	OGBPMBGD_00937	AFMANOHL_00883	FMOBMFME_00906	PHAMLDGF_02187	OIFFLKGO_00732	ELDEGPLD_01781	AALPPDOG_00937	HLKBKCGO_00802	MFDBGGJO_00992	BAGEFAME_00940	GFBENKPD_01067	OEKILDFI_00902	AIIBDPGP_01624	DCAHGEOL_01014	GKNAJFDL_00638	FHAAIEKB_01068	NNNMKEGL_01422	ONBCJDOL_01005	ADOMJLIF_00971	CKAJCCKK_01868	LKOJANPK_00723	OLFHICKB_00933	PELPDHFM_01228
yhbY		RNA-binding protein YhbY	162	162	1	458	2243				290	290	290	KNEGACEH_01304	CPGCHGLH_01305	CGFFANIL_01244	HPMKFMCM_01279	FNFODJBM_02620	LKGICJMO_02518	IBMKAECP_01335	GIDIOGJG_01245	ADEGEOAL_01332	LJFCFGAL_01200	GLIPAODO_01236	IGODHICN_01200	PMLBONNF_01014	OGBPMBGD_00940	AFMANOHL_00880	FMOBMFME_00909	PHAMLDGF_02190	OIFFLKGO_00729	ELDEGPLD_01784	AALPPDOG_00940	HLKBKCGO_00805	MFDBGGJO_00995	BAGEFAME_00937	GFBENKPD_01064	OEKILDFI_00899	AIIBDPGP_01621	DCAHGEOL_01017	GKNAJFDL_00635	FHAAIEKB_01065	NNNMKEGL_01419	ONBCJDOL_01008	ADOMJLIF_00968	CKAJCCKK_01871	LKOJANPK_00720	OLFHICKB_00936	PELPDHFM_01225
tadA_1		tRNA-specific adenosine deaminase	162	162	1	458	2270				440	1031	461	KNEGACEH_01310	CPGCHGLH_01311	CGFFANIL_01250	HPMKFMCM_01286	FNFODJBM_02626	LKGICJMO_02524	IBMKAECP_01341	GIDIOGJG_01251	ADEGEOAL_01338	LJFCFGAL_01206	GLIPAODO_01230	IGODHICN_01194	PMLBONNF_01008	OGBPMBGD_00946	AFMANOHL_00874	FMOBMFME_00915	PHAMLDGF_02196	OIFFLKGO_00723	ELDEGPLD_01790	AALPPDOG_00946	HLKBKCGO_00811	MFDBGGJO_01001	BAGEFAME_00931	GFBENKPD_01058	OEKILDFI_00893	AIIBDPGP_01615	DCAHGEOL_01023	GKNAJFDL_00629	FHAAIEKB_01059	NNNMKEGL_01413	ONBCJDOL_01014	ADOMJLIF_00962	CKAJCCKK_01877	LKOJANPK_00714	OLFHICKB_00942	PELPDHFM_01219
ybeY		Endoribonuclease YbeY	162	162	1	458	2295				377	461	460	KNEGACEH_01329	CPGCHGLH_01330	CGFFANIL_01268	HPMKFMCM_01305	FNFODJBM_02647	LKGICJMO_02544	IBMKAECP_01360	GIDIOGJG_01269	ADEGEOAL_01357	LJFCFGAL_01266	GLIPAODO_01790	IGODHICN_01641	PMLBONNF_01865	OGBPMBGD_01856	AFMANOHL_01782	FMOBMFME_01006	PHAMLDGF_01106	OIFFLKGO_02117	ELDEGPLD_01311	AALPPDOG_01863	HLKBKCGO_01769	MFDBGGJO_01711	BAGEFAME_01684	GFBENKPD_01187	OEKILDFI_01739	AIIBDPGP_00849	DCAHGEOL_01114	GKNAJFDL_00783	FHAAIEKB_01828	NNNMKEGL_01395	ONBCJDOL_01837	ADOMJLIF_01706	CKAJCCKK_01052	LKOJANPK_01973	OLFHICKB_01851	PELPDHFM_01780
yqfL_2		Putative pyruvate, phosphate dikinase regulatory protein	162	162	1	458	2303				590	815	813	KNEGACEH_01336	CPGCHGLH_01337	CGFFANIL_01275	HPMKFMCM_01312	FNFODJBM_02654	LKGICJMO_02550	IBMKAECP_01367	GIDIOGJG_01276	ADEGEOAL_01364	LJFCFGAL_01259	GLIPAODO_01797	IGODHICN_01634	PMLBONNF_01872	OGBPMBGD_01863	AFMANOHL_01789	FMOBMFME_01013	PHAMLDGF_01113	OIFFLKGO_02290	ELDEGPLD_01304	AALPPDOG_01856	HLKBKCGO_01776	MFDBGGJO_01704	BAGEFAME_01677	GFBENKPD_01180	OEKILDFI_01746	AIIBDPGP_00856	DCAHGEOL_01121	GKNAJFDL_00790	FHAAIEKB_01835	NNNMKEGL_01388	ONBCJDOL_01844	ADOMJLIF_01713	CKAJCCKK_01045	LKOJANPK_02219	OLFHICKB_01858	PELPDHFM_01773
group_4285		hypothetical protein	162	162	1	458	2362				215	581	577	KNEGACEH_01370	CPGCHGLH_01371	CGFFANIL_01308	HPMKFMCM_01346	FNFODJBM_00006	LKGICJMO_02582	IBMKAECP_01400	GIDIOGJG_01309	ADEGEOAL_01397	LJFCFGAL_01226	GLIPAODO_01751	IGODHICN_02426	PMLBONNF_01784	OGBPMBGD_01817	AFMANOHL_01743	FMOBMFME_01046	PHAMLDGF_01146	OIFFLKGO_01700	ELDEGPLD_01271	AALPPDOG_01823	HLKBKCGO_01736	MFDBGGJO_01671	BAGEFAME_01644	GFBENKPD_01147	OEKILDFI_01671	AIIBDPGP_00889	DCAHGEOL_01154	GKNAJFDL_00823	FHAAIEKB_01795	NNNMKEGL_01356	ONBCJDOL_01490	ADOMJLIF_02068	CKAJCCKK_01012	LKOJANPK_01568	OLFHICKB_01776	PELPDHFM_01746
rnz		Ribonuclease Z	162	162	1	458	2400				656	920	918	KNEGACEH_01395	CPGCHGLH_01396	CGFFANIL_01333	HPMKFMCM_01371	FNFODJBM_00031	LKGICJMO_02606	IBMKAECP_01425	GIDIOGJG_01333	ADEGEOAL_01422	LJFCFGAL_01922	GLIPAODO_01985	IGODHICN_01825	PMLBONNF_02340	OGBPMBGD_02042	AFMANOHL_02377	FMOBMFME_01866	PHAMLDGF_02310	OIFFLKGO_01884	ELDEGPLD_02063	AALPPDOG_02111	HLKBKCGO_01977	MFDBGGJO_01860	BAGEFAME_01826	GFBENKPD_02117	OEKILDFI_01858	AIIBDPGP_01999	DCAHGEOL_02313	GKNAJFDL_02028	FHAAIEKB_02377	NNNMKEGL_01331	ONBCJDOL_01465	ADOMJLIF_02327	CKAJCCKK_02245	LKOJANPK_01719	OLFHICKB_02359	PELPDHFM_01975
cmk		Cytidylate kinase	162	162	1	458	1798				440	656	654	KNEGACEH_01418	CPGCHGLH_01419	CGFFANIL_01354	HPMKFMCM_01397	FNFODJBM_00055	LKGICJMO_02627	IBMKAECP_01446	GIDIOGJG_01354	ADEGEOAL_01443	LJFCFGAL_02313	GLIPAODO_02417	IGODHICN_01804	PMLBONNF_01503	OGBPMBGD_02297	AFMANOHL_01447	FMOBMFME_01650	PHAMLDGF_01746	OIFFLKGO_02402	ELDEGPLD_02269	AALPPDOG_02458	HLKBKCGO_02350	MFDBGGJO_02257	BAGEFAME_02245	GFBENKPD_02138	OEKILDFI_02387	AIIBDPGP_02436	DCAHGEOL_01670	GKNAJFDL_02417	FHAAIEKB_01537	NNNMKEGL_01310	ONBCJDOL_01585	ADOMJLIF_01458	CKAJCCKK_02314	LKOJANPK_02355	OLFHICKB_01562	PELPDHFM_02406
menG		Demethylmenaquinone methyltransferase	162	162	1	458	1787				596	719	718	KNEGACEH_01425	CPGCHGLH_01426	CGFFANIL_01360	HPMKFMCM_01405	FNFODJBM_00065	LKGICJMO_02633	IBMKAECP_01454	GIDIOGJG_01360	ADEGEOAL_01449	LJFCFGAL_01676	GLIPAODO_01732	IGODHICN_01798	PMLBONNF_01509	OGBPMBGD_01636	AFMANOHL_01453	FMOBMFME_01656	PHAMLDGF_01752	OIFFLKGO_01500	ELDEGPLD_02275	AALPPDOG_01741	HLKBKCGO_01591	MFDBGGJO_01552	BAGEFAME_01552	GFBENKPD_02439	OEKILDFI_01491	AIIBDPGP_01789	DCAHGEOL_01664	GKNAJFDL_01789	FHAAIEKB_01543	NNNMKEGL_01304	ONBCJDOL_01579	ADOMJLIF_01464	CKAJCCKK_01740	LKOJANPK_01832	OLFHICKB_01568	PELPDHFM_01721
aroC		Chorismate synthase	162	162	1	458	1784				1016	1166	1165	KNEGACEH_01428	CPGCHGLH_01429	CGFFANIL_01363	HPMKFMCM_01408	FNFODJBM_00068	LKGICJMO_02636	IBMKAECP_01457	GIDIOGJG_01363	ADEGEOAL_01452	LJFCFGAL_01679	GLIPAODO_01729	IGODHICN_02365	PMLBONNF_01512	OGBPMBGD_01633	AFMANOHL_01456	FMOBMFME_01659	PHAMLDGF_01755	OIFFLKGO_01503	ELDEGPLD_02278	AALPPDOG_01744	HLKBKCGO_01588	MFDBGGJO_01555	BAGEFAME_01549	GFBENKPD_02436	OEKILDFI_01488	AIIBDPGP_01786	DCAHGEOL_01661	GKNAJFDL_01792	FHAAIEKB_01546	NNNMKEGL_01301	ONBCJDOL_01576	ADOMJLIF_01467	CKAJCCKK_01737	LKOJANPK_01835	OLFHICKB_01571	PELPDHFM_01718
bepA		Beta-barrel assembly-enhancing protease	162	162	1	458	1781				335	1244	1238	KNEGACEH_01431	CPGCHGLH_01432	CGFFANIL_01366	HPMKFMCM_01411	FNFODJBM_00071	LKGICJMO_02639	IBMKAECP_01460	GIDIOGJG_01366	ADEGEOAL_01455	LJFCFGAL_01682	GLIPAODO_01726	IGODHICN_02368	PMLBONNF_01515	OGBPMBGD_01630	AFMANOHL_01459	FMOBMFME_01662	PHAMLDGF_01758	OIFFLKGO_01506	ELDEGPLD_02281	AALPPDOG_01747	HLKBKCGO_01585	MFDBGGJO_01558	BAGEFAME_01546	GFBENKPD_02433	OEKILDFI_01485	AIIBDPGP_01783	DCAHGEOL_01658	GKNAJFDL_01795	FHAAIEKB_01549	NNNMKEGL_01298	ONBCJDOL_01573	ADOMJLIF_01470	CKAJCCKK_01734	LKOJANPK_01838	OLFHICKB_01574	PELPDHFM_01715
group_4306		hypothetical protein	162	162	1	458	1750				557	638	637	KNEGACEH_01450	CPGCHGLH_01451	CGFFANIL_01385	HPMKFMCM_01430	FNFODJBM_00090	LKGICJMO_02658	IBMKAECP_01479	GIDIOGJG_01385	ADEGEOAL_01475	LJFCFGAL_01701	GLIPAODO_01707	IGODHICN_02023	PMLBONNF_01534	OGBPMBGD_01611	AFMANOHL_01478	FMOBMFME_01681	PHAMLDGF_01777	OIFFLKGO_01525	ELDEGPLD_02097	AALPPDOG_01766	HLKBKCGO_01566	MFDBGGJO_01577	BAGEFAME_01527	GFBENKPD_02175	OEKILDFI_01466	AIIBDPGP_01764	DCAHGEOL_01639	GKNAJFDL_01814	FHAAIEKB_01568	NNNMKEGL_01279	ONBCJDOL_01554	ADOMJLIF_01489	CKAJCCKK_01715	LKOJANPK_02124	OLFHICKB_01593	PELPDHFM_01696
ypcP		5'-3' exonuclease	162	162	1	458	1748				644	878	875	KNEGACEH_01452	CPGCHGLH_01453	CGFFANIL_01387	HPMKFMCM_01432	FNFODJBM_00092	LKGICJMO_00001	IBMKAECP_01481	GIDIOGJG_01387	ADEGEOAL_01477	LJFCFGAL_01703	GLIPAODO_01705	IGODHICN_02025	PMLBONNF_01536	OGBPMBGD_01609	AFMANOHL_01480	FMOBMFME_01683	PHAMLDGF_01779	OIFFLKGO_01527	ELDEGPLD_02099	AALPPDOG_01768	HLKBKCGO_01564	MFDBGGJO_01579	BAGEFAME_01525	GFBENKPD_02173	OEKILDFI_01464	AIIBDPGP_01762	DCAHGEOL_01637	GKNAJFDL_01816	FHAAIEKB_01570	NNNMKEGL_01277	ONBCJDOL_01552	ADOMJLIF_01491	CKAJCCKK_01713	LKOJANPK_02126	OLFHICKB_01595	PELPDHFM_01694
group_4308		hypothetical protein	162	162	1	458	402				248	251	250	KNEGACEH_01458	CPGCHGLH_01459	CGFFANIL_01392	HPMKFMCM_01438	FNFODJBM_00101	LKGICJMO_00005	IBMKAECP_01486	GIDIOGJG_01395	ADEGEOAL_01484	LJFCFGAL_01835	GLIPAODO_01955	IGODHICN_02195	PMLBONNF_02001	OGBPMBGD_01933	AFMANOHL_01988	FMOBMFME_01829	PHAMLDGF_01972	OIFFLKGO_01808	ELDEGPLD_02561	AALPPDOG_01986	HLKBKCGO_01928	MFDBGGJO_01793	BAGEFAME_01769	GFBENKPD_02193	OEKILDFI_01897	AIIBDPGP_02009	DCAHGEOL_01912	GKNAJFDL_02077	FHAAIEKB_01958	NNNMKEGL_01852	ONBCJDOL_01951	ADOMJLIF_01865	CKAJCCKK_01941	LKOJANPK_01648	OLFHICKB_02278	PELPDHFM_01890
group_4309		hypothetical protein	162	162	1	458	405				236	452	432	KNEGACEH_01460	CPGCHGLH_01461	CGFFANIL_01394	HPMKFMCM_01440	FNFODJBM_00103	LKGICJMO_00007	IBMKAECP_01488	GIDIOGJG_01397	ADEGEOAL_01486	LJFCFGAL_01833	GLIPAODO_01953	IGODHICN_02197	PMLBONNF_01999	OGBPMBGD_01935	AFMANOHL_01986	FMOBMFME_01831	PHAMLDGF_01974	OIFFLKGO_01810	ELDEGPLD_02563	AALPPDOG_01988	HLKBKCGO_01926	MFDBGGJO_01795	BAGEFAME_01771	GFBENKPD_02195	OEKILDFI_01899	AIIBDPGP_02011	DCAHGEOL_01914	GKNAJFDL_02079	FHAAIEKB_01960	NNNMKEGL_01850	ONBCJDOL_01949	ADOMJLIF_01867	CKAJCCKK_01939	LKOJANPK_01650	OLFHICKB_02280	PELPDHFM_01892
thyA		Thymidylate synthase	162	162	1	458	406				557	956	953	KNEGACEH_01461	CPGCHGLH_01462	CGFFANIL_01395	HPMKFMCM_01441	FNFODJBM_00104	LKGICJMO_00008	IBMKAECP_01489	GIDIOGJG_01398	ADEGEOAL_01487	LJFCFGAL_01832	GLIPAODO_01952	IGODHICN_02198	PMLBONNF_01998	OGBPMBGD_01936	AFMANOHL_01985	FMOBMFME_01832	PHAMLDGF_01975	OIFFLKGO_01811	ELDEGPLD_02127	AALPPDOG_01989	HLKBKCGO_01925	MFDBGGJO_01796	BAGEFAME_01772	GFBENKPD_02196	OEKILDFI_01900	AIIBDPGP_02012	DCAHGEOL_01915	GKNAJFDL_02080	FHAAIEKB_01961	NNNMKEGL_01849	ONBCJDOL_01948	ADOMJLIF_01868	CKAJCCKK_01938	LKOJANPK_01651	OLFHICKB_02281	PELPDHFM_01893
msrB		Peptide methionine sulfoxide reductase MsrB	162	162	1	458	410				428	476	428	KNEGACEH_01465	CPGCHGLH_01466	CGFFANIL_01399	HPMKFMCM_01445	FNFODJBM_00108	LKGICJMO_00012	IBMKAECP_01493	GIDIOGJG_01402	ADEGEOAL_01491	LJFCFGAL_01828	GLIPAODO_01948	IGODHICN_02202	PMLBONNF_01994	OGBPMBGD_01940	AFMANOHL_01981	FMOBMFME_01836	PHAMLDGF_01979	OIFFLKGO_01815	ELDEGPLD_02123	AALPPDOG_01993	HLKBKCGO_01921	MFDBGGJO_01800	BAGEFAME_01776	GFBENKPD_02200	OEKILDFI_01904	AIIBDPGP_02016	DCAHGEOL_01919	GKNAJFDL_02084	FHAAIEKB_01965	NNNMKEGL_01845	ONBCJDOL_01944	ADOMJLIF_01872	CKAJCCKK_01934	LKOJANPK_01655	OLFHICKB_02285	PELPDHFM_01897
group_4315		hypothetical protein	162	162	1	458	427				197	209	208	KNEGACEH_01479	CPGCHGLH_01480	CGFFANIL_01413	HPMKFMCM_01459	FNFODJBM_00122	LKGICJMO_00024	IBMKAECP_01508	GIDIOGJG_01416	ADEGEOAL_01506	LJFCFGAL_01814	GLIPAODO_01934	IGODHICN_02303	PMLBONNF_02423	OGBPMBGD_01954	AFMANOHL_02427	FMOBMFME_01850	PHAMLDGF_01993	OIFFLKGO_01829	ELDEGPLD_02109	AALPPDOG_02007	HLKBKCGO_01907	MFDBGGJO_01814	BAGEFAME_01790	GFBENKPD_02214	OEKILDFI_01918	AIIBDPGP_02030	DCAHGEOL_01933	GKNAJFDL_02098	FHAAIEKB_02411	NNNMKEGL_01832	ONBCJDOL_02366	ADOMJLIF_02366	CKAJCCKK_01920	LKOJANPK_01669	OLFHICKB_02403	PELPDHFM_01911
group_4316		hypothetical protein	162	162	1	458	379				500	626	625	KNEGACEH_01484	CPGCHGLH_01485	CGFFANIL_01418	HPMKFMCM_01464	FNFODJBM_00128	LKGICJMO_00029	IBMKAECP_01514	GIDIOGJG_01421	ADEGEOAL_01512	LJFCFGAL_01809	GLIPAODO_01929	IGODHICN_02423	PMLBONNF_02418	OGBPMBGD_01959	AFMANOHL_02422	FMOBMFME_01855	PHAMLDGF_01998	OIFFLKGO_01834	ELDEGPLD_02104	AALPPDOG_02012	HLKBKCGO_01902	MFDBGGJO_01819	BAGEFAME_01795	GFBENKPD_02219	OEKILDFI_02479	AIIBDPGP_02527	DCAHGEOL_01938	GKNAJFDL_02502	FHAAIEKB_02416	NNNMKEGL_01827	ONBCJDOL_02361	ADOMJLIF_02371	CKAJCCKK_01915	LKOJANPK_01674	OLFHICKB_02398	PELPDHFM_01916
alr1_1		Alanine racemase 1	162	162	1	458	7459				1076	1076	1076	KNEGACEH_01490	CPGCHGLH_01491	CGFFANIL_01424	HPMKFMCM_01470	FNFODJBM_00134	LKGICJMO_00039	IBMKAECP_01520	GIDIOGJG_01426	ADEGEOAL_01518	LJFCFGAL_00002	GLIPAODO_00235	IGODHICN_00002	PMLBONNF_00375	OGBPMBGD_01394	AFMANOHL_00404	FMOBMFME_01975	PHAMLDGF_00347	OIFFLKGO_02330	ELDEGPLD_02147	AALPPDOG_00359	HLKBKCGO_01396	MFDBGGJO_00421	BAGEFAME_00343	GFBENKPD_02462	OEKILDFI_00824	AIIBDPGP_02035	DCAHGEOL_00868	GKNAJFDL_00497	FHAAIEKB_00405	NNNMKEGL_01821	ONBCJDOL_00304	ADOMJLIF_00322	CKAJCCKK_00490	LKOJANPK_02259	OLFHICKB_00569	PELPDHFM_00505
phoU		Phosphate-specific transport system accessory protein PhoU	162	162	1	458	7475			Hypothetical protein with no hits to refseq/uniprot/clusters/cdd/tigrfams/pfam overlapping another protein with hits	152	644	640	KNEGACEH_01503	CPGCHGLH_01504	CGFFANIL_01437	HPMKFMCM_01483	FNFODJBM_00147	LKGICJMO_00052	IBMKAECP_01533	GIDIOGJG_01439	ADEGEOAL_01531	LJFCFGAL_00015	GLIPAODO_00248	IGODHICN_00015	PMLBONNF_00362	OGBPMBGD_01381	AFMANOHL_00391	FMOBMFME_01962	PHAMLDGF_00360	OIFFLKGO_01774	ELDEGPLD_02134	AALPPDOG_00372	HLKBKCGO_01383	MFDBGGJO_00434	BAGEFAME_00330	GFBENKPD_02577	OEKILDFI_00837	AIIBDPGP_02048	DCAHGEOL_00855	GKNAJFDL_00510	FHAAIEKB_00392	NNNMKEGL_01807	ONBCJDOL_00317	ADOMJLIF_00309	CKAJCCKK_00477	LKOJANPK_01623	OLFHICKB_00556	PELPDHFM_00519
femB		Aminoacyltransferase FemB	162	162	1	458	7486				1172	1358	1259	KNEGACEH_01508	CPGCHGLH_01509	CGFFANIL_01442	HPMKFMCM_01488	FNFODJBM_00152	LKGICJMO_00057	IBMKAECP_01538	GIDIOGJG_01444	ADEGEOAL_01538	LJFCFGAL_00020	GLIPAODO_00253	IGODHICN_00020	PMLBONNF_00357	OGBPMBGD_01376	AFMANOHL_00386	FMOBMFME_01957	PHAMLDGF_00365	OIFFLKGO_01769	ELDEGPLD_02129	AALPPDOG_00377	HLKBKCGO_01378	MFDBGGJO_00439	BAGEFAME_00325	GFBENKPD_00856	OEKILDFI_00842	AIIBDPGP_02053	DCAHGEOL_00850	GKNAJFDL_00515	FHAAIEKB_00387	NNNMKEGL_01801	ONBCJDOL_00322	ADOMJLIF_00304	CKAJCCKK_00472	LKOJANPK_01628	OLFHICKB_00551	PELPDHFM_00524
msrA1		Peptide methionine sulfoxide reductase MsrA 1	162	162	1	458	7504				332	506	503	KNEGACEH_01523	CPGCHGLH_01524	CGFFANIL_01457	HPMKFMCM_01504	FNFODJBM_00167	LKGICJMO_00072	IBMKAECP_01554	GIDIOGJG_01459	ADEGEOAL_01553	LJFCFGAL_00035	GLIPAODO_00268	IGODHICN_00035	PMLBONNF_00342	OGBPMBGD_01361	AFMANOHL_00371	FMOBMFME_00283	PHAMLDGF_00380	OIFFLKGO_01754	ELDEGPLD_01498	AALPPDOG_00392	HLKBKCGO_01363	MFDBGGJO_00454	BAGEFAME_00310	GFBENKPD_00871	OEKILDFI_00857	AIIBDPGP_01251	DCAHGEOL_00835	GKNAJFDL_00530	FHAAIEKB_00372	NNNMKEGL_01787	ONBCJDOL_00337	ADOMJLIF_00289	CKAJCCKK_00457	LKOJANPK_01644	OLFHICKB_00536	PELPDHFM_00539
group_4329		hypothetical protein	162	162	1	458	7535				131	254	253	KNEGACEH_01539	CPGCHGLH_01540	CGFFANIL_01473	HPMKFMCM_01521	FNFODJBM_00186	LKGICJMO_00088	IBMKAECP_01570	GIDIOGJG_01475	ADEGEOAL_01569	LJFCFGAL_00051	GLIPAODO_00284	IGODHICN_00051	PMLBONNF_00326	OGBPMBGD_00526	AFMANOHL_00355	FMOBMFME_00267	PHAMLDGF_00396	OIFFLKGO_00458	ELDEGPLD_01482	AALPPDOG_00408	HLKBKCGO_00879	MFDBGGJO_00470	BAGEFAME_00294	GFBENKPD_00966	OEKILDFI_00873	AIIBDPGP_01235	DCAHGEOL_00819	GKNAJFDL_00546	FHAAIEKB_00356	NNNMKEGL_01771	ONBCJDOL_00353	ADOMJLIF_00273	CKAJCCKK_00441	LKOJANPK_00364	OLFHICKB_00520	PELPDHFM_00555
guaC		GMP reductase	162	162	1	458	7545				569	977	974	KNEGACEH_01545	CPGCHGLH_01546	CGFFANIL_01480	HPMKFMCM_01527	FNFODJBM_00192	LKGICJMO_00095	IBMKAECP_01577	GIDIOGJG_01482	ADEGEOAL_01576	LJFCFGAL_00058	GLIPAODO_00290	IGODHICN_00058	PMLBONNF_00320	OGBPMBGD_00532	AFMANOHL_00349	FMOBMFME_00261	PHAMLDGF_00402	OIFFLKGO_00464	ELDEGPLD_01476	AALPPDOG_00414	HLKBKCGO_00873	MFDBGGJO_00476	BAGEFAME_00288	GFBENKPD_00973	OEKILDFI_00879	AIIBDPGP_01229	DCAHGEOL_00813	GKNAJFDL_00552	FHAAIEKB_00350	NNNMKEGL_01765	ONBCJDOL_00359	ADOMJLIF_00267	CKAJCCKK_00434	LKOJANPK_00370	OLFHICKB_00514	PELPDHFM_00561
lysP_1		Lysine-specific permease	162	162	1	458	7550				713	1454	1449	KNEGACEH_01549	CPGCHGLH_01550	CGFFANIL_01484	HPMKFMCM_01531	FNFODJBM_00196	LKGICJMO_00099	IBMKAECP_01581	GIDIOGJG_01486	ADEGEOAL_01580	LJFCFGAL_00062	GLIPAODO_00294	IGODHICN_00062	PMLBONNF_00316	OGBPMBGD_00536	AFMANOHL_00345	FMOBMFME_00257	PHAMLDGF_00406	OIFFLKGO_00468	ELDEGPLD_01472	AALPPDOG_00418	HLKBKCGO_00869	MFDBGGJO_00480	BAGEFAME_00284	GFBENKPD_00977	OEKILDFI_00883	AIIBDPGP_01225	DCAHGEOL_00809	GKNAJFDL_00556	FHAAIEKB_00346	NNNMKEGL_01761	ONBCJDOL_00363	ADOMJLIF_00263	CKAJCCKK_00430	LKOJANPK_00374	OLFHICKB_00510	PELPDHFM_00565
group_4339		hypothetical protein	162	162	1	458	7560				494	614	613	KNEGACEH_01556	CPGCHGLH_01557	CGFFANIL_01491	HPMKFMCM_01538	FNFODJBM_00203	LKGICJMO_00106	IBMKAECP_01588	GIDIOGJG_01493	ADEGEOAL_01587	LJFCFGAL_00069	GLIPAODO_00301	IGODHICN_00069	PMLBONNF_00309	OGBPMBGD_00543	AFMANOHL_00338	FMOBMFME_00250	PHAMLDGF_00413	OIFFLKGO_00475	ELDEGPLD_01465	AALPPDOG_00425	HLKBKCGO_00862	MFDBGGJO_00487	BAGEFAME_00277	GFBENKPD_00984	OEKILDFI_00890	AIIBDPGP_01218	DCAHGEOL_00802	GKNAJFDL_00563	FHAAIEKB_00339	NNNMKEGL_01754	ONBCJDOL_00370	ADOMJLIF_00256	CKAJCCKK_00423	LKOJANPK_00381	OLFHICKB_00503	PELPDHFM_00572
desR		Transcriptional regulatory protein DesR	162	162	1	458	7565				578	602	601	KNEGACEH_01561	CPGCHGLH_01562	CGFFANIL_01496	HPMKFMCM_01543	FNFODJBM_00208	LKGICJMO_00112	IBMKAECP_01593	GIDIOGJG_01498	ADEGEOAL_01592	LJFCFGAL_00074	GLIPAODO_00306	IGODHICN_00074	PMLBONNF_00304	OGBPMBGD_00548	AFMANOHL_00333	FMOBMFME_00245	PHAMLDGF_00418	OIFFLKGO_00480	ELDEGPLD_01039	AALPPDOG_00430	HLKBKCGO_00857	MFDBGGJO_00492	BAGEFAME_00272	GFBENKPD_00989	OEKILDFI_01049	AIIBDPGP_00668	DCAHGEOL_00797	GKNAJFDL_01304	FHAAIEKB_00334	NNNMKEGL_01749	ONBCJDOL_00375	ADOMJLIF_00251	CKAJCCKK_00418	LKOJANPK_00386	OLFHICKB_00498	PELPDHFM_00577
group_4353		hypothetical protein	162	162	1	458	7733				1196	1244	1243	KNEGACEH_01632	CPGCHGLH_01633	CGFFANIL_01511	HPMKFMCM_01617	FNFODJBM_00223	LKGICJMO_00127	IBMKAECP_01608	GIDIOGJG_01513	ADEGEOAL_01607	LJFCFGAL_00089	GLIPAODO_00377	IGODHICN_00089	PMLBONNF_00233	OGBPMBGD_00622	AFMANOHL_00261	FMOBMFME_00171	PHAMLDGF_00489	OIFFLKGO_00552	ELDEGPLD_00969	AALPPDOG_02027	HLKBKCGO_01833	MFDBGGJO_00507	BAGEFAME_00257	GFBENKPD_00012	OEKILDFI_00976	AIIBDPGP_00739	DCAHGEOL_00726	GKNAJFDL_00568	FHAAIEKB_00262	NNNMKEGL_01939	ONBCJDOL_01859	ADOMJLIF_00180	CKAJCCKK_00973	LKOJANPK_00458	OLFHICKB_00966	PELPDHFM_01883
ymcA		putative protein YmcA	162	162	1	458	7755				200	365	363	KNEGACEH_01645	CPGCHGLH_01646	CGFFANIL_01524	HPMKFMCM_01630	FNFODJBM_00236	LKGICJMO_00140	IBMKAECP_01625	GIDIOGJG_01526	ADEGEOAL_01620	LJFCFGAL_00102	GLIPAODO_00390	IGODHICN_00102	PMLBONNF_00220	OGBPMBGD_02272	AFMANOHL_00248	FMOBMFME_00158	PHAMLDGF_00502	OIFFLKGO_00565	ELDEGPLD_00956	AALPPDOG_02425	HLKBKCGO_02292	MFDBGGJO_02208	BAGEFAME_02191	GFBENKPD_00025	OEKILDFI_02335	AIIBDPGP_00752	DCAHGEOL_00713	GKNAJFDL_00581	FHAAIEKB_00249	NNNMKEGL_01926	ONBCJDOL_01872	ADOMJLIF_00167	CKAJCCKK_00986	LKOJANPK_00471	OLFHICKB_00953	PELPDHFM_01870
group_4359		hypothetical protein	162	162	1	458	7775				392	392	392	KNEGACEH_01661	CPGCHGLH_01662	CGFFANIL_01536	HPMKFMCM_01646	FNFODJBM_00249	LKGICJMO_00152	IBMKAECP_01637	GIDIOGJG_01538	ADEGEOAL_01632	LJFCFGAL_00114	GLIPAODO_00004	IGODHICN_00114	PMLBONNF_01740	OGBPMBGD_00170	AFMANOHL_00004	FMOBMFME_00004	PHAMLDGF_00170	OIFFLKGO_00004	ELDEGPLD_00319	AALPPDOG_00149	HLKBKCGO_00170	MFDBGGJO_00004	BAGEFAME_00698	GFBENKPD_00037	OEKILDFI_00004	AIIBDPGP_02246	DCAHGEOL_00004	GKNAJFDL_00593	FHAAIEKB_00004	NNNMKEGL_01914	ONBCJDOL_00004	ADOMJLIF_00004	CKAJCCKK_00170	LKOJANPK_00237	OLFHICKB_00004	PELPDHFM_00004
uppS		Isoprenyl transferase	162	162	1	458	7805				323	770	767	KNEGACEH_01683	CPGCHGLH_01684	CGFFANIL_01558	HPMKFMCM_01668	FNFODJBM_00271	LKGICJMO_00175	IBMKAECP_01660	GIDIOGJG_01560	ADEGEOAL_01654	LJFCFGAL_00136	GLIPAODO_00026	IGODHICN_00136	PMLBONNF_01762	OGBPMBGD_00148	AFMANOHL_00026	FMOBMFME_00026	PHAMLDGF_00148	OIFFLKGO_00026	ELDEGPLD_00297	AALPPDOG_00171	HLKBKCGO_00148	MFDBGGJO_00026	BAGEFAME_00720	GFBENKPD_00059	OEKILDFI_00026	AIIBDPGP_00014	DCAHGEOL_00026	GKNAJFDL_00615	FHAAIEKB_00026	NNNMKEGL_01892	ONBCJDOL_00026	ADOMJLIF_00026	CKAJCCKK_00148	LKOJANPK_00215	OLFHICKB_00026	PELPDHFM_00026
rnc		Ribonuclease 3	162	162	1	458	7860				713	857	754	KNEGACEH_01710	CPGCHGLH_01711	CGFFANIL_01585	HPMKFMCM_01695	FNFODJBM_00298	LKGICJMO_00202	IBMKAECP_01687	GIDIOGJG_01587	ADEGEOAL_01681	LJFCFGAL_00163	GLIPAODO_00053	IGODHICN_00163	PMLBONNF_00023	OGBPMBGD_00121	AFMANOHL_00053	FMOBMFME_00053	PHAMLDGF_00121	OIFFLKGO_00053	ELDEGPLD_00270	AALPPDOG_00198	HLKBKCGO_00121	MFDBGGJO_00053	BAGEFAME_00747	GFBENKPD_00086	OEKILDFI_00053	AIIBDPGP_00042	DCAHGEOL_00053	GKNAJFDL_00016	FHAAIEKB_00053	NNNMKEGL_01865	ONBCJDOL_00053	ADOMJLIF_00053	CKAJCCKK_00121	LKOJANPK_00188	OLFHICKB_00053	PELPDHFM_00053
group_4376		hypothetical protein	162	162	1	458	7896				221	404	402	KNEGACEH_01736	CPGCHGLH_01737	CGFFANIL_01611	HPMKFMCM_01721	FNFODJBM_00324	LKGICJMO_00228	IBMKAECP_01713	GIDIOGJG_01613	ADEGEOAL_01707	LJFCFGAL_00189	GLIPAODO_00079	IGODHICN_00189	PMLBONNF_00049	OGBPMBGD_00095	AFMANOHL_00079	FMOBMFME_00079	PHAMLDGF_00095	OIFFLKGO_00079	ELDEGPLD_00244	AALPPDOG_00224	HLKBKCGO_00095	MFDBGGJO_00079	BAGEFAME_00439	GFBENKPD_00112	OEKILDFI_00079	AIIBDPGP_00068	DCAHGEOL_00079	GKNAJFDL_00042	FHAAIEKB_00079	NNNMKEGL_00464	ONBCJDOL_00079	ADOMJLIF_00079	CKAJCCKK_00095	LKOJANPK_00162	OLFHICKB_00079	PELPDHFM_00079
group_4379		hypothetical protein	162	162	1	458	7012				248	848	844	KNEGACEH_01780	CPGCHGLH_01781	CGFFANIL_01711	HPMKFMCM_01766	FNFODJBM_00438	LKGICJMO_00340	IBMKAECP_01821	GIDIOGJG_01753	ADEGEOAL_01821	LJFCFGAL_00232	GLIPAODO_00182	IGODHICN_00285	PMLBONNF_00160	OGBPMBGD_00052	AFMANOHL_00188	FMOBMFME_00122	PHAMLDGF_00052	OIFFLKGO_00123	ELDEGPLD_01229	AALPPDOG_01218	HLKBKCGO_00052	MFDBGGJO_00122	BAGEFAME_00396	GFBENKPD_00219	OEKILDFI_00122	AIIBDPGP_00171	DCAHGEOL_00123	GKNAJFDL_00155	FHAAIEKB_00189	NNNMKEGL_00423	ONBCJDOL_00123	ADOMJLIF_00122	CKAJCCKK_00052	LKOJANPK_00044	OLFHICKB_00188	PELPDHFM_00181
mutS2		Endonuclease MutS2	162	162	1	458	7001				2159	2351	2349	KNEGACEH_01785	CPGCHGLH_01786	CGFFANIL_01716	HPMKFMCM_01771	FNFODJBM_00443	LKGICJMO_00345	IBMKAECP_01826	GIDIOGJG_01758	ADEGEOAL_01826	LJFCFGAL_00237	GLIPAODO_00187	IGODHICN_00290	PMLBONNF_00165	OGBPMBGD_00047	AFMANOHL_00193	FMOBMFME_00127	PHAMLDGF_00047	OIFFLKGO_00128	ELDEGPLD_01224	AALPPDOG_01213	HLKBKCGO_00047	MFDBGGJO_00127	BAGEFAME_00391	GFBENKPD_00224	OEKILDFI_00127	AIIBDPGP_00176	DCAHGEOL_00128	GKNAJFDL_00160	FHAAIEKB_00194	NNNMKEGL_00418	ONBCJDOL_00128	ADOMJLIF_00127	CKAJCCKK_00047	LKOJANPK_00039	OLFHICKB_00193	PELPDHFM_00186
rsmD		Ribosomal RNA small subunit methyltransferase D	162	162	1	458	6985			Hypothetical protein with no hits to refseq/uniprot/clusters/cdd/tigrfams/pfam overlapping another protein with hits	374	551	549	KNEGACEH_01797	CPGCHGLH_01798	CGFFANIL_01728	HPMKFMCM_01783	FNFODJBM_00455	LKGICJMO_00357	IBMKAECP_01838	GIDIOGJG_01770	ADEGEOAL_01838	LJFCFGAL_00249	GLIPAODO_00199	IGODHICN_00302	PMLBONNF_00177	OGBPMBGD_00035	AFMANOHL_00205	FMOBMFME_00140	PHAMLDGF_00035	OIFFLKGO_00140	ELDEGPLD_01212	AALPPDOG_01201	HLKBKCGO_00035	MFDBGGJO_00139	BAGEFAME_00379	GFBENKPD_00236	OEKILDFI_00139	AIIBDPGP_00188	DCAHGEOL_00140	GKNAJFDL_00172	FHAAIEKB_00206	NNNMKEGL_00406	ONBCJDOL_00140	ADOMJLIF_00139	CKAJCCKK_00035	LKOJANPK_00027	OLFHICKB_00205	PELPDHFM_00198
group_4387		hypothetical protein	162	162	1	458	6980				158	437	435	KNEGACEH_01801	CPGCHGLH_01802	CGFFANIL_01732	HPMKFMCM_01787	FNFODJBM_00459	LKGICJMO_00361	IBMKAECP_01842	GIDIOGJG_01774	ADEGEOAL_01842	LJFCFGAL_00253	GLIPAODO_00203	IGODHICN_00306	PMLBONNF_00181	OGBPMBGD_00031	AFMANOHL_00209	FMOBMFME_00144	PHAMLDGF_00031	OIFFLKGO_00144	ELDEGPLD_01208	AALPPDOG_01197	HLKBKCGO_00031	MFDBGGJO_00143	BAGEFAME_00375	GFBENKPD_00240	OEKILDFI_00143	AIIBDPGP_00192	DCAHGEOL_00144	GKNAJFDL_00176	FHAAIEKB_00210	NNNMKEGL_00402	ONBCJDOL_00144	ADOMJLIF_00143	CKAJCCKK_00031	LKOJANPK_00023	OLFHICKB_00209	PELPDHFM_00202
purF		Amidophosphoribosyltransferase	162	162	1	458	6908				626	1484	1478	KNEGACEH_01852	CPGCHGLH_01853	CGFFANIL_01784	HPMKFMCM_01838	FNFODJBM_00510	LKGICJMO_00410	IBMKAECP_01893	GIDIOGJG_01823	ADEGEOAL_01897	LJFCFGAL_02017	GLIPAODO_02068	IGODHICN_02102	PMLBONNF_02060	OGBPMBGD_02137	AFMANOHL_02052	FMOBMFME_02094	PHAMLDGF_01654	OIFFLKGO_02003	ELDEGPLD_01525	AALPPDOG_02179	HLKBKCGO_02066	MFDBGGJO_01929	BAGEFAME_01878	GFBENKPD_02273	OEKILDFI_02028	AIIBDPGP_02119	DCAHGEOL_01545	GKNAJFDL_02224	FHAAIEKB_02007	NNNMKEGL_00352	ONBCJDOL_02018	ADOMJLIF_01944	CKAJCCKK_01524	LKOJANPK_01174	OLFHICKB_02000	PELPDHFM_02079
purL		Phosphoribosylformylglycinamidine synthase subunit PurL	162	162	1	458	6905				1964	2189	2187	KNEGACEH_01853	CPGCHGLH_01854	CGFFANIL_01785	HPMKFMCM_01839	FNFODJBM_00511	LKGICJMO_00411	IBMKAECP_01894	GIDIOGJG_01824	ADEGEOAL_01898	LJFCFGAL_02016	GLIPAODO_02069	IGODHICN_02103	PMLBONNF_02061	OGBPMBGD_02136	AFMANOHL_02053	FMOBMFME_02093	PHAMLDGF_01655	OIFFLKGO_02004	ELDEGPLD_01526	AALPPDOG_02180	HLKBKCGO_02067	MFDBGGJO_01930	BAGEFAME_01877	GFBENKPD_02274	OEKILDFI_02029	AIIBDPGP_02118	DCAHGEOL_01546	GKNAJFDL_02225	FHAAIEKB_02006	NNNMKEGL_00351	ONBCJDOL_02017	ADOMJLIF_01945	CKAJCCKK_01523	LKOJANPK_01175	OLFHICKB_02001	PELPDHFM_02080
hmp		Flavohemoprotein	162	162	1	458	6897				353	1145	1139	KNEGACEH_01862	CPGCHGLH_01863	CGFFANIL_01794	HPMKFMCM_01848	FNFODJBM_00522	LKGICJMO_00418	IBMKAECP_01903	GIDIOGJG_01832	ADEGEOAL_01906	LJFCFGAL_02343	GLIPAODO_01807	IGODHICN_02451	PMLBONNF_02330	OGBPMBGD_01990	AFMANOHL_02394	FMOBMFME_02354	PHAMLDGF_01662	OIFFLKGO_01838	ELDEGPLD_01533	AALPPDOG_01912	HLKBKCGO_01931	MFDBGGJO_02197	BAGEFAME_02170	GFBENKPD_02516	OEKILDFI_02312	AIIBDPGP_02400	DCAHGEOL_01553	GKNAJFDL_01852	FHAAIEKB_02355	NNNMKEGL_00344	ONBCJDOL_02312	ADOMJLIF_02344	CKAJCCKK_01516	LKOJANPK_01182	OLFHICKB_02351	PELPDHFM_01829
menA		1,4-dihydroxy-2-naphthoate octaprenyltransferase	162	162	1	458	6866				728	938	936	KNEGACEH_01882	CPGCHGLH_01883	CGFFANIL_01814	HPMKFMCM_01868	FNFODJBM_00544	LKGICJMO_00438	IBMKAECP_01925	GIDIOGJG_01852	ADEGEOAL_01927	LJFCFGAL_01955	GLIPAODO_01827	IGODHICN_01559	PMLBONNF_02118	OGBPMBGD_01970	AFMANOHL_02092	FMOBMFME_02243	PHAMLDGF_01682	OIFFLKGO_01858	ELDEGPLD_01553	AALPPDOG_01892	HLKBKCGO_01951	MFDBGGJO_02090	BAGEFAME_02076	GFBENKPD_00629	OEKILDFI_02171	AIIBDPGP_02229	DCAHGEOL_01573	GKNAJFDL_01872	FHAAIEKB_02031	NNNMKEGL_00323	ONBCJDOL_02045	ADOMJLIF_01962	CKAJCCKK_01496	LKOJANPK_01202	OLFHICKB_02021	PELPDHFM_01809
group_4406		hypothetical protein	162	162	1	458	6862				218	218	218	KNEGACEH_01886	CPGCHGLH_01887	CGFFANIL_01818	HPMKFMCM_01872	FNFODJBM_00548	LKGICJMO_00442	IBMKAECP_01929	GIDIOGJG_01856	ADEGEOAL_01931	LJFCFGAL_01959	GLIPAODO_01831	IGODHICN_01563	PMLBONNF_02122	OGBPMBGD_01966	AFMANOHL_02088	FMOBMFME_02247	PHAMLDGF_01686	OIFFLKGO_01862	ELDEGPLD_01558	AALPPDOG_01888	HLKBKCGO_01955	MFDBGGJO_02094	BAGEFAME_02072	GFBENKPD_00633	OEKILDFI_02175	AIIBDPGP_02225	DCAHGEOL_01577	GKNAJFDL_01876	FHAAIEKB_02035	NNNMKEGL_00319	ONBCJDOL_02041	ADOMJLIF_01966	CKAJCCKK_01492	LKOJANPK_01206	OLFHICKB_02017	PELPDHFM_01805
ugtP		Processive diacylglycerol beta-glucosyltransferase	162	162	1	458	6837				656	1175	1170	KNEGACEH_01904	CPGCHGLH_01905	CGFFANIL_01835	HPMKFMCM_01892	FNFODJBM_00571	LKGICJMO_00458	IBMKAECP_01946	GIDIOGJG_01874	ADEGEOAL_01949	LJFCFGAL_02158	GLIPAODO_02340	IGODHICN_01579	PMLBONNF_02328	OGBPMBGD_00867	AFMANOHL_02375	FMOBMFME_01807	PHAMLDGF_01962	OIFFLKGO_01786	ELDEGPLD_02359	AALPPDOG_02471	HLKBKCGO_02114	MFDBGGJO_00761	BAGEFAME_00627	GFBENKPD_00649	OEKILDFI_02087	AIIBDPGP_02254	DCAHGEOL_01902	GKNAJFDL_02313	FHAAIEKB_02342	NNNMKEGL_00304	ONBCJDOL_02310	ADOMJLIF_02303	CKAJCCKK_02020	LKOJANPK_02115	OLFHICKB_02329	PELPDHFM_02355
group_4415		putative oxidoreductase	162	162	1	458	6758				1115	1127	1126	KNEGACEH_01953	CPGCHGLH_01954	CGFFANIL_01885	HPMKFMCM_01943	FNFODJBM_00618	LKGICJMO_00519	IBMKAECP_01996	GIDIOGJG_01927	ADEGEOAL_01996	LJFCFGAL_02055	GLIPAODO_01459	IGODHICN_01005	PMLBONNF_01368	OGBPMBGD_00820	AFMANOHL_01366	FMOBMFME_01395	PHAMLDGF_01507	OIFFLKGO_01090	ELDEGPLD_01064	AALPPDOG_00854	HLKBKCGO_01102	MFDBGGJO_00714	BAGEFAME_00674	GFBENKPD_00702	OEKILDFI_01280	AIIBDPGP_01592	DCAHGEOL_01398	GKNAJFDL_01172	FHAAIEKB_01419	NNNMKEGL_00257	ONBCJDOL_01305	ADOMJLIF_01315	CKAJCCKK_01409	LKOJANPK_01349	OLFHICKB_01239	PELPDHFM_01448
kapB		Kinase-associated lipoprotein B	162	162	1	458	6755				380	380	380	KNEGACEH_01956	CPGCHGLH_01957	CGFFANIL_01889	HPMKFMCM_01947	FNFODJBM_00626	LKGICJMO_00522	IBMKAECP_01999	GIDIOGJG_01930	ADEGEOAL_02000	LJFCFGAL_02058	GLIPAODO_01456	IGODHICN_01002	PMLBONNF_01371	OGBPMBGD_00817	AFMANOHL_01369	FMOBMFME_01398	PHAMLDGF_01510	OIFFLKGO_01087	ELDEGPLD_01061	AALPPDOG_00857	HLKBKCGO_01099	MFDBGGJO_00711	BAGEFAME_00677	GFBENKPD_00705	OEKILDFI_01277	AIIBDPGP_01595	DCAHGEOL_01401	GKNAJFDL_01175	FHAAIEKB_01422	NNNMKEGL_00254	ONBCJDOL_01308	ADOMJLIF_01312	CKAJCCKK_01412	LKOJANPK_01352	OLFHICKB_01236	PELPDHFM_01445
mnhF1		Na(+)/H(+) antiporter subunit F1	162	162	1	458	6747				290	290	290	KNEGACEH_01962	CPGCHGLH_01963	CGFFANIL_01895	HPMKFMCM_01953	FNFODJBM_00632	LKGICJMO_00528	IBMKAECP_02005	GIDIOGJG_01936	ADEGEOAL_02006	LJFCFGAL_02064	GLIPAODO_01450	IGODHICN_00996	PMLBONNF_01377	OGBPMBGD_00811	AFMANOHL_01375	FMOBMFME_01404	PHAMLDGF_01516	OIFFLKGO_01081	ELDEGPLD_01055	AALPPDOG_00863	HLKBKCGO_01093	MFDBGGJO_00705	BAGEFAME_00683	GFBENKPD_00711	OEKILDFI_01271	AIIBDPGP_01601	DCAHGEOL_01407	GKNAJFDL_01181	FHAAIEKB_01428	NNNMKEGL_00248	ONBCJDOL_01314	ADOMJLIF_01306	CKAJCCKK_01418	LKOJANPK_01358	OLFHICKB_01230	PELPDHFM_01439
group_4421		hypothetical protein	162	162	1	458	6738				125	245	244	KNEGACEH_01970	CPGCHGLH_01971	CGFFANIL_01903	HPMKFMCM_01961	FNFODJBM_00640	LKGICJMO_00536	IBMKAECP_02013	GIDIOGJG_01944	ADEGEOAL_02014	LJFCFGAL_02072	GLIPAODO_01442	IGODHICN_00988	PMLBONNF_01385	OGBPMBGD_00803	AFMANOHL_01383	FMOBMFME_01412	PHAMLDGF_01524	OIFFLKGO_01073	ELDEGPLD_01047	AALPPDOG_00871	HLKBKCGO_01085	MFDBGGJO_00697	BAGEFAME_00691	GFBENKPD_00719	OEKILDFI_01263	AIIBDPGP_01609	DCAHGEOL_01415	GKNAJFDL_01189	FHAAIEKB_01436	NNNMKEGL_00240	ONBCJDOL_01322	ADOMJLIF_01298	CKAJCCKK_01426	LKOJANPK_01366	OLFHICKB_01222	PELPDHFM_01431
yutD		hypothetical protein	162	162	1	458	6724				158	398	389	KNEGACEH_01983	CPGCHGLH_01984	CGFFANIL_01915	HPMKFMCM_01973	FNFODJBM_00654	LKGICJMO_00548	IBMKAECP_02026	GIDIOGJG_01956	ADEGEOAL_02026	LJFCFGAL_00672	GLIPAODO_02107	IGODHICN_00976	PMLBONNF_02080	OGBPMBGD_00294	AFMANOHL_02115	FMOBMFME_02139	PHAMLDGF_02064	OIFFLKGO_02038	ELDEGPLD_01844	AALPPDOG_02219	HLKBKCGO_02082	MFDBGGJO_01945	BAGEFAME_01904	GFBENKPD_00731	OEKILDFI_02048	AIIBDPGP_00473	DCAHGEOL_02089	GKNAJFDL_02134	FHAAIEKB_02076	NNNMKEGL_00226	ONBCJDOL_02068	ADOMJLIF_01984	CKAJCCKK_02011	LKOJANPK_01907	OLFHICKB_02040	PELPDHFM_02099
group_4424		hypothetical protein	162	162	1	458	6719				695	848	833	KNEGACEH_01987	CPGCHGLH_01988	CGFFANIL_01919	HPMKFMCM_01977	FNFODJBM_00658	LKGICJMO_00552	IBMKAECP_02030	GIDIOGJG_01960	ADEGEOAL_02030	LJFCFGAL_00668	GLIPAODO_02103	IGODHICN_00972	PMLBONNF_02076	OGBPMBGD_00298	AFMANOHL_02111	FMOBMFME_02135	PHAMLDGF_02068	OIFFLKGO_02042	ELDEGPLD_01848	AALPPDOG_02215	HLKBKCGO_02086	MFDBGGJO_01949	BAGEFAME_01900	GFBENKPD_00735	OEKILDFI_02044	AIIBDPGP_00477	DCAHGEOL_02093	GKNAJFDL_02130	FHAAIEKB_02072	NNNMKEGL_00222	ONBCJDOL_02064	ADOMJLIF_01988	CKAJCCKK_02007	LKOJANPK_01911	OLFHICKB_02044	PELPDHFM_02095
group_4425		hypothetical protein	162	162	1	458	6712				974	1307	1304	KNEGACEH_01993	CPGCHGLH_01994	CGFFANIL_01925	HPMKFMCM_01983	FNFODJBM_00664	LKGICJMO_00557	IBMKAECP_02037	GIDIOGJG_01966	ADEGEOAL_02036	LJFCFGAL_00662	GLIPAODO_02097	IGODHICN_00966	PMLBONNF_02070	OGBPMBGD_00304	AFMANOHL_02105	FMOBMFME_02129	PHAMLDGF_02074	OIFFLKGO_02048	ELDEGPLD_01854	AALPPDOG_02209	HLKBKCGO_02092	MFDBGGJO_01955	BAGEFAME_01894	GFBENKPD_00741	OEKILDFI_02038	AIIBDPGP_00483	DCAHGEOL_02099	GKNAJFDL_02124	FHAAIEKB_02066	NNNMKEGL_00216	ONBCJDOL_02058	ADOMJLIF_01994	CKAJCCKK_02001	LKOJANPK_01917	OLFHICKB_02050	PELPDHFM_02089
group_4432		hypothetical protein	162	162	1	458	6699				176	296	295	KNEGACEH_02002	CPGCHGLH_02003	CGFFANIL_01934	HPMKFMCM_01992	FNFODJBM_00674	LKGICJMO_00569	IBMKAECP_02046	GIDIOGJG_01974	ADEGEOAL_02045	LJFCFGAL_00654	GLIPAODO_00765	IGODHICN_00877	PMLBONNF_00510	OGBPMBGD_00312	AFMANOHL_00539	FMOBMFME_00429	PHAMLDGF_02101	OIFFLKGO_02313	ELDEGPLD_01862	AALPPDOG_02327	HLKBKCGO_00301	MFDBGGJO_00298	BAGEFAME_00240	GFBENKPD_01965	OEKILDFI_00649	AIIBDPGP_00491	DCAHGEOL_02163	GKNAJFDL_00320	FHAAIEKB_00665	NNNMKEGL_00208	ONBCJDOL_00446	ADOMJLIF_00441	CKAJCCKK_02045	LKOJANPK_02252	OLFHICKB_00374	PELPDHFM_00758
gapA1		Glyceraldehyde-3-phosphate dehydrogenase 1	162	162	1	458	6338				266	1007	1002	KNEGACEH_02038	CPGCHGLH_02039	CGFFANIL_01970	HPMKFMCM_02028	FNFODJBM_00710	LKGICJMO_00627	IBMKAECP_02110	GIDIOGJG_02034	ADEGEOAL_02106	LJFCFGAL_00620	GLIPAODO_00801	IGODHICN_00911	PMLBONNF_00546	OGBPMBGD_00346	AFMANOHL_00575	FMOBMFME_00466	PHAMLDGF_00847	OIFFLKGO_00228	ELDEGPLD_01602	AALPPDOG_00793	HLKBKCGO_00361	MFDBGGJO_00358	BAGEFAME_00181	GFBENKPD_01999	OEKILDFI_00686	AIIBDPGP_00525	DCAHGEOL_00484	GKNAJFDL_00356	FHAAIEKB_00608	NNNMKEGL_00174	ONBCJDOL_00482	ADOMJLIF_00498	CKAJCCKK_00503	LKOJANPK_01865	OLFHICKB_00410	PELPDHFM_00794
cggR		Central glycolytic genes regulator	162	162	1	458	6337				557	1016	1009	KNEGACEH_02039	CPGCHGLH_02040	CGFFANIL_01971	HPMKFMCM_02029	FNFODJBM_00711	LKGICJMO_00628	IBMKAECP_02111	GIDIOGJG_02035	ADEGEOAL_02107	LJFCFGAL_00619	GLIPAODO_00802	IGODHICN_00912	PMLBONNF_00547	OGBPMBGD_00347	AFMANOHL_00576	FMOBMFME_00467	PHAMLDGF_00846	OIFFLKGO_00227	ELDEGPLD_01601	AALPPDOG_00792	HLKBKCGO_00362	MFDBGGJO_00359	BAGEFAME_00180	GFBENKPD_02000	OEKILDFI_00687	AIIBDPGP_00526	DCAHGEOL_00485	GKNAJFDL_00357	FHAAIEKB_00607	NNNMKEGL_00173	ONBCJDOL_00483	ADOMJLIF_00499	CKAJCCKK_00504	LKOJANPK_01866	OLFHICKB_00411	PELPDHFM_00795
yclP		Petrobactin import ATP-binding protein YclP	162	162	1	458	6273				521	785	780	KNEGACEH_02082	CPGCHGLH_02083	CGFFANIL_02014	HPMKFMCM_02072	FNFODJBM_00756	LKGICJMO_00669	IBMKAECP_02154	GIDIOGJG_02077	ADEGEOAL_02150	LJFCFGAL_00577	GLIPAODO_00845	IGODHICN_00955	PMLBONNF_00590	OGBPMBGD_00390	AFMANOHL_00619	FMOBMFME_00510	PHAMLDGF_00803	OIFFLKGO_00184	ELDEGPLD_02345	AALPPDOG_00749	HLKBKCGO_00405	MFDBGGJO_00402	BAGEFAME_00137	GFBENKPD_01607	OEKILDFI_00730	AIIBDPGP_00568	DCAHGEOL_00528	GKNAJFDL_00400	FHAAIEKB_00564	NNNMKEGL_00131	ONBCJDOL_00526	ADOMJLIF_00542	CKAJCCKK_00547	LKOJANPK_01609	OLFHICKB_00454	PELPDHFM_00838
dtpT_1		Di-/tripeptide transporter	162	162	1	458	6263				1322	1505	1503	KNEGACEH_02090	CPGCHGLH_02091	CGFFANIL_02022	HPMKFMCM_02080	FNFODJBM_00764	LKGICJMO_00677	IBMKAECP_02162	GIDIOGJG_02085	ADEGEOAL_02158	LJFCFGAL_00569	GLIPAODO_00853	IGODHICN_00963	PMLBONNF_00598	OGBPMBGD_00398	AFMANOHL_00627	FMOBMFME_00518	PHAMLDGF_00795	OIFFLKGO_00176	ELDEGPLD_02337	AALPPDOG_00741	HLKBKCGO_00413	MFDBGGJO_00410	BAGEFAME_00129	GFBENKPD_01615	OEKILDFI_00738	AIIBDPGP_00576	DCAHGEOL_00536	GKNAJFDL_00408	FHAAIEKB_00556	NNNMKEGL_00123	ONBCJDOL_00534	ADOMJLIF_00550	CKAJCCKK_00555	LKOJANPK_01601	OLFHICKB_00462	PELPDHFM_00846
ltaS		Lipoteichoic acid synthase	162	162	1	458	6244				1793	1937	1935	KNEGACEH_02100	CPGCHGLH_02101	CGFFANIL_02032	HPMKFMCM_02091	FNFODJBM_00777	LKGICJMO_00687	IBMKAECP_02174	GIDIOGJG_02095	ADEGEOAL_02169	LJFCFGAL_02261	GLIPAODO_00863	IGODHICN_01843	PMLBONNF_00608	OGBPMBGD_02263	AFMANOHL_00637	FMOBMFME_00528	PHAMLDGF_00785	OIFFLKGO_02350	ELDEGPLD_02469	AALPPDOG_02393	HLKBKCGO_02257	MFDBGGJO_02196	BAGEFAME_02169	GFBENKPD_02060	OEKILDFI_02333	AIIBDPGP_02389	DCAHGEOL_00546	GKNAJFDL_02326	FHAAIEKB_00546	NNNMKEGL_00113	ONBCJDOL_00544	ADOMJLIF_00560	CKAJCCKK_02235	LKOJANPK_02279	OLFHICKB_00472	PELPDHFM_00856
lacC_1		Tagatose-6-phosphate kinase	162	162	1	458	2578				707	920	918	KNEGACEH_02116	CPGCHGLH_02117	CGFFANIL_02049	HPMKFMCM_02107	FNFODJBM_00794	LKGICJMO_00703	IBMKAECP_02190	GIDIOGJG_02110	ADEGEOAL_02185	LJFCFGAL_01424	GLIPAODO_01305	IGODHICN_01859	PMLBONNF_01083	OGBPMBGD_01080	AFMANOHL_01135	FMOBMFME_01125	PHAMLDGF_01221	OIFFLKGO_01532	ELDEGPLD_00800	AALPPDOG_01163	HLKBKCGO_00965	MFDBGGJO_00618	BAGEFAME_00544	GFBENKPD_02044	OEKILDFI_01141	AIIBDPGP_00964	DCAHGEOL_01175	GKNAJFDL_00898	FHAAIEKB_01189	NNNMKEGL_00098	ONBCJDOL_01020	ADOMJLIF_01092	CKAJCCKK_01071	LKOJANPK_00708	OLFHICKB_01026	PELPDHFM_01349
glcR		HTH-type transcriptional repressor GlcR	162	162	1	458	2580				464	755	753	KNEGACEH_02117	CPGCHGLH_02118	CGFFANIL_02050	HPMKFMCM_02108	FNFODJBM_00795	LKGICJMO_00704	IBMKAECP_02191	GIDIOGJG_02111	ADEGEOAL_02186	LJFCFGAL_01425	GLIPAODO_01306	IGODHICN_01860	PMLBONNF_01084	OGBPMBGD_01079	AFMANOHL_01134	FMOBMFME_01126	PHAMLDGF_01220	OIFFLKGO_01533	ELDEGPLD_00799	AALPPDOG_01162	HLKBKCGO_00966	MFDBGGJO_00617	BAGEFAME_00543	GFBENKPD_02043	OEKILDFI_01142	AIIBDPGP_00963	DCAHGEOL_01176	GKNAJFDL_00897	FHAAIEKB_01188	NNNMKEGL_00097	ONBCJDOL_01021	ADOMJLIF_01091	CKAJCCKK_01072	LKOJANPK_00707	OLFHICKB_01027	PELPDHFM_01348
tetA		Tetracycline resistance protein, class B	162	162	1	458	2584				872	1172	1170	KNEGACEH_02120	CPGCHGLH_02121	CGFFANIL_02053	HPMKFMCM_02111	FNFODJBM_00798	LKGICJMO_00707	IBMKAECP_02194	GIDIOGJG_02114	ADEGEOAL_02189	LJFCFGAL_01428	GLIPAODO_01309	IGODHICN_01863	PMLBONNF_01087	OGBPMBGD_01076	AFMANOHL_01131	FMOBMFME_01129	PHAMLDGF_01217	OIFFLKGO_01536	ELDEGPLD_00796	AALPPDOG_01159	HLKBKCGO_00969	MFDBGGJO_00614	BAGEFAME_00540	GFBENKPD_02040	OEKILDFI_01145	AIIBDPGP_00960	DCAHGEOL_01179	GKNAJFDL_00894	FHAAIEKB_01185	NNNMKEGL_00094	ONBCJDOL_01024	ADOMJLIF_01088	CKAJCCKK_01075	LKOJANPK_00704	OLFHICKB_01030	PELPDHFM_01345
mgrA		HTH-type transcriptional regulator MgrA	162	162	1	458	2600				389	437	436	KNEGACEH_02129	CPGCHGLH_02130	CGFFANIL_02061	HPMKFMCM_02119	FNFODJBM_00807	LKGICJMO_00715	IBMKAECP_02202	GIDIOGJG_02122	ADEGEOAL_02197	LJFCFGAL_01436	GLIPAODO_01318	IGODHICN_01121	PMLBONNF_01096	OGBPMBGD_01068	AFMANOHL_01122	FMOBMFME_01137	PHAMLDGF_01209	OIFFLKGO_01544	ELDEGPLD_00788	AALPPDOG_01151	HLKBKCGO_00977	MFDBGGJO_00605	BAGEFAME_00531	GFBENKPD_01257	OEKILDFI_01153	AIIBDPGP_00952	DCAHGEOL_01187	GKNAJFDL_00886	FHAAIEKB_01176	NNNMKEGL_00086	ONBCJDOL_01033	ADOMJLIF_01079	CKAJCCKK_01083	LKOJANPK_00696	OLFHICKB_01039	PELPDHFM_01336
yvdD		LOG family protein YvdD	162	162	1	458	2609				335	566	564	KNEGACEH_02135	CPGCHGLH_02136	CGFFANIL_02068	HPMKFMCM_02125	FNFODJBM_00813	LKGICJMO_00721	IBMKAECP_02208	GIDIOGJG_02128	ADEGEOAL_02203	LJFCFGAL_01442	GLIPAODO_01324	IGODHICN_01127	PMLBONNF_01102	OGBPMBGD_01062	AFMANOHL_01116	FMOBMFME_01143	PHAMLDGF_01203	OIFFLKGO_01550	ELDEGPLD_00782	AALPPDOG_01145	HLKBKCGO_00983	MFDBGGJO_00599	BAGEFAME_00525	GFBENKPD_01251	OEKILDFI_01159	AIIBDPGP_00946	DCAHGEOL_01193	GKNAJFDL_00880	FHAAIEKB_01170	NNNMKEGL_00080	ONBCJDOL_01039	ADOMJLIF_01073	CKAJCCKK_01089	LKOJANPK_00690	OLFHICKB_01045	PELPDHFM_01330
group_4459		hypothetical protein	162	162	1	458	2615				410	689	686	KNEGACEH_02140	CPGCHGLH_02141	CGFFANIL_02073	HPMKFMCM_02130	FNFODJBM_00818	LKGICJMO_00726	IBMKAECP_02213	GIDIOGJG_02133	ADEGEOAL_02208	LJFCFGAL_01447	GLIPAODO_01329	IGODHICN_01132	PMLBONNF_01107	OGBPMBGD_01057	AFMANOHL_01111	FMOBMFME_01148	PHAMLDGF_01198	OIFFLKGO_01555	ELDEGPLD_00777	AALPPDOG_01140	HLKBKCGO_00988	MFDBGGJO_00594	BAGEFAME_00520	GFBENKPD_01246	OEKILDFI_01164	AIIBDPGP_00941	DCAHGEOL_01198	GKNAJFDL_00875	FHAAIEKB_01165	NNNMKEGL_00075	ONBCJDOL_01044	ADOMJLIF_01068	CKAJCCKK_01094	LKOJANPK_00685	OLFHICKB_01050	PELPDHFM_01325
group_4461		hypothetical protein	162	162	1	458	2638				608	1004	1001	KNEGACEH_02152	CPGCHGLH_02153	CGFFANIL_02085	HPMKFMCM_02144	FNFODJBM_00830	LKGICJMO_00739	IBMKAECP_02225	GIDIOGJG_02146	ADEGEOAL_02220	LJFCFGAL_01459	GLIPAODO_01341	IGODHICN_01144	PMLBONNF_01119	OGBPMBGD_01044	AFMANOHL_01099	FMOBMFME_01160	PHAMLDGF_01186	OIFFLKGO_00929	ELDEGPLD_00765	AALPPDOG_01127	HLKBKCGO_01000	MFDBGGJO_00582	BAGEFAME_00508	GFBENKPD_01234	OEKILDFI_01177	AIIBDPGP_00929	DCAHGEOL_01211	GKNAJFDL_00863	FHAAIEKB_01153	NNNMKEGL_00063	ONBCJDOL_01056	ADOMJLIF_01056	CKAJCCKK_01107	LKOJANPK_00672	OLFHICKB_01062	PELPDHFM_01313
group_4463		hypothetical protein	162	162	1	458	2639				488	617	615	KNEGACEH_02153	CPGCHGLH_02154	CGFFANIL_02086	HPMKFMCM_02145	FNFODJBM_00831	LKGICJMO_00740	IBMKAECP_02226	GIDIOGJG_02147	ADEGEOAL_02221	LJFCFGAL_01460	GLIPAODO_01342	IGODHICN_01145	PMLBONNF_01120	OGBPMBGD_01043	AFMANOHL_01098	FMOBMFME_01161	PHAMLDGF_01185	OIFFLKGO_00930	ELDEGPLD_00764	AALPPDOG_01126	HLKBKCGO_01001	MFDBGGJO_00581	BAGEFAME_00507	GFBENKPD_01233	OEKILDFI_01178	AIIBDPGP_00928	DCAHGEOL_01212	GKNAJFDL_00862	FHAAIEKB_01152	NNNMKEGL_00062	ONBCJDOL_01057	ADOMJLIF_01055	CKAJCCKK_01108	LKOJANPK_00671	OLFHICKB_01063	PELPDHFM_01312
xerD_1		Tyrosine recombinase XerD	162	162	1	458	2722				278	557	555	KNEGACEH_02197	CPGCHGLH_02198	CGFFANIL_02128	HPMKFMCM_02188	FNFODJBM_00876	LKGICJMO_00782	IBMKAECP_02269	GIDIOGJG_02189	ADEGEOAL_02263	LJFCFGAL_01845	GLIPAODO_02244	IGODHICN_01186	PMLBONNF_02268	OGBPMBGD_01460	AFMANOHL_02291	FMOBMFME_02036	PHAMLDGF_02222	OIFFLKGO_00972	ELDEGPLD_00722	AALPPDOG_01672	HLKBKCGO_01495	MFDBGGJO_00539	BAGEFAME_00465	GFBENKPD_02455	OEKILDFI_01994	AIIBDPGP_01197	DCAHGEOL_01994	GKNAJFDL_01581	FHAAIEKB_02224	NNNMKEGL_00021	ONBCJDOL_02243	ADOMJLIF_02213	CKAJCCKK_01644	LKOJANPK_01759	OLFHICKB_02234	PELPDHFM_02268
group_4470		hypothetical protein	162	162	1	458	2726				734	926	923	KNEGACEH_02200	CPGCHGLH_02201	CGFFANIL_02131	HPMKFMCM_02191	FNFODJBM_00879	LKGICJMO_00785	IBMKAECP_02272	GIDIOGJG_02192	ADEGEOAL_02266	LJFCFGAL_01842	GLIPAODO_02241	IGODHICN_01189	PMLBONNF_02271	OGBPMBGD_01457	AFMANOHL_02288	FMOBMFME_02039	PHAMLDGF_02219	OIFFLKGO_00975	ELDEGPLD_00719	AALPPDOG_01675	HLKBKCGO_01492	MFDBGGJO_00536	BAGEFAME_00462	GFBENKPD_02458	OEKILDFI_01991	AIIBDPGP_01194	DCAHGEOL_01991	GKNAJFDL_01584	FHAAIEKB_02221	NNNMKEGL_00018	ONBCJDOL_02240	ADOMJLIF_02216	CKAJCCKK_01647	LKOJANPK_01762	OLFHICKB_02237	PELPDHFM_02271
ywiB		putative beta-barrel protein YwiB	162	162	1	458	2521				296	416	415	KNEGACEH_02215	CPGCHGLH_02216	CGFFANIL_02145	HPMKFMCM_02205	FNFODJBM_00896	LKGICJMO_00800	IBMKAECP_02287	GIDIOGJG_02206	ADEGEOAL_02283	LJFCFGAL_02125	GLIPAODO_02313	IGODHICN_02313	PMLBONNF_02302	OGBPMBGD_01443	AFMANOHL_02349	FMOBMFME_02159	PHAMLDGF_02288	OIFFLKGO_00989	ELDEGPLD_01981	AALPPDOG_01689	HLKBKCGO_01478	MFDBGGJO_00522	BAGEFAME_00448	GFBENKPD_02412	OEKILDFI_01798	AIIBDPGP_01180	DCAHGEOL_02294	GKNAJFDL_01598	FHAAIEKB_02308	NNNMKEGL_00004	ONBCJDOL_02276	ADOMJLIF_02283	CKAJCCKK_01661	LKOJANPK_01776	OLFHICKB_02303	PELPDHFM_02311
pta		Phosphate acetyltransferase	162	162	1	458	852				737	989	987	KNEGACEH_02251	CPGCHGLH_02252	CGFFANIL_02163	HPMKFMCM_02225	FNFODJBM_00944	LKGICJMO_00833	IBMKAECP_02391	GIDIOGJG_02232	ADEGEOAL_02305	LJFCFGAL_01783	GLIPAODO_02008	IGODHICN_01946	PMLBONNF_01942	OGBPMBGD_01886	AFMANOHL_01874	FMOBMFME_01934	PHAMLDGF_01799	OIFFLKGO_02262	ELDEGPLD_02167	AALPPDOG_01953	HLKBKCGO_01868	MFDBGGJO_01786	BAGEFAME_01762	GFBENKPD_01946	OEKILDFI_01710	AIIBDPGP_01410	DCAHGEOL_02284	GKNAJFDL_01917	FHAAIEKB_01889	NNNMKEGL_02276	ONBCJDOL_01790	ADOMJLIF_01823	CKAJCCKK_01605	LKOJANPK_02200	OLFHICKB_01831	PELPDHFM_02039
mfd		Transcription-repair-coupling factor	162	162	1	458	2964				3122	3509	3506	KNEGACEH_02375	CPGCHGLH_02376	CGFFANIL_02273	HPMKFMCM_02335	FNFODJBM_01071	LKGICJMO_00950	IBMKAECP_02501	GIDIOGJG_02324	ADEGEOAL_02412	LJFCFGAL_01651	GLIPAODO_01679	IGODHICN_01773	PMLBONNF_01679	OGBPMBGD_01584	AFMANOHL_01662	FMOBMFME_01740	PHAMLDGF_01853	OIFFLKGO_01475	ELDEGPLD_01909	AALPPDOG_01716	HLKBKCGO_01539	MFDBGGJO_01527	BAGEFAME_01500	GFBENKPD_01826	OEKILDFI_01516	AIIBDPGP_01799	DCAHGEOL_01695	GKNAJFDL_01625	FHAAIEKB_01714	NNNMKEGL_02237	ONBCJDOL_01728	ADOMJLIF_01633	CKAJCCKK_01688	LKOJANPK_01394	OLFHICKB_01701	PELPDHFM_01668
group_4506		hypothetical protein	162	162	1	458	4706				278	350	278	KNEGACEH_02417	CPGCHGLH_02418	CGFFANIL_02315	HPMKFMCM_02377	FNFODJBM_01113	LKGICJMO_00992	IBMKAECP_02543	GIDIOGJG_02363	ADEGEOAL_02453	LJFCFGAL_01983	GLIPAODO_01560	IGODHICN_01401	PMLBONNF_01590	OGBPMBGD_01127	AFMANOHL_01541	FMOBMFME_01701	PHAMLDGF_01268	OIFFLKGO_01386	ELDEGPLD_01820	AALPPDOG_02077	HLKBKCGO_01413	MFDBGGJO_01308	BAGEFAME_01269	GFBENKPD_01279	OEKILDFI_01215	AIIBDPGP_02060	DCAHGEOL_01249	GKNAJFDL_01497	FHAAIEKB_01587	NNNMKEGL_02331	ONBCJDOL_01602	ADOMJLIF_01544	CKAJCCKK_01173	LKOJANPK_00900	OLFHICKB_01612	PELPDHFM_01542
group_4507		hypothetical protein	162	162	1	458	4716				842	1328	1325	KNEGACEH_02423	CPGCHGLH_02424	CGFFANIL_02321	HPMKFMCM_02384	FNFODJBM_01119	LKGICJMO_00998	IBMKAECP_02549	GIDIOGJG_02369	ADEGEOAL_02459	LJFCFGAL_01705	GLIPAODO_01554	IGODHICN_01395	PMLBONNF_01596	OGBPMBGD_01121	AFMANOHL_01535	FMOBMFME_01707	PHAMLDGF_01262	OIFFLKGO_01392	ELDEGPLD_01814	AALPPDOG_02071	HLKBKCGO_01419	MFDBGGJO_01314	BAGEFAME_01263	GFBENKPD_01285	OEKILDFI_01221	AIIBDPGP_01687	DCAHGEOL_01255	GKNAJFDL_01503	FHAAIEKB_01593	NNNMKEGL_02041	ONBCJDOL_01608	ADOMJLIF_01550	CKAJCCKK_01167	LKOJANPK_00894	OLFHICKB_01618	PELPDHFM_01548
group_4523		hypothetical protein	162	162	1	458	4769				407	407	407	KNEGACEH_02479	CPGCHGLH_02480	CGFFANIL_02358	HPMKFMCM_02410	FNFODJBM_01148	LKGICJMO_01013	IBMKAECP_02578	GIDIOGJG_02395	ADEGEOAL_02484	LJFCFGAL_01731	GLIPAODO_02124	IGODHICN_01350	PMLBONNF_01903	OGBPMBGD_01095	AFMANOHL_01926	FMOBMFME_02181	PHAMLDGF_01236	OIFFLKGO_02060	ELDEGPLD_02332	AALPPDOG_01794	HLKBKCGO_02157	MFDBGGJO_01340	BAGEFAME_01238	GFBENKPD_01311	OEKILDFI_01247	AIIBDPGP_01712	DCAHGEOL_01281	GKNAJFDL_02167	FHAAIEKB_02093	NNNMKEGL_02081	ONBCJDOL_01903	ADOMJLIF_01771	CKAJCCKK_01141	LKOJANPK_00868	OLFHICKB_02080	PELPDHFM_01853
guaA		GMP synthase [glutamine-hydrolyzing]	162	162	1	458	4762				500	1541	1534	KNEGACEH_02483	CPGCHGLH_02484	CGFFANIL_02354	HPMKFMCM_02406	FNFODJBM_01144	LKGICJMO_01009	IBMKAECP_02574	GIDIOGJG_02391	ADEGEOAL_02480	LJFCFGAL_01727	GLIPAODO_02120	IGODHICN_01354	PMLBONNF_01907	OGBPMBGD_01099	AFMANOHL_01930	FMOBMFME_02185	PHAMLDGF_01240	OIFFLKGO_02056	ELDEGPLD_02336	AALPPDOG_01790	HLKBKCGO_02153	MFDBGGJO_01336	BAGEFAME_01242	GFBENKPD_01307	OEKILDFI_01243	AIIBDPGP_01708	DCAHGEOL_01277	GKNAJFDL_02163	FHAAIEKB_02089	NNNMKEGL_02077	ONBCJDOL_01907	ADOMJLIF_01767	CKAJCCKK_01145	LKOJANPK_00872	OLFHICKB_02076	PELPDHFM_01857
group_4531		hypothetical protein	162	162	1	458	5197				536	539	538	KNEGACEH_02529	CPGCHGLH_02529	CGFFANIL_02445	HPMKFMCM_02491	FNFODJBM_01265	LKGICJMO_01151	IBMKAECP_02659	GIDIOGJG_00034	ADEGEOAL_00022	LJFCFGAL_01040	GLIPAODO_00935	IGODHICN_01439	PMLBONNF_00970	OGBPMBGD_00667	AFMANOHL_00838	FMOBMFME_01096	PHAMLDGF_00963	OIFFLKGO_00895	ELDEGPLD_00494	AALPPDOG_00510	HLKBKCGO_00705	MFDBGGJO_01037	BAGEFAME_01036	GFBENKPD_01487	OEKILDFI_00502	AIIBDPGP_00606	DCAHGEOL_00675	GKNAJFDL_00734	FHAAIEKB_01021	NNNMKEGL_02200	ONBCJDOL_00907	ADOMJLIF_00925	CKAJCCKK_00680	LKOJANPK_00941	OLFHICKB_00837	PELPDHFM_00924
group_4532		hypothetical protein	162	162	1	458	5198				392	398	397	KNEGACEH_02530	CPGCHGLH_02530	CGFFANIL_02446	HPMKFMCM_02492	FNFODJBM_01266	LKGICJMO_01152	IBMKAECP_02660	GIDIOGJG_00035	ADEGEOAL_00023	LJFCFGAL_01039	GLIPAODO_00934	IGODHICN_01440	PMLBONNF_00971	OGBPMBGD_00668	AFMANOHL_00837	FMOBMFME_01095	PHAMLDGF_00964	OIFFLKGO_00896	ELDEGPLD_00493	AALPPDOG_00511	HLKBKCGO_00704	MFDBGGJO_01038	BAGEFAME_01037	GFBENKPD_01488	OEKILDFI_00503	AIIBDPGP_00607	DCAHGEOL_00674	GKNAJFDL_00735	FHAAIEKB_01022	NNNMKEGL_02199	ONBCJDOL_00908	ADOMJLIF_00924	CKAJCCKK_00681	LKOJANPK_00940	OLFHICKB_00836	PELPDHFM_00923
noc		Nucleoid occlusion protein	162	162	1	458	5200				344	839	835	KNEGACEH_02532	CPGCHGLH_02532	CGFFANIL_02448	HPMKFMCM_02494	FNFODJBM_01268	LKGICJMO_01154	IBMKAECP_02662	GIDIOGJG_00037	ADEGEOAL_00025	LJFCFGAL_01037	GLIPAODO_00932	IGODHICN_01442	PMLBONNF_00973	OGBPMBGD_00670	AFMANOHL_00835	FMOBMFME_01093	PHAMLDGF_00966	OIFFLKGO_00898	ELDEGPLD_00491	AALPPDOG_00513	HLKBKCGO_00702	MFDBGGJO_01040	BAGEFAME_01039	GFBENKPD_01490	OEKILDFI_00505	AIIBDPGP_00609	DCAHGEOL_00672	GKNAJFDL_00737	FHAAIEKB_01024	NNNMKEGL_02197	ONBCJDOL_00910	ADOMJLIF_00922	CKAJCCKK_00683	LKOJANPK_00938	OLFHICKB_00834	PELPDHFM_00921
hflX		GTPase HflX	162	162	1	458	7734				1238	1247	1238	KNEGACEH_01633	CPGCHGLH_01634	CGFFANIL_01512	HPMKFMCM_01618	FNFODJBM_00224	LKGICJMO_00128	IBMKAECP_01609	GIDIOGJG_01514	ADEGEOAL_01608	LJFCFGAL_00090	GLIPAODO_00378	IGODHICN_00090	PMLBONNF_00232	OGBPMBGD_00623	AFMANOHL_00260	FMOBMFME_00170	PHAMLDGF_00490	OIFFLKGO_00553	ELDEGPLD_00968	AALPPDOG_02026	HLKBKCGO_01832	MFDBGGJO_00508	BAGEFAME_00256	GFBENKPD_00013	OEKILDFI_00975	AIIBDPGP_00740	DCAHGEOL_00725	GKNAJFDL_00569	FHAAIEKB_00261	NNNMKEGL_01938	ONBCJDOL_01860	ADOMJLIF_00179	CKAJCCKK_00974	LKOJANPK_00459	OLFHICKB_00965	PELPDHFM_01882
ftsA		Cell division protein FtsA	162	162	1	458	7930				1142	1436	1431	KNEGACEH_01760	CPGCHGLH_01761	CGFFANIL_01635	HPMKFMCM_01746	FNFODJBM_00348	LKGICJMO_00252	IBMKAECP_01737	GIDIOGJG_01636	ADEGEOAL_01730	LJFCFGAL_00212	GLIPAODO_00102	IGODHICN_00212	PMLBONNF_00072	OGBPMBGD_00072	AFMANOHL_00102	FMOBMFME_00102	PHAMLDGF_00072	OIFFLKGO_00102	ELDEGPLD_00221	AALPPDOG_00247	HLKBKCGO_00072	MFDBGGJO_00102	BAGEFAME_00416	GFBENKPD_00136	OEKILDFI_00102	AIIBDPGP_00091	DCAHGEOL_00102	GKNAJFDL_00065	FHAAIEKB_00102	NNNMKEGL_00441	ONBCJDOL_00103	ADOMJLIF_00102	CKAJCCKK_00072	LKOJANPK_00139	OLFHICKB_00102	PELPDHFM_00102
coaD		Phosphopantetheine adenylyltransferase	162	162	1	458	6987				239	488	483	KNEGACEH_01796	CPGCHGLH_01797	CGFFANIL_01727	HPMKFMCM_01782	FNFODJBM_00454	LKGICJMO_00356	IBMKAECP_01837	GIDIOGJG_01769	ADEGEOAL_01837	LJFCFGAL_00248	GLIPAODO_00198	IGODHICN_00301	PMLBONNF_00176	OGBPMBGD_00036	AFMANOHL_00204	FMOBMFME_00139	PHAMLDGF_00036	OIFFLKGO_00139	ELDEGPLD_01213	AALPPDOG_01202	HLKBKCGO_00036	MFDBGGJO_00138	BAGEFAME_00380	GFBENKPD_00235	OEKILDFI_00138	AIIBDPGP_00187	DCAHGEOL_00139	GKNAJFDL_00171	FHAAIEKB_00205	NNNMKEGL_00407	ONBCJDOL_00139	ADOMJLIF_00138	CKAJCCKK_00036	LKOJANPK_00028	OLFHICKB_00204	PELPDHFM_00197
group_4603		Gluconeogenesis factor	162	162	1	458	6326				554	992	983	KNEGACEH_02048	CPGCHGLH_02049	CGFFANIL_01980	HPMKFMCM_02038	FNFODJBM_00720	LKGICJMO_00637	IBMKAECP_02120	GIDIOGJG_02044	ADEGEOAL_02116	LJFCFGAL_00610	GLIPAODO_00811	IGODHICN_00921	PMLBONNF_00556	OGBPMBGD_00356	AFMANOHL_00585	FMOBMFME_00476	PHAMLDGF_00837	OIFFLKGO_00218	ELDEGPLD_01592	AALPPDOG_00783	HLKBKCGO_00371	MFDBGGJO_00368	BAGEFAME_00171	GFBENKPD_01573	OEKILDFI_00696	AIIBDPGP_00535	DCAHGEOL_00494	GKNAJFDL_00366	FHAAIEKB_00598	NNNMKEGL_00164	ONBCJDOL_00492	ADOMJLIF_00508	CKAJCCKK_00513	LKOJANPK_01875	OLFHICKB_00420	PELPDHFM_00804
csbB		Putative glycosyltransferase CsbB	162	162	1	458	6231				968	1025	988	KNEGACEH_02111	CPGCHGLH_02112	CGFFANIL_02043	HPMKFMCM_02102	FNFODJBM_00788	LKGICJMO_00698	IBMKAECP_02185	GIDIOGJG_02106	ADEGEOAL_02181	LJFCFGAL_02250	GLIPAODO_00874	IGODHICN_01854	PMLBONNF_00619	OGBPMBGD_02252	AFMANOHL_00648	FMOBMFME_00539	PHAMLDGF_00774	OIFFLKGO_02339	ELDEGPLD_02458	AALPPDOG_02404	HLKBKCGO_02268	MFDBGGJO_02185	BAGEFAME_02158	GFBENKPD_02049	OEKILDFI_02322	AIIBDPGP_02378	DCAHGEOL_00557	GKNAJFDL_02337	FHAAIEKB_00535	NNNMKEGL_00102	ONBCJDOL_00555	ADOMJLIF_00571	CKAJCCKK_02224	LKOJANPK_02268	OLFHICKB_00483	PELPDHFM_00867
group_4625		hypothetical protein	162	162	1	458	5705				446	950	941	KNEGACEH_00315	CPGCHGLH_00318	CGFFANIL_00264	HPMKFMCM_00292	FNFODJBM_01600	LKGICJMO_01544	IBMKAECP_00337	GIDIOGJG_00297	ADEGEOAL_00364	LJFCFGAL_00306	GLIPAODO_00505	IGODHICN_00436	PMLBONNF_00482	OGBPMBGD_00429	AFMANOHL_00428	FMOBMFME_01213	PHAMLDGF_00195	OIFFLKGO_00357	ELDEGPLD_00151	AALPPDOG_01243	HLKBKCGO_01158	MFDBGGJO_01482	BAGEFAME_01415	GFBENKPD_00829	OEKILDFI_01383	AIIBDPGP_00244	DCAHGEOL_00369	GKNAJFDL_00293	FHAAIEKB_00429	NNNMKEGL_01462	ONBCJDOL_00280	ADOMJLIF_00429	CKAJCCKK_00195	LKOJANPK_00263	OLFHICKB_00262	PELPDHFM_00483
rsbW		Serine-protein kinase RsbW	162	162	1	458	1032				185	482	477	KNEGACEH_00917	CPGCHGLH_00920	CGFFANIL_00863	HPMKFMCM_00894	FNFODJBM_02216	LKGICJMO_02149	IBMKAECP_00946	GIDIOGJG_00867	ADEGEOAL_00952	LJFCFGAL_02244	GLIPAODO_02218	IGODHICN_02214	PMLBONNF_02224	OGBPMBGD_02194	AFMANOHL_02199	FMOBMFME_02264	PHAMLDGF_02157	OIFFLKGO_02158	ELDEGPLD_02315	AALPPDOG_02301	HLKBKCGO_02199	MFDBGGJO_02050	BAGEFAME_02024	GFBENKPD_02328	OEKILDFI_02184	AIIBDPGP_02202	DCAHGEOL_02226	GKNAJFDL_02254	FHAAIEKB_02162	NNNMKEGL_02032	ONBCJDOL_02197	ADOMJLIF_02138	CKAJCCKK_02093	LKOJANPK_02019	OLFHICKB_02168	PELPDHFM_02217
bcrA_1		Bacitracin transport ATP-binding protein BcrA	162	162	1	458	1418				503	905	869	KNEGACEH_00975	CPGCHGLH_00978	CGFFANIL_00922	HPMKFMCM_00953	FNFODJBM_02278	LKGICJMO_02198	IBMKAECP_01006	GIDIOGJG_00921	ADEGEOAL_00997	LJFCFGAL_01294	GLIPAODO_01017	IGODHICN_01484	PMLBONNF_01192	OGBPMBGD_00997	AFMANOHL_01189	FMOBMFME_00942	PHAMLDGF_01298	OIFFLKGO_01628	ELDEGPLD_00576	AALPPDOG_00996	HLKBKCGO_01650	MFDBGGJO_01639	BAGEFAME_01612	GFBENKPD_01713	OEKILDFI_01633	AIIBDPGP_00785	DCAHGEOL_01794	GKNAJFDL_00966	FHAAIEKB_01207	NNNMKEGL_01675	ONBCJDOL_01093	ADOMJLIF_01146	CKAJCCKK_01203	LKOJANPK_01462	OLFHICKB_01274	PELPDHFM_01006
trmB		tRNA (guanine-N(7)-)-methyltransferase	162	162	1	458	2023				455	650	642	KNEGACEH_01161	CPGCHGLH_01162	CGFFANIL_01105	HPMKFMCM_01139	FNFODJBM_02471	LKGICJMO_02378	IBMKAECP_01193	GIDIOGJG_01101	ADEGEOAL_01194	LJFCFGAL_01998	GLIPAODO_02356	IGODHICN_00760	PMLBONNF_02356	OGBPMBGD_02020	AFMANOHL_02403	FMOBMFME_02405	PHAMLDGF_02301	OIFFLKGO_02359	ELDEGPLD_00812	AALPPDOG_00285	HLKBKCGO_00511	MFDBGGJO_02217	BAGEFAME_02189	GFBENKPD_00996	OEKILDFI_00635	AIIBDPGP_02401	DCAHGEOL_01742	GKNAJFDL_01730	FHAAIEKB_02385	NNNMKEGL_01161	ONBCJDOL_02322	ADOMJLIF_02345	CKAJCCKK_02244	LKOJANPK_02288	OLFHICKB_02368	PELPDHFM_02357
group_4643		putative AAA domain-containing protein	162	162	1	458	2205				1028	1280	1266	KNEGACEH_01277	CPGCHGLH_01278	CGFFANIL_01217	HPMKFMCM_01252	FNFODJBM_02591	LKGICJMO_02491	IBMKAECP_01308	GIDIOGJG_01218	ADEGEOAL_01305	LJFCFGAL_01173	GLIPAODO_01263	IGODHICN_01227	PMLBONNF_01041	OGBPMBGD_00913	AFMANOHL_00907	FMOBMFME_00882	PHAMLDGF_01463	OIFFLKGO_00756	ELDEGPLD_01757	AALPPDOG_00913	HLKBKCGO_00778	MFDBGGJO_00968	BAGEFAME_00964	GFBENKPD_01091	OEKILDFI_00926	AIIBDPGP_01648	DCAHGEOL_00990	GKNAJFDL_00662	FHAAIEKB_01092	NNNMKEGL_01446	ONBCJDOL_00981	ADOMJLIF_00995	CKAJCCKK_02217	LKOJANPK_00747	OLFHICKB_00909	PELPDHFM_01252
rsmE		Ribosomal RNA small subunit methyltransferase E	162	162	1	458	2284				221	770	757	KNEGACEH_01322	CPGCHGLH_01323	CGFFANIL_01261	HPMKFMCM_01298	FNFODJBM_02640	LKGICJMO_02537	IBMKAECP_01353	GIDIOGJG_01262	ADEGEOAL_01350	LJFCFGAL_01273	GLIPAODO_01783	IGODHICN_01648	PMLBONNF_01858	OGBPMBGD_01849	AFMANOHL_01775	FMOBMFME_00999	PHAMLDGF_01099	OIFFLKGO_02110	ELDEGPLD_01318	AALPPDOG_01870	HLKBKCGO_01762	MFDBGGJO_01718	BAGEFAME_01691	GFBENKPD_01194	OEKILDFI_01732	AIIBDPGP_00842	DCAHGEOL_01107	GKNAJFDL_00776	FHAAIEKB_01821	NNNMKEGL_01402	ONBCJDOL_01830	ADOMJLIF_01699	CKAJCCKK_01059	LKOJANPK_01980	OLFHICKB_01844	PELPDHFM_01787
lepA		Elongation factor 4	162	162	1	458	2274				161	1823	1806	KNEGACEH_01315	CPGCHGLH_01316	CGFFANIL_01254	HPMKFMCM_01291	FNFODJBM_02633	LKGICJMO_02530	IBMKAECP_01346	GIDIOGJG_01255	ADEGEOAL_01343	LJFCFGAL_01280	GLIPAODO_01776	IGODHICN_01655	PMLBONNF_01851	OGBPMBGD_01842	AFMANOHL_01768	FMOBMFME_00992	PHAMLDGF_01092	OIFFLKGO_02103	ELDEGPLD_01325	AALPPDOG_01877	HLKBKCGO_01755	MFDBGGJO_01725	BAGEFAME_01698	GFBENKPD_01201	OEKILDFI_01725	AIIBDPGP_00835	DCAHGEOL_01100	GKNAJFDL_00769	FHAAIEKB_01814	NNNMKEGL_01409	ONBCJDOL_01823	ADOMJLIF_01692	CKAJCCKK_01066	LKOJANPK_01987	OLFHICKB_01837	PELPDHFM_01794
radA		DNA repair protein RadA	162	162	1	458	2996				341	1373	1357	KNEGACEH_02335	CPGCHGLH_02336	CGFFANIL_02233	HPMKFMCM_02298	FNFODJBM_01031	LKGICJMO_00907	IBMKAECP_02464	GIDIOGJG_02295	ADEGEOAL_02378	LJFCFGAL_02043	GLIPAODO_02042	IGODHICN_02076	PMLBONNF_02015	OGBPMBGD_02163	AFMANOHL_02029	FMOBMFME_02077	PHAMLDGF_02046	OIFFLKGO_01980	ELDEGPLD_02218	AALPPDOG_02257	HLKBKCGO_02040	MFDBGGJO_02024	BAGEFAME_02005	GFBENKPD_02247	OEKILDFI_02129	AIIBDPGP_02102	DCAHGEOL_02049	GKNAJFDL_02209	FHAAIEKB_01990	NNNMKEGL_02126	ONBCJDOL_02001	ADOMJLIF_01921	CKAJCCKK_01967	LKOJANPK_01886	OLFHICKB_01974	PELPDHFM_02053
dnaN		Beta sliding clamp	162	162	1	458	5210				674	1133	1130	KNEGACEH_00002	CPGCHGLH_00002	CGFFANIL_00002	HPMKFMCM_00002	FNFODJBM_01275	LKGICJMO_01161	IBMKAECP_00002	GIDIOGJG_00044	ADEGEOAL_00032	LJFCFGAL_01030	GLIPAODO_00925	IGODHICN_01449	PMLBONNF_00980	OGBPMBGD_00677	AFMANOHL_00828	FMOBMFME_01086	PHAMLDGF_00973	OIFFLKGO_00905	ELDEGPLD_00484	AALPPDOG_00520	HLKBKCGO_00695	MFDBGGJO_01047	BAGEFAME_01046	GFBENKPD_01497	OEKILDFI_00512	AIIBDPGP_00616	DCAHGEOL_00665	GKNAJFDL_00744	FHAAIEKB_01031	NNNMKEGL_02190	ONBCJDOL_00917	ADOMJLIF_00915	CKAJCCKK_00690	LKOJANPK_00931	OLFHICKB_00827	PELPDHFM_00914
recF		DNA replication and repair protein RecF	162	162	1	458	5212				1043	1115	1114	KNEGACEH_00004	CPGCHGLH_00004	CGFFANIL_00004	HPMKFMCM_00004	FNFODJBM_01277	LKGICJMO_01163	IBMKAECP_00004	GIDIOGJG_00046	ADEGEOAL_00034	LJFCFGAL_01028	GLIPAODO_00923	IGODHICN_01451	PMLBONNF_00982	OGBPMBGD_00679	AFMANOHL_00826	FMOBMFME_01084	PHAMLDGF_00975	OIFFLKGO_00907	ELDEGPLD_00482	AALPPDOG_00522	HLKBKCGO_00693	MFDBGGJO_01049	BAGEFAME_01048	GFBENKPD_01499	OEKILDFI_00514	AIIBDPGP_00618	DCAHGEOL_00663	GKNAJFDL_00746	FHAAIEKB_01033	NNNMKEGL_02188	ONBCJDOL_00919	ADOMJLIF_00913	CKAJCCKK_00692	LKOJANPK_00929	OLFHICKB_00825	PELPDHFM_00912
ygaZ		hypothetical protein	162	162	1	458	5222				695	776	695	KNEGACEH_00009	CPGCHGLH_00009	CGFFANIL_00009	HPMKFMCM_00009	FNFODJBM_01282	LKGICJMO_01168	IBMKAECP_00009	GIDIOGJG_00051	ADEGEOAL_00039	LJFCFGAL_01023	GLIPAODO_00918	IGODHICN_01456	PMLBONNF_00987	OGBPMBGD_00684	AFMANOHL_00821	FMOBMFME_01079	PHAMLDGF_00980	OIFFLKGO_00912	ELDEGPLD_00477	AALPPDOG_00527	HLKBKCGO_00688	MFDBGGJO_01054	BAGEFAME_01053	GFBENKPD_01504	OEKILDFI_00519	AIIBDPGP_00623	DCAHGEOL_00658	GKNAJFDL_00751	FHAAIEKB_01038	NNNMKEGL_02183	ONBCJDOL_00924	ADOMJLIF_00908	CKAJCCKK_00697	LKOJANPK_00924	OLFHICKB_00820	PELPDHFM_00907
mntB_1		Manganese transport system ATP-binding protein MntB	162	162	1	458	4173				743	743	743	KNEGACEH_00113	CPGCHGLH_00116	CGFFANIL_00074	HPMKFMCM_00095	FNFODJBM_01395	LKGICJMO_01341	IBMKAECP_00136	GIDIOGJG_00105	ADEGEOAL_00169	LJFCFGAL_00876	GLIPAODO_01202	IGODHICN_01088	PMLBONNF_00837	OGBPMBGD_01669	AFMANOHL_00780	FMOBMFME_00683	PHAMLDGF_01068	OIFFLKGO_00600	ELDEGPLD_00347	AALPPDOG_00707	HLKBKCGO_00643	MFDBGGJO_00828	BAGEFAME_00793	GFBENKPD_00598	OEKILDFI_00347	AIIBDPGP_01290	DCAHGEOL_00929	GKNAJFDL_01271	FHAAIEKB_00848	NNNMKEGL_00895	ONBCJDOL_00773	ADOMJLIF_00752	CKAJCCKK_00624	LKOJANPK_00612	OLFHICKB_00702	PELPDHFM_01157
cmoB		tRNA U34 carboxymethyltransferase	162	162	1	458	4176				656	692	691	KNEGACEH_00116	CPGCHGLH_00119	CGFFANIL_00077	HPMKFMCM_00098	FNFODJBM_01398	LKGICJMO_01344	IBMKAECP_00139	GIDIOGJG_00108	ADEGEOAL_00172	LJFCFGAL_00873	GLIPAODO_01199	IGODHICN_01085	PMLBONNF_00834	OGBPMBGD_01666	AFMANOHL_00777	FMOBMFME_00680	PHAMLDGF_01065	OIFFLKGO_00603	ELDEGPLD_00350	AALPPDOG_00704	HLKBKCGO_00640	MFDBGGJO_00825	BAGEFAME_00796	GFBENKPD_00595	OEKILDFI_00344	AIIBDPGP_01293	DCAHGEOL_00926	GKNAJFDL_01274	FHAAIEKB_00851	NNNMKEGL_00898	ONBCJDOL_00770	ADOMJLIF_00755	CKAJCCKK_00621	LKOJANPK_00609	OLFHICKB_00699	PELPDHFM_01160
group_4769		hypothetical protein	162	162	1	458	5527				1001	1001	1001	KNEGACEH_00235	CPGCHGLH_00238	CGFFANIL_00185	HPMKFMCM_00213	FNFODJBM_01520	LKGICJMO_01452	IBMKAECP_00253	GIDIOGJG_00216	ADEGEOAL_00285	LJFCFGAL_00936	GLIPAODO_00587	IGODHICN_00505	PMLBONNF_00877	OGBPMBGD_01214	AFMANOHL_01004	FMOBMFME_00767	PHAMLDGF_00716	OIFFLKGO_00850	ELDEGPLD_00659	AALPPDOG_01930	HLKBKCGO_01804	MFDBGGJO_00233	BAGEFAME_00060	GFBENKPD_00479	OEKILDFI_00230	AIIBDPGP_00404	DCAHGEOL_00232	GKNAJFDL_02065	FHAAIEKB_00925	NNNMKEGL_01006	ONBCJDOL_00813	ADOMJLIF_00872	CKAJCCKK_00904	LKOJANPK_00801	OLFHICKB_00784	PELPDHFM_00705
group_4773		hypothetical protein	162	162	1	458	5547				248	248	248	KNEGACEH_00246	CPGCHGLH_00249	CGFFANIL_00195	HPMKFMCM_00224	FNFODJBM_01531	LKGICJMO_01466	IBMKAECP_00264	GIDIOGJG_00227	ADEGEOAL_00296	LJFCFGAL_00947	GLIPAODO_00598	IGODHICN_00493	PMLBONNF_00888	OGBPMBGD_01203	AFMANOHL_00993	FMOBMFME_00756	PHAMLDGF_00705	OIFFLKGO_00839	ELDEGPLD_00670	AALPPDOG_01941	HLKBKCGO_01793	MFDBGGJO_00222	BAGEFAME_00071	GFBENKPD_00468	OEKILDFI_00219	AIIBDPGP_00393	DCAHGEOL_00243	GKNAJFDL_02054	FHAAIEKB_00936	NNNMKEGL_01017	ONBCJDOL_00824	ADOMJLIF_00861	CKAJCCKK_00893	LKOJANPK_00812	OLFHICKB_00773	PELPDHFM_00716
group_4778		hypothetical protein	162	162	1	458	5720				1052	1574	1570	KNEGACEH_00321	CPGCHGLH_00324	CGFFANIL_00270	HPMKFMCM_00298	FNFODJBM_01606	LKGICJMO_01551	IBMKAECP_00343	GIDIOGJG_00303	ADEGEOAL_00371	LJFCFGAL_00312	GLIPAODO_00499	IGODHICN_00430	PMLBONNF_00476	OGBPMBGD_00435	AFMANOHL_00434	FMOBMFME_01207	PHAMLDGF_00201	OIFFLKGO_00363	ELDEGPLD_00145	AALPPDOG_01249	HLKBKCGO_01152	MFDBGGJO_01476	BAGEFAME_01409	GFBENKPD_00823	OEKILDFI_01389	AIIBDPGP_00250	DCAHGEOL_00363	GKNAJFDL_00287	FHAAIEKB_00435	NNNMKEGL_01468	ONBCJDOL_00274	ADOMJLIF_00423	CKAJCCKK_00201	LKOJANPK_00269	OLFHICKB_00268	PELPDHFM_00477
group_4779		hypothetical protein	162	162	1	458	5777				353	449	448	KNEGACEH_00341	CPGCHGLH_00344	CGFFANIL_00293	HPMKFMCM_00317	FNFODJBM_01625	LKGICJMO_01579	IBMKAECP_00362	GIDIOGJG_00328	ADEGEOAL_00390	LJFCFGAL_00332	GLIPAODO_00479	IGODHICN_00411	PMLBONNF_00457	OGBPMBGD_00460	AFMANOHL_00453	FMOBMFME_00422	PHAMLDGF_00220	OIFFLKGO_00382	ELDEGPLD_00120	AALPPDOG_01268	HLKBKCGO_01133	MFDBGGJO_01175	BAGEFAME_01172	GFBENKPD_00804	OEKILDFI_01408	AIIBDPGP_00269	DCAHGEOL_00344	GKNAJFDL_00262	FHAAIEKB_00454	NNNMKEGL_01488	ONBCJDOL_00255	ADOMJLIF_00404	CKAJCCKK_00220	LKOJANPK_00288	OLFHICKB_00287	PELPDHFM_00457
cysC		putative adenylyl-sulfate kinase	162	162	1	458	5842				599	608	599	KNEGACEH_00379	CPGCHGLH_00382	CGFFANIL_00330	HPMKFMCM_00355	FNFODJBM_01669	LKGICJMO_01625	IBMKAECP_00406	GIDIOGJG_00351	ADEGEOAL_00426	LJFCFGAL_00370	GLIPAODO_00441	IGODHICN_00388	PMLBONNF_00419	OGBPMBGD_00484	AFMANOHL_00491	FMOBMFME_00385	PHAMLDGF_00257	OIFFLKGO_00420	ELDEGPLD_00083	AALPPDOG_00614	HLKBKCGO_00262	MFDBGGJO_01199	BAGEFAME_01196	GFBENKPD_00781	OEKILDFI_00781	AIIBDPGP_00306	DCAHGEOL_00307	GKNAJFDL_00238	FHAAIEKB_00492	NNNMKEGL_01525	ONBCJDOL_00217	ADOMJLIF_00366	CKAJCCKK_00243	LKOJANPK_00326	OLFHICKB_00325	PELPDHFM_00419
group_4791		hypothetical protein	162	162	1	458	5971				188	206	205	KNEGACEH_00450	CPGCHGLH_00453	CGFFANIL_00401	HPMKFMCM_00425	FNFODJBM_01741	LKGICJMO_01701	IBMKAECP_00477	GIDIOGJG_00418	ADEGEOAL_00495	LJFCFGAL_00436	GLIPAODO_01603	IGODHICN_00323	PMLBONNF_01640	OGBPMBGD_01177	AFMANOHL_01585	FMOBMFME_00315	PHAMLDGF_00327	OIFFLKGO_01448	ELDEGPLD_00016	AALPPDOG_01558	HLKBKCGO_00192	MFDBGGJO_01386	BAGEFAME_01303	GFBENKPD_01743	OEKILDFI_01841	AIIBDPGP_01556	DCAHGEOL_01044	GKNAJFDL_01211	FHAAIEKB_01637	NNNMKEGL_01586	ONBCJDOL_01652	ADOMJLIF_01594	CKAJCCKK_00313	LKOJANPK_01294	OLFHICKB_01650	PELPDHFM_01580
thlA		Acetyl-CoA acetyltransferase	162	162	1	458	3530				1052	1151	1149	KNEGACEH_00461	CPGCHGLH_00464	CGFFANIL_00412	HPMKFMCM_00436	FNFODJBM_01755	LKGICJMO_01714	IBMKAECP_00489	GIDIOGJG_00429	ADEGEOAL_00507	LJFCFGAL_00447	GLIPAODO_01614	IGODHICN_00312	PMLBONNF_01651	OGBPMBGD_01188	AFMANOHL_01596	FMOBMFME_00304	PHAMLDGF_00338	OIFFLKGO_02224	ELDEGPLD_00005	AALPPDOG_01547	HLKBKCGO_00181	MFDBGGJO_01397	BAGEFAME_01292	GFBENKPD_01755	OEKILDFI_01830	AIIBDPGP_01567	DCAHGEOL_01033	GKNAJFDL_01200	FHAAIEKB_01648	NNNMKEGL_01599	ONBCJDOL_01663	ADOMJLIF_01605	CKAJCCKK_00324	LKOJANPK_02146	OLFHICKB_01639	PELPDHFM_01569
ldhD_1		D-lactate dehydrogenase	162	162	1	458	3467				977	992	991	KNEGACEH_00494	CPGCHGLH_00497	CGFFANIL_00446	HPMKFMCM_00468	FNFODJBM_01788	LKGICJMO_01746	IBMKAECP_00522	GIDIOGJG_00460	ADEGEOAL_00538	LJFCFGAL_00537	GLIPAODO_00736	IGODHICN_00684	PMLBONNF_01306	OGBPMBGD_00197	AFMANOHL_01314	FMOBMFME_01333	PHAMLDGF_00533	OIFFLKGO_01966	ELDEGPLD_00895	AALPPDOG_00024	HLKBKCGO_01046	MFDBGGJO_00877	BAGEFAME_00905	GFBENKPD_00444	OEKILDFI_00445	AIIBDPGP_01001	DCAHGEOL_02038	GKNAJFDL_00441	FHAAIEKB_01357	NNNMKEGL_00508	ONBCJDOL_01254	ADOMJLIF_01271	CKAJCCKK_00355	LKOJANPK_01807	OLFHICKB_01195	PELPDHFM_00353
group_4800		hypothetical protein	162	162	1	458	3438				1058	1061	1060	KNEGACEH_00507	CPGCHGLH_00510	CGFFANIL_00458	HPMKFMCM_00481	FNFODJBM_01800	LKGICJMO_01759	IBMKAECP_00534	GIDIOGJG_00472	ADEGEOAL_00551	LJFCFGAL_00525	GLIPAODO_00723	IGODHICN_00672	PMLBONNF_01319	OGBPMBGD_00211	AFMANOHL_01301	FMOBMFME_01345	PHAMLDGF_00547	OIFFLKGO_01739	ELDEGPLD_00907	AALPPDOG_00038	HLKBKCGO_01060	MFDBGGJO_00889	BAGEFAME_00893	GFBENKPD_00432	OEKILDFI_00431	AIIBDPGP_00989	DCAHGEOL_01872	GKNAJFDL_00453	FHAAIEKB_01370	NNNMKEGL_00520	ONBCJDOL_01241	ADOMJLIF_01258	CKAJCCKK_00368	LKOJANPK_01540	OLFHICKB_01182	PELPDHFM_00340
ydjJ		putative zinc-type alcohol dehydrogenase-like protein YdjJ	162	162	1	458	3336				824	1043	1041	KNEGACEH_00556	CPGCHGLH_00559	CGFFANIL_00506	HPMKFMCM_00531	FNFODJBM_01848	LKGICJMO_01805	IBMKAECP_00582	GIDIOGJG_00520	ADEGEOAL_00604	LJFCFGAL_00477	GLIPAODO_00675	IGODHICN_00624	PMLBONNF_00679	OGBPMBGD_00259	AFMANOHL_01048	FMOBMFME_00565	PHAMLDGF_00595	OIFFLKGO_01287	ELDEGPLD_01170	AALPPDOG_00086	HLKBKCGO_00448	MFDBGGJO_01233	BAGEFAME_01946	GFBENKPD_00384	OEKILDFI_00383	AIIBDPGP_01517	DCAHGEOL_00445	GKNAJFDL_01713	FHAAIEKB_00694	NNNMKEGL_00563	ONBCJDOL_00582	ADOMJLIF_00598	CKAJCCKK_00834	LKOJANPK_01264	OLFHICKB_01511	PELPDHFM_00292
panE		2-dehydropantoate 2-reductase	162	162	1	458	3319				932	932	932	KNEGACEH_00566	CPGCHGLH_00569	CGFFANIL_00516	HPMKFMCM_00541	FNFODJBM_01858	LKGICJMO_01815	IBMKAECP_00592	GIDIOGJG_00530	ADEGEOAL_00614	LJFCFGAL_00467	GLIPAODO_00665	IGODHICN_00614	PMLBONNF_00669	OGBPMBGD_00269	AFMANOHL_01058	FMOBMFME_00575	PHAMLDGF_00605	OIFFLKGO_01277	ELDEGPLD_01160	AALPPDOG_00096	HLKBKCGO_00458	MFDBGGJO_01243	BAGEFAME_01936	GFBENKPD_00374	OEKILDFI_00373	AIIBDPGP_01527	DCAHGEOL_00435	GKNAJFDL_01703	FHAAIEKB_00704	NNNMKEGL_00573	ONBCJDOL_00592	ADOMJLIF_00608	CKAJCCKK_00824	LKOJANPK_01254	OLFHICKB_01521	PELPDHFM_00282
nasE		Assimilatory nitrite reductase [NAD(P)H] small subunit	162	162	1	458	3259				248	314	313	KNEGACEH_00602	CPGCHGLH_00605	CGFFANIL_00552	HPMKFMCM_00577	FNFODJBM_01894	LKGICJMO_01851	IBMKAECP_00628	GIDIOGJG_00566	ADEGEOAL_00650	LJFCFGAL_00690	GLIPAODO_01908	IGODHICN_00578	PMLBONNF_00633	OGBPMBGD_01726	AFMANOHL_01812	FMOBMFME_00611	PHAMLDGF_00641	OIFFLKGO_01261	ELDEGPLD_01124	AALPPDOG_00132	HLKBKCGO_00494	MFDBGGJO_01279	BAGEFAME_01713	GFBENKPD_00338	OEKILDFI_01773	AIIBDPGP_01357	DCAHGEOL_00399	GKNAJFDL_01831	FHAAIEKB_00740	NNNMKEGL_00611	ONBCJDOL_00628	ADOMJLIF_00644	CKAJCCKK_00788	LKOJANPK_01243	OLFHICKB_01471	PELPDHFM_00246
narX		Nitrate reductase-like protein NarX	162	162	1	458	3253				434	683	681	KNEGACEH_00607	CPGCHGLH_00610	CGFFANIL_00557	HPMKFMCM_00582	FNFODJBM_01899	LKGICJMO_01856	IBMKAECP_00633	GIDIOGJG_00571	ADEGEOAL_00655	LJFCFGAL_00695	GLIPAODO_01903	IGODHICN_00573	PMLBONNF_00628	OGBPMBGD_01721	AFMANOHL_01807	FMOBMFME_00616	PHAMLDGF_00646	OIFFLKGO_01266	ELDEGPLD_01119	AALPPDOG_00137	HLKBKCGO_00499	MFDBGGJO_01284	BAGEFAME_01708	GFBENKPD_00333	OEKILDFI_01778	AIIBDPGP_01362	DCAHGEOL_00394	GKNAJFDL_01826	FHAAIEKB_00745	NNNMKEGL_00616	ONBCJDOL_00633	ADOMJLIF_00649	CKAJCCKK_00783	LKOJANPK_01248	OLFHICKB_01476	PELPDHFM_00241
nreB		Oxygen sensor histidine kinase NreB	162	162	1	458	3251				1034	1034	1034	KNEGACEH_00609	CPGCHGLH_00612	CGFFANIL_00559	HPMKFMCM_00584	FNFODJBM_01901	LKGICJMO_01858	IBMKAECP_00635	GIDIOGJG_00573	ADEGEOAL_00657	LJFCFGAL_00697	GLIPAODO_01901	IGODHICN_00571	PMLBONNF_00626	OGBPMBGD_01719	AFMANOHL_01805	FMOBMFME_00618	PHAMLDGF_00648	OIFFLKGO_01268	ELDEGPLD_01117	AALPPDOG_00139	HLKBKCGO_00501	MFDBGGJO_01286	BAGEFAME_01706	GFBENKPD_00331	OEKILDFI_01780	AIIBDPGP_01364	DCAHGEOL_00392	GKNAJFDL_01824	FHAAIEKB_00747	NNNMKEGL_00618	ONBCJDOL_00635	ADOMJLIF_00651	CKAJCCKK_00781	LKOJANPK_01250	OLFHICKB_01478	PELPDHFM_00239
gltT		Proton/sodium-glutamate symport protein	162	162	1	458	3245				296	1277	1270	KNEGACEH_00615	CPGCHGLH_00618	CGFFANIL_00565	HPMKFMCM_00590	FNFODJBM_01907	LKGICJMO_01864	IBMKAECP_00641	GIDIOGJG_00579	ADEGEOAL_00663	LJFCFGAL_00703	GLIPAODO_01895	IGODHICN_00565	PMLBONNF_00620	OGBPMBGD_01713	AFMANOHL_01799	FMOBMFME_00624	PHAMLDGF_00654	OIFFLKGO_01274	ELDEGPLD_01111	AALPPDOG_00145	HLKBKCGO_00507	MFDBGGJO_01292	BAGEFAME_01700	GFBENKPD_00325	OEKILDFI_01786	AIIBDPGP_01370	DCAHGEOL_02378	GKNAJFDL_01818	FHAAIEKB_00753	NNNMKEGL_00624	ONBCJDOL_00641	ADOMJLIF_00657	CKAJCCKK_00775	LKOJANPK_02405	OLFHICKB_01484	PELPDHFM_00233
yhfP		Putative quinone oxidoreductase YhfP	162	162	1	458	3212				773	995	993	KNEGACEH_00633	CPGCHGLH_00636	CGFFANIL_00584	HPMKFMCM_00608	FNFODJBM_01924	LKGICJMO_01880	IBMKAECP_00658	GIDIOGJG_00596	ADEGEOAL_00680	LJFCFGAL_00720	GLIPAODO_01635	IGODHICN_01282	PMLBONNF_01405	OGBPMBGD_01483	AFMANOHL_01618	FMOBMFME_01453	PHAMLDGF_01544	OIFFLKGO_01214	ELDEGPLD_01448	AALPPDOG_01308	HLKBKCGO_00907	MFDBGGJO_01887	BAGEFAME_01439	GFBENKPD_00308	OEKILDFI_01324	AIIBDPGP_01117	DCAHGEOL_01435	GKNAJFDL_01558	FHAAIEKB_01673	NNNMKEGL_00639	ONBCJDOL_01688	ADOMJLIF_01360	CKAJCCKK_01559	LKOJANPK_01064	OLFHICKB_01341	PELPDHFM_01624
group_4834		hypothetical protein	162	162	1	458	2411				191	191	191	KNEGACEH_00686	CPGCHGLH_00689	CGFFANIL_00636	HPMKFMCM_00661	FNFODJBM_01976	LKGICJMO_01929	IBMKAECP_00711	GIDIOGJG_00648	ADEGEOAL_00735	LJFCFGAL_00773	GLIPAODO_02259	IGODHICN_01337	PMLBONNF_02276	OGBPMBGD_01542	AFMANOHL_02318	FMOBMFME_02289	PHAMLDGF_02237	OIFFLKGO_02190	ELDEGPLD_02369	AALPPDOG_02367	HLKBKCGO_00959	MFDBGGJO_02113	BAGEFAME_02087	GFBENKPD_01902	OEKILDFI_01554	AIIBDPGP_02472	DCAHGEOL_02246	GKNAJFDL_01666	FHAAIEKB_02273	NNNMKEGL_00691	ONBCJDOL_02235	ADOMJLIF_02092	CKAJCCKK_02155	LKOJANPK_02058	OLFHICKB_02272	PELPDHFM_02276
mleN_1		Malate-2H(+)/Na(+)-lactate antiporter	162	162	1	458	2446				1346	1406	1405	KNEGACEH_00708	CPGCHGLH_00711	CGFFANIL_00657	HPMKFMCM_00683	FNFODJBM_01997	LKGICJMO_01950	IBMKAECP_00732	GIDIOGJG_00670	ADEGEOAL_00757	LJFCFGAL_00794	GLIPAODO_02076	IGODHICN_02410	PMLBONNF_02089	OGBPMBGD_01521	AFMANOHL_02078	FMOBMFME_02108	PHAMLDGF_02077	OIFFLKGO_02011	ELDEGPLD_02249	AALPPDOG_02187	HLKBKCGO_02113	MFDBGGJO_01958	BAGEFAME_01931	GFBENKPD_01881	OEKILDFI_01576	AIIBDPGP_02516	DCAHGEOL_02080	GKNAJFDL_02539	FHAAIEKB_02063	NNNMKEGL_00712	ONBCJDOL_02095	ADOMJLIF_01997	CKAJCCKK_01998	LKOJANPK_01920	OLFHICKB_02071	PELPDHFM_02108
fdhD		Sulfur carrier protein FdhD	162	162	1	458	5991				701	803	793	KNEGACEH_00721	CPGCHGLH_00724	CGFFANIL_00669	HPMKFMCM_00696	FNFODJBM_02009	LKGICJMO_01961	IBMKAECP_00746	GIDIOGJG_00681	ADEGEOAL_00769	LJFCFGAL_01410	GLIPAODO_01429	IGODHICN_00861	PMLBONNF_01272	OGBPMBGD_01703	AFMANOHL_01269	FMOBMFME_01244	PHAMLDGF_01414	OIFFLKGO_01004	ELDEGPLD_01330	AALPPDOG_01024	HLKBKCGO_02019	MFDBGGJO_01152	BAGEFAME_01079	GFBENKPD_01459	OEKILDFI_01134	AIIBDPGP_01035	DCAHGEOL_01358	GKNAJFDL_01027	FHAAIEKB_01323	NNNMKEGL_00723	ONBCJDOL_01209	ADOMJLIF_01226	CKAJCCKK_01316	LKOJANPK_00982	OLFHICKB_01095	PELPDHFM_01418
moaE		Molybdopterin synthase catalytic subunit	162	162	1	458	6001				449	449	449	KNEGACEH_00730	CPGCHGLH_00733	CGFFANIL_00678	HPMKFMCM_00705	FNFODJBM_02018	LKGICJMO_01970	IBMKAECP_00755	GIDIOGJG_00690	ADEGEOAL_00778	LJFCFGAL_01401	GLIPAODO_01420	IGODHICN_00852	PMLBONNF_01263	OGBPMBGD_01694	AFMANOHL_01260	FMOBMFME_01253	PHAMLDGF_01405	OIFFLKGO_01013	ELDEGPLD_01339	AALPPDOG_01033	HLKBKCGO_02010	MFDBGGJO_01143	BAGEFAME_01088	GFBENKPD_01450	OEKILDFI_01125	AIIBDPGP_01044	DCAHGEOL_01349	GKNAJFDL_01036	FHAAIEKB_01314	NNNMKEGL_00732	ONBCJDOL_01200	ADOMJLIF_01217	CKAJCCKK_01325	LKOJANPK_00991	OLFHICKB_01104	PELPDHFM_01409
rpsC		30S ribosomal protein S3	162	162	1	458	6041				326	653	650	KNEGACEH_00757	CPGCHGLH_00760	CGFFANIL_00706	HPMKFMCM_00732	FNFODJBM_02045	LKGICJMO_01997	IBMKAECP_00782	GIDIOGJG_00718	ADEGEOAL_00805	LJFCFGAL_01374	GLIPAODO_01393	IGODHICN_00825	PMLBONNF_01236	OGBPMBGD_01755	AFMANOHL_01233	FMOBMFME_01280	PHAMLDGF_01378	OIFFLKGO_01040	ELDEGPLD_01366	AALPPDOG_01060	HLKBKCGO_01683	MFDBGGJO_01116	BAGEFAME_01115	GFBENKPD_01423	OEKILDFI_01098	AIIBDPGP_01071	DCAHGEOL_01322	GKNAJFDL_01063	FHAAIEKB_01287	NNNMKEGL_00761	ONBCJDOL_01173	ADOMJLIF_01190	CKAJCCKK_01352	LKOJANPK_01018	OLFHICKB_01131	PELPDHFM_01382
rplX		50S ribosomal protein L24	162	162	1	458	6046				215	317	316	KNEGACEH_00762	CPGCHGLH_00765	CGFFANIL_00711	HPMKFMCM_00737	FNFODJBM_02050	LKGICJMO_02002	IBMKAECP_00787	GIDIOGJG_00723	ADEGEOAL_00810	LJFCFGAL_01369	GLIPAODO_01388	IGODHICN_00820	PMLBONNF_01231	OGBPMBGD_01760	AFMANOHL_01228	FMOBMFME_01285	PHAMLDGF_01373	OIFFLKGO_01045	ELDEGPLD_01371	AALPPDOG_01065	HLKBKCGO_01688	MFDBGGJO_01111	BAGEFAME_01120	GFBENKPD_01418	OEKILDFI_01093	AIIBDPGP_01076	DCAHGEOL_01317	GKNAJFDL_01068	FHAAIEKB_01282	NNNMKEGL_00766	ONBCJDOL_01168	ADOMJLIF_01185	CKAJCCKK_01357	LKOJANPK_01023	OLFHICKB_01136	PELPDHFM_01377
rplR		50S ribosomal protein L18	162	162	1	458	6051				335	362	361	KNEGACEH_00767	CPGCHGLH_00770	CGFFANIL_00716	HPMKFMCM_00742	FNFODJBM_02055	LKGICJMO_02007	IBMKAECP_00792	GIDIOGJG_00728	ADEGEOAL_00815	LJFCFGAL_01364	GLIPAODO_01383	IGODHICN_00815	PMLBONNF_01226	OGBPMBGD_01765	AFMANOHL_01223	FMOBMFME_01290	PHAMLDGF_01368	OIFFLKGO_01050	ELDEGPLD_01376	AALPPDOG_01070	HLKBKCGO_01693	MFDBGGJO_01106	BAGEFAME_01125	GFBENKPD_01413	OEKILDFI_01088	AIIBDPGP_01081	DCAHGEOL_01312	GKNAJFDL_01073	FHAAIEKB_01277	NNNMKEGL_00771	ONBCJDOL_01163	ADOMJLIF_01180	CKAJCCKK_01362	LKOJANPK_01028	OLFHICKB_01141	PELPDHFM_01372
adk		Adenylate kinase	162	162	1	458	6057				389	650	648	KNEGACEH_00772	CPGCHGLH_00775	CGFFANIL_00721	HPMKFMCM_00747	FNFODJBM_02060	LKGICJMO_02012	IBMKAECP_00797	GIDIOGJG_00733	ADEGEOAL_00820	LJFCFGAL_01359	GLIPAODO_01378	IGODHICN_00810	PMLBONNF_01221	OGBPMBGD_01770	AFMANOHL_01218	FMOBMFME_01295	PHAMLDGF_01363	OIFFLKGO_01055	ELDEGPLD_01381	AALPPDOG_01075	HLKBKCGO_01698	MFDBGGJO_01101	BAGEFAME_01130	GFBENKPD_01408	OEKILDFI_01083	AIIBDPGP_01086	DCAHGEOL_01307	GKNAJFDL_01078	FHAAIEKB_01272	NNNMKEGL_00776	ONBCJDOL_01158	ADOMJLIF_01175	CKAJCCKK_01367	LKOJANPK_01033	OLFHICKB_01146	PELPDHFM_01367
group_4855		hypothetical protein	162	162	1	458	6124				230	329	239	KNEGACEH_00800	CPGCHGLH_00803	CGFFANIL_00749	HPMKFMCM_00776	FNFODJBM_02092	LKGICJMO_02039	IBMKAECP_00827	GIDIOGJG_00761	ADEGEOAL_00848	LJFCFGAL_02210	GLIPAODO_02326	IGODHICN_00782	PMLBONNF_02319	OGBPMBGD_01798	AFMANOHL_02366	FMOBMFME_02318	PHAMLDGF_01924	OIFFLKGO_02306	ELDEGPLD_01409	AALPPDOG_01103	HLKBKCGO_02245	MFDBGGJO_01073	BAGEFAME_01158	GFBENKPD_02619	OEKILDFI_01055	AIIBDPGP_02329	DCAHGEOL_02420	GKNAJFDL_02304	FHAAIEKB_02333	NNNMKEGL_00805	ONBCJDOL_02301	ADOMJLIF_02300	CKAJCCKK_01794	LKOJANPK_02223	OLFHICKB_02320	PELPDHFM_02335
cdaA		Cyclic di-AMP synthase CdaA	162	162	1	458	892				530	869	866	KNEGACEH_00830	CPGCHGLH_00833	CGFFANIL_00778	HPMKFMCM_00807	FNFODJBM_02125	LKGICJMO_02067	IBMKAECP_00858	GIDIOGJG_00784	ADEGEOAL_00867	LJFCFGAL_02293	GLIPAODO_02393	IGODHICN_02133	PMLBONNF_02438	OGBPMBGD_02279	AFMANOHL_02434	FMOBMFME_02371	PHAMLDGF_02334	OIFFLKGO_02387	ELDEGPLD_02481	AALPPDOG_02449	HLKBKCGO_02324	MFDBGGJO_02241	BAGEFAME_02226	GFBENKPD_01387	OEKILDFI_02369	AIIBDPGP_02426	DCAHGEOL_02352	GKNAJFDL_02399	FHAAIEKB_02425	NNNMKEGL_01949	ONBCJDOL_02373	ADOMJLIF_02381	CKAJCCKK_02288	LKOJANPK_02333	OLFHICKB_02411	PELPDHFM_02432
deoD		Purine nucleoside phosphorylase DeoD-type	162	162	1	458	930				668	710	709	KNEGACEH_00848	CPGCHGLH_00851	CGFFANIL_00794	HPMKFMCM_00825	FNFODJBM_02145	LKGICJMO_02082	IBMKAECP_00877	GIDIOGJG_00800	ADEGEOAL_00883	LJFCFGAL_01526	GLIPAODO_01535	IGODHICN_02149	PMLBONNF_01491	OGBPMBGD_01296	AFMANOHL_01397	FMOBMFME_01480	PHAMLDGF_01592	OIFFLKGO_01166	ELDEGPLD_01661	AALPPDOG_01371	HLKBKCGO_01227	MFDBGGJO_01453	BAGEFAME_01348	GFBENKPD_01371	OEKILDFI_01414	AIIBDPGP_01478	DCAHGEOL_01521	GKNAJFDL_01378	FHAAIEKB_01450	NNNMKEGL_01965	ONBCJDOL_01374	ADOMJLIF_01446	CKAJCCKK_01478	LKOJANPK_01150	OLFHICKB_01389	PELPDHFM_01478
luxS		S-ribosylhomocysteine lyase	162	162	1	458	938				320	470	469	KNEGACEH_00853	CPGCHGLH_00856	CGFFANIL_00799	HPMKFMCM_00830	FNFODJBM_02150	LKGICJMO_02087	IBMKAECP_00882	GIDIOGJG_00805	ADEGEOAL_00888	LJFCFGAL_01521	GLIPAODO_01530	IGODHICN_01749	PMLBONNF_01486	OGBPMBGD_01291	AFMANOHL_01402	FMOBMFME_01485	PHAMLDGF_01597	OIFFLKGO_01161	ELDEGPLD_01656	AALPPDOG_01376	HLKBKCGO_01222	MFDBGGJO_01448	BAGEFAME_01353	GFBENKPD_01366	OEKILDFI_01419	AIIBDPGP_01473	DCAHGEOL_01516	GKNAJFDL_01383	FHAAIEKB_01455	NNNMKEGL_01970	ONBCJDOL_01369	ADOMJLIF_01441	CKAJCCKK_01473	LKOJANPK_01145	OLFHICKB_01394	PELPDHFM_01483
abgB		p-aminobenzoyl-glutamate hydrolase subunit B	162	162	1	458	939				344	1184	1178	KNEGACEH_00854	CPGCHGLH_00857	CGFFANIL_00800	HPMKFMCM_00831	FNFODJBM_02151	LKGICJMO_02088	IBMKAECP_00883	GIDIOGJG_00806	ADEGEOAL_00889	LJFCFGAL_01520	GLIPAODO_01529	IGODHICN_01748	PMLBONNF_01485	OGBPMBGD_01290	AFMANOHL_01403	FMOBMFME_01486	PHAMLDGF_01598	OIFFLKGO_01160	ELDEGPLD_01655	AALPPDOG_01377	HLKBKCGO_01221	MFDBGGJO_01447	BAGEFAME_01354	GFBENKPD_01365	OEKILDFI_01420	AIIBDPGP_01472	DCAHGEOL_01515	GKNAJFDL_01384	FHAAIEKB_01456	NNNMKEGL_01971	ONBCJDOL_01368	ADOMJLIF_01440	CKAJCCKK_01472	LKOJANPK_01144	OLFHICKB_01395	PELPDHFM_01484
rpoE		putative DNA-directed RNA polymerase subunit delta	162	162	1	458	951				260	518	516	KNEGACEH_00859	CPGCHGLH_00862	CGFFANIL_00805	HPMKFMCM_00836	FNFODJBM_02156	LKGICJMO_02093	IBMKAECP_00888	GIDIOGJG_00811	ADEGEOAL_00894	LJFCFGAL_01515	GLIPAODO_01524	IGODHICN_01743	PMLBONNF_01480	OGBPMBGD_01285	AFMANOHL_01408	FMOBMFME_01491	PHAMLDGF_01603	OIFFLKGO_01155	ELDEGPLD_01650	AALPPDOG_01382	HLKBKCGO_01216	MFDBGGJO_01442	BAGEFAME_01359	GFBENKPD_01360	OEKILDFI_01425	AIIBDPGP_01467	DCAHGEOL_01510	GKNAJFDL_01389	FHAAIEKB_01461	NNNMKEGL_01976	ONBCJDOL_01363	ADOMJLIF_01435	CKAJCCKK_01467	LKOJANPK_01139	OLFHICKB_01400	PELPDHFM_01489
pyrG		CTP synthase	162	162	1	458	952				353	1658	1599	KNEGACEH_00860	CPGCHGLH_00863	CGFFANIL_00806	HPMKFMCM_00837	FNFODJBM_02157	LKGICJMO_02094	IBMKAECP_00889	GIDIOGJG_00812	ADEGEOAL_00895	LJFCFGAL_01514	GLIPAODO_01523	IGODHICN_01742	PMLBONNF_01479	OGBPMBGD_01284	AFMANOHL_01409	FMOBMFME_01492	PHAMLDGF_01604	OIFFLKGO_01154	ELDEGPLD_01649	AALPPDOG_01383	HLKBKCGO_01215	MFDBGGJO_01441	BAGEFAME_01360	GFBENKPD_01359	OEKILDFI_01426	AIIBDPGP_01466	DCAHGEOL_01509	GKNAJFDL_01390	FHAAIEKB_01462	NNNMKEGL_01977	ONBCJDOL_01362	ADOMJLIF_01434	CKAJCCKK_01466	LKOJANPK_01138	OLFHICKB_01401	PELPDHFM_01490
group_4867		hypothetical protein	162	162	1	458	970				524	524	524	KNEGACEH_00873	CPGCHGLH_00876	CGFFANIL_00819	HPMKFMCM_00850	FNFODJBM_02170	LKGICJMO_02107	IBMKAECP_00902	GIDIOGJG_00825	ADEGEOAL_00908	LJFCFGAL_01501	GLIPAODO_01510	IGODHICN_01729	PMLBONNF_01466	OGBPMBGD_01271	AFMANOHL_01422	FMOBMFME_01505	PHAMLDGF_01617	OIFFLKGO_01141	ELDEGPLD_01636	AALPPDOG_01396	HLKBKCGO_01202	MFDBGGJO_01428	BAGEFAME_01373	GFBENKPD_01346	OEKILDFI_01439	AIIBDPGP_01453	DCAHGEOL_01496	GKNAJFDL_01403	FHAAIEKB_01475	NNNMKEGL_01990	ONBCJDOL_01349	ADOMJLIF_01421	CKAJCCKK_01453	LKOJANPK_01125	OLFHICKB_01414	PELPDHFM_01503
upp		Uracil phosphoribosyltransferase	162	162	1	458	972				467	629	628	KNEGACEH_00875	CPGCHGLH_00878	CGFFANIL_00821	HPMKFMCM_00852	FNFODJBM_02172	LKGICJMO_02109	IBMKAECP_00904	GIDIOGJG_00827	ADEGEOAL_00910	LJFCFGAL_01499	GLIPAODO_01508	IGODHICN_01727	PMLBONNF_01464	OGBPMBGD_01269	AFMANOHL_01424	FMOBMFME_01507	PHAMLDGF_01619	OIFFLKGO_01139	ELDEGPLD_01634	AALPPDOG_01398	HLKBKCGO_01200	MFDBGGJO_01426	BAGEFAME_01375	GFBENKPD_01344	OEKILDFI_01441	AIIBDPGP_01451	DCAHGEOL_01494	GKNAJFDL_01405	FHAAIEKB_01477	NNNMKEGL_01992	ONBCJDOL_01347	ADOMJLIF_01419	CKAJCCKK_01451	LKOJANPK_01123	OLFHICKB_01416	PELPDHFM_01505
atpB		ATP synthase subunit a	162	162	1	458	978				515	725	723	KNEGACEH_00878	CPGCHGLH_00881	CGFFANIL_00824	HPMKFMCM_00855	FNFODJBM_02175	LKGICJMO_02112	IBMKAECP_00907	GIDIOGJG_00830	ADEGEOAL_00913	LJFCFGAL_01496	GLIPAODO_01505	IGODHICN_01724	PMLBONNF_01461	OGBPMBGD_01266	AFMANOHL_01427	FMOBMFME_01510	PHAMLDGF_01622	OIFFLKGO_01136	ELDEGPLD_01631	AALPPDOG_01401	HLKBKCGO_01197	MFDBGGJO_01423	BAGEFAME_01378	GFBENKPD_01341	OEKILDFI_01444	AIIBDPGP_01448	DCAHGEOL_01491	GKNAJFDL_01408	FHAAIEKB_01480	NNNMKEGL_01995	ONBCJDOL_01344	ADOMJLIF_01416	CKAJCCKK_01448	LKOJANPK_01120	OLFHICKB_01419	PELPDHFM_01508
atpG		ATP synthase gamma chain	162	162	1	458	983				818	914	866	KNEGACEH_00883	CPGCHGLH_00886	CGFFANIL_00829	HPMKFMCM_00860	FNFODJBM_02180	LKGICJMO_02117	IBMKAECP_00912	GIDIOGJG_00835	ADEGEOAL_00918	LJFCFGAL_01491	GLIPAODO_01500	IGODHICN_01719	PMLBONNF_01456	OGBPMBGD_01261	AFMANOHL_01432	FMOBMFME_01515	PHAMLDGF_01627	OIFFLKGO_01131	ELDEGPLD_01626	AALPPDOG_01406	HLKBKCGO_01192	MFDBGGJO_01418	BAGEFAME_01383	GFBENKPD_01336	OEKILDFI_01449	AIIBDPGP_01443	DCAHGEOL_01486	GKNAJFDL_01413	FHAAIEKB_01485	NNNMKEGL_02000	ONBCJDOL_01339	ADOMJLIF_01411	CKAJCCKK_01443	LKOJANPK_01115	OLFHICKB_01424	PELPDHFM_01513
group_4875		hypothetical protein	162	162	1	458	989				443	476	443	KNEGACEH_00889	CPGCHGLH_00892	CGFFANIL_00835	HPMKFMCM_00866	FNFODJBM_02186	LKGICJMO_02123	IBMKAECP_00918	GIDIOGJG_00841	ADEGEOAL_00924	LJFCFGAL_01485	GLIPAODO_01494	IGODHICN_01713	PMLBONNF_01450	OGBPMBGD_01255	AFMANOHL_01438	FMOBMFME_01521	PHAMLDGF_01633	OIFFLKGO_01125	ELDEGPLD_01620	AALPPDOG_01412	HLKBKCGO_01186	MFDBGGJO_01412	BAGEFAME_01389	GFBENKPD_01330	OEKILDFI_01455	AIIBDPGP_01437	DCAHGEOL_01480	GKNAJFDL_01419	FHAAIEKB_01491	NNNMKEGL_02006	ONBCJDOL_01333	ADOMJLIF_01405	CKAJCCKK_01437	LKOJANPK_01109	OLFHICKB_01430	PELPDHFM_01519
thiM		Hydroxyethylthiazole kinase	162	162	1	458	997				791	794	791	KNEGACEH_00894	CPGCHGLH_00897	CGFFANIL_00840	HPMKFMCM_00871	FNFODJBM_02191	LKGICJMO_02128	IBMKAECP_00923	GIDIOGJG_00846	ADEGEOAL_00929	LJFCFGAL_01480	GLIPAODO_01489	IGODHICN_01708	PMLBONNF_01445	OGBPMBGD_01250	AFMANOHL_01443	FMOBMFME_01526	PHAMLDGF_01638	OIFFLKGO_01120	ELDEGPLD_01615	AALPPDOG_01417	HLKBKCGO_01181	MFDBGGJO_01407	BAGEFAME_01394	GFBENKPD_01325	OEKILDFI_01460	AIIBDPGP_01432	DCAHGEOL_01475	GKNAJFDL_01424	FHAAIEKB_01496	NNNMKEGL_02011	ONBCJDOL_01328	ADOMJLIF_01400	CKAJCCKK_01432	LKOJANPK_01104	OLFHICKB_01435	PELPDHFM_01524
leuC		3-isopropylmalate dehydratase large subunit	162	162	1	458	1254				1370	1370	1370	KNEGACEH_00929	CPGCHGLH_00932	CGFFANIL_00875	HPMKFMCM_00906	FNFODJBM_02231	LKGICJMO_02160	IBMKAECP_00958	GIDIOGJG_00875	ADEGEOAL_00961	LJFCFGAL_01625	GLIPAODO_00971	IGODHICN_01548	PMLBONNF_01734	OGBPMBGD_00951	AFMANOHL_01723	FMOBMFME_00988	PHAMLDGF_01879	OIFFLKGO_01647	ELDEGPLD_00530	AALPPDOG_00951	HLKBKCGO_01623	MFDBGGJO_01612	BAGEFAME_01556	GFBENKPD_01667	OEKILDFI_01579	AIIBDPGP_00831	DCAHGEOL_01848	GKNAJFDL_01785	FHAAIEKB_01740	NNNMKEGL_01739	ONBCJDOL_01783	ADOMJLIF_01688	CKAJCCKK_01773	LKOJANPK_01489	OLFHICKB_01727	PELPDHFM_00960
pheA		Bifunctional chorismate mutase/prephenate dehydratase	162	162	1	458	1436				368	800	797	KNEGACEH_00988	CPGCHGLH_00991	CGFFANIL_00935	HPMKFMCM_00966	FNFODJBM_02291	LKGICJMO_02211	IBMKAECP_01019	GIDIOGJG_00934	ADEGEOAL_01011	LJFCFGAL_01307	GLIPAODO_01030	IGODHICN_01694	PMLBONNF_01179	OGBPMBGD_01010	AFMANOHL_01176	FMOBMFME_00929	PHAMLDGF_01311	OIFFLKGO_01615	ELDEGPLD_00589	AALPPDOG_01009	HLKBKCGO_01637	MFDBGGJO_01626	BAGEFAME_01599	GFBENKPD_01653	OEKILDFI_01620	AIIBDPGP_00772	DCAHGEOL_01807	GKNAJFDL_00979	FHAAIEKB_01220	NNNMKEGL_01662	ONBCJDOL_01106	ADOMJLIF_01133	CKAJCCKK_01216	LKOJANPK_01475	OLFHICKB_01287	PELPDHFM_01019
pcrB		Heptaprenylglyceryl phosphate synthase	162	162	1	458	1448				695	695	695	KNEGACEH_00996	CPGCHGLH_00999	CGFFANIL_00943	HPMKFMCM_00974	FNFODJBM_02299	LKGICJMO_02219	IBMKAECP_01027	GIDIOGJG_00942	ADEGEOAL_01019	LJFCFGAL_01315	GLIPAODO_01038	IGODHICN_01686	PMLBONNF_01171	OGBPMBGD_01018	AFMANOHL_01168	FMOBMFME_00921	PHAMLDGF_01319	OIFFLKGO_01607	ELDEGPLD_00597	AALPPDOG_01017	HLKBKCGO_01629	MFDBGGJO_01618	BAGEFAME_01591	GFBENKPD_01645	OEKILDFI_01612	AIIBDPGP_00764	DCAHGEOL_01815	GKNAJFDL_00987	FHAAIEKB_01228	NNNMKEGL_01654	ONBCJDOL_01114	ADOMJLIF_01125	CKAJCCKK_01224	LKOJANPK_01483	OLFHICKB_01295	PELPDHFM_01027
group_4886		hypothetical protein	162	162	1	458	1454				305	1205	1199	KNEGACEH_00999	CPGCHGLH_01002	CGFFANIL_00946	HPMKFMCM_00977	FNFODJBM_02302	LKGICJMO_02222	IBMKAECP_01030	GIDIOGJG_00945	ADEGEOAL_01022	LJFCFGAL_01318	GLIPAODO_01041	IGODHICN_01683	PMLBONNF_01168	OGBPMBGD_01021	AFMANOHL_01165	FMOBMFME_00918	PHAMLDGF_01322	OIFFLKGO_01604	ELDEGPLD_00600	AALPPDOG_01020	HLKBKCGO_01626	MFDBGGJO_01615	BAGEFAME_01588	GFBENKPD_01642	OEKILDFI_01609	AIIBDPGP_00761	DCAHGEOL_01818	GKNAJFDL_00990	FHAAIEKB_01231	NNNMKEGL_01651	ONBCJDOL_01117	ADOMJLIF_01122	CKAJCCKK_01227	LKOJANPK_01486	OLFHICKB_01298	PELPDHFM_01030
ptpA		Low molecular weight protein-tyrosine-phosphatase PtpA	162	162	1	458	1495				389	464	463	KNEGACEH_01022	CPGCHGLH_01025	CGFFANIL_00969	HPMKFMCM_01001	FNFODJBM_02326	LKGICJMO_02245	IBMKAECP_01055	GIDIOGJG_00968	ADEGEOAL_01045	LJFCFGAL_01341	GLIPAODO_01064	IGODHICN_01660	PMLBONNF_01145	OGBPMBGD_02126	AFMANOHL_01142	FMOBMFME_01926	PHAMLDGF_01345	OIFFLKGO_01939	ELDEGPLD_00624	AALPPDOG_02121	HLKBKCGO_02215	MFDBGGJO_01912	BAGEFAME_01867	GFBENKPD_01619	OEKILDFI_01971	AIIBDPGP_02374	DCAHGEOL_01966	GKNAJFDL_01013	FHAAIEKB_01254	NNNMKEGL_01627	ONBCJDOL_01140	ADOMJLIF_01099	CKAJCCKK_01250	LKOJANPK_01802	OLFHICKB_01321	PELPDHFM_01053
yfhP		putative protein YfhP	162	162	1	458	1582				977	977	977	KNEGACEH_01036	CPGCHGLH_01038	CGFFANIL_00982	HPMKFMCM_01015	FNFODJBM_02342	LKGICJMO_02257	IBMKAECP_01070	GIDIOGJG_00980	ADEGEOAL_01058	LJFCFGAL_02145	GLIPAODO_02204	IGODHICN_02341	PMLBONNF_02210	OGBPMBGD_02247	AFMANOHL_02185	FMOBMFME_02278	PHAMLDGF_02171	OIFFLKGO_02240	ELDEGPLD_02293	AALPPDOG_02315	HLKBKCGO_02177	MFDBGGJO_02167	BAGEFAME_02149	GFBENKPD_02306	OEKILDFI_02293	AIIBDPGP_02307	DCAHGEOL_02271	GKNAJFDL_02240	FHAAIEKB_02148	NNNMKEGL_01615	ONBCJDOL_02175	ADOMJLIF_02116	CKAJCCKK_02079	LKOJANPK_02191	OLFHICKB_02154	PELPDHFM_02195
group_4890		hypothetical protein	162	162	1	458	1626				374	374	374	KNEGACEH_01099	CPGCHGLH_01101	CGFFANIL_01045	HPMKFMCM_01079	FNFODJBM_02409	LKGICJMO_02318	IBMKAECP_01135	GIDIOGJG_01044	ADEGEOAL_01119	LJFCFGAL_01557	GLIPAODO_01886	IGODHICN_01878	PMLBONNF_01842	OGBPMBGD_01322	AFMANOHL_01835	FMOBMFME_01563	PHAMLDGF_01724	OIFFLKGO_01336	ELDEGPLD_01701	AALPPDOG_01466	HLKBKCGO_01325	MFDBGGJO_01735	BAGEFAME_02107	GFBENKPD_02104	OEKILDFI_02306	AIIBDPGP_01913	DCAHGEOL_01615	GKNAJFDL_01447	FHAAIEKB_01850	NNNMKEGL_01102	ONBCJDOL_01419	ADOMJLIF_01757	CKAJCCKK_01842	LKOJANPK_02083	OLFHICKB_01873	PELPDHFM_01928
tal		Transaldolase	162	162	1	458	1655				662	713	712	KNEGACEH_01131	CPGCHGLH_01132	CGFFANIL_01074	HPMKFMCM_01108	FNFODJBM_02440	LKGICJMO_02348	IBMKAECP_01164	GIDIOGJG_01071	ADEGEOAL_01164	LJFCFGAL_01586	GLIPAODO_02279	IGODHICN_02243	PMLBONNF_01813	OGBPMBGD_01351	AFMANOHL_01864	FMOBMFME_01534	PHAMLDGF_01695	OIFFLKGO_01365	ELDEGPLD_01672	AALPPDOG_01495	HLKBKCGO_01354	MFDBGGJO_02061	BAGEFAME_02050	GFBENKPD_02075	OEKILDFI_02081	AIIBDPGP_02138	DCAHGEOL_01586	GKNAJFDL_01476	FHAAIEKB_01879	NNNMKEGL_01131	ONBCJDOL_01390	ADOMJLIF_01728	CKAJCCKK_01813	LKOJANPK_02102	OLFHICKB_01902	PELPDHFM_02250
group_4893		Putative dipeptidase	162	162	1	458	2020				1409	1502	1409	KNEGACEH_01158	CPGCHGLH_01159	CGFFANIL_01102	HPMKFMCM_01136	FNFODJBM_02468	LKGICJMO_02375	IBMKAECP_01190	GIDIOGJG_01098	ADEGEOAL_01191	LJFCFGAL_01995	GLIPAODO_02353	IGODHICN_00763	PMLBONNF_02353	OGBPMBGD_02023	AFMANOHL_02400	FMOBMFME_02402	PHAMLDGF_02304	OIFFLKGO_02356	ELDEGPLD_00809	AALPPDOG_00282	HLKBKCGO_00508	MFDBGGJO_02220	BAGEFAME_02186	GFBENKPD_00993	OEKILDFI_00638	AIIBDPGP_02404	DCAHGEOL_01739	GKNAJFDL_01727	FHAAIEKB_02388	NNNMKEGL_01158	ONBCJDOL_02325	ADOMJLIF_02348	CKAJCCKK_02241	LKOJANPK_02285	OLFHICKB_02365	PELPDHFM_02360
ezrA		Septation ring formation regulator EzrA	162	162	1	458	2071				1355	1694	1691	KNEGACEH_01196	CPGCHGLH_01197	CGFFANIL_01136	HPMKFMCM_01171	FNFODJBM_02505	LKGICJMO_02411	IBMKAECP_01226	GIDIOGJG_01132	ADEGEOAL_01225	LJFCFGAL_01115	GLIPAODO_01101	IGODHICN_00729	PMLBONNF_00736	OGBPMBGD_00769	AFMANOHL_00690	FMOBMFME_00813	PHAMLDGF_00899	OIFFLKGO_00679	ELDEGPLD_00843	AALPPDOG_00316	HLKBKCGO_00542	MFDBGGJO_00663	BAGEFAME_00589	GFBENKPD_01027	OEKILDFI_00604	AIIBDPGP_01678	DCAHGEOL_00588	GKNAJFDL_00910	FHAAIEKB_00795	NNNMKEGL_01193	ONBCJDOL_00672	ADOMJLIF_00688	CKAJCCKK_00746	LKOJANPK_00521	OLFHICKB_00601	PELPDHFM_01098
group_4902		Putative universal stress protein	162	162	1	458	2078				308	497	495	KNEGACEH_01203	CPGCHGLH_01204	CGFFANIL_01144	HPMKFMCM_01178	FNFODJBM_02512	LKGICJMO_02418	IBMKAECP_01233	GIDIOGJG_01139	ADEGEOAL_01232	LJFCFGAL_01108	GLIPAODO_01108	IGODHICN_00722	PMLBONNF_00743	OGBPMBGD_00762	AFMANOHL_00683	FMOBMFME_00806	PHAMLDGF_00892	OIFFLKGO_00686	ELDEGPLD_00850	AALPPDOG_00323	HLKBKCGO_00549	MFDBGGJO_00656	BAGEFAME_00582	GFBENKPD_01034	OEKILDFI_00597	AIIBDPGP_01671	DCAHGEOL_00595	GKNAJFDL_00917	FHAAIEKB_00788	NNNMKEGL_01200	ONBCJDOL_00679	ADOMJLIF_00695	CKAJCCKK_00753	LKOJANPK_00514	OLFHICKB_00608	PELPDHFM_01091
ald2		Alanine dehydrogenase 2	162	162	1	458	2079				1121	1145	1121	KNEGACEH_01204	CPGCHGLH_01205	CGFFANIL_01145	HPMKFMCM_01179	FNFODJBM_02513	LKGICJMO_02419	IBMKAECP_01234	GIDIOGJG_01140	ADEGEOAL_01233	LJFCFGAL_01107	GLIPAODO_01109	IGODHICN_00721	PMLBONNF_00744	OGBPMBGD_00761	AFMANOHL_00682	FMOBMFME_00805	PHAMLDGF_00891	OIFFLKGO_00687	ELDEGPLD_00851	AALPPDOG_00324	HLKBKCGO_00550	MFDBGGJO_00655	BAGEFAME_00581	GFBENKPD_01035	OEKILDFI_00596	AIIBDPGP_01670	DCAHGEOL_00596	GKNAJFDL_00918	FHAAIEKB_00787	NNNMKEGL_01201	ONBCJDOL_00680	ADOMJLIF_00696	CKAJCCKK_00754	LKOJANPK_00513	OLFHICKB_00609	PELPDHFM_01090
group_4905		hypothetical protein	162	162	1	458	2082				359	413	412	KNEGACEH_01207	CPGCHGLH_01208	CGFFANIL_01148	HPMKFMCM_01182	FNFODJBM_02516	LKGICJMO_02422	IBMKAECP_01237	GIDIOGJG_01143	ADEGEOAL_01236	LJFCFGAL_01104	GLIPAODO_01112	IGODHICN_00718	PMLBONNF_00747	OGBPMBGD_00758	AFMANOHL_00679	FMOBMFME_00802	PHAMLDGF_00888	OIFFLKGO_00690	ELDEGPLD_00854	AALPPDOG_00327	HLKBKCGO_00553	MFDBGGJO_00652	BAGEFAME_00578	GFBENKPD_01038	OEKILDFI_00593	AIIBDPGP_01667	DCAHGEOL_00599	GKNAJFDL_00921	FHAAIEKB_00784	NNNMKEGL_01204	ONBCJDOL_00683	ADOMJLIF_00699	CKAJCCKK_00757	LKOJANPK_00510	OLFHICKB_00612	PELPDHFM_01087
IMPDH		Inosine-5'-monophosphate dehydrogenase	162	162	1	458	2083				983	1304	1302	KNEGACEH_01208	CPGCHGLH_01209	CGFFANIL_01149	HPMKFMCM_01183	FNFODJBM_02520	LKGICJMO_02423	IBMKAECP_01238	GIDIOGJG_01144	ADEGEOAL_01237	LJFCFGAL_01103	GLIPAODO_01113	IGODHICN_00717	PMLBONNF_00748	OGBPMBGD_00757	AFMANOHL_00678	FMOBMFME_00801	PHAMLDGF_00887	OIFFLKGO_00691	ELDEGPLD_00855	AALPPDOG_00328	HLKBKCGO_00554	MFDBGGJO_00651	BAGEFAME_00577	GFBENKPD_01039	OEKILDFI_00592	AIIBDPGP_01666	DCAHGEOL_00600	GKNAJFDL_00922	FHAAIEKB_00783	NNNMKEGL_01205	ONBCJDOL_00684	ADOMJLIF_00700	CKAJCCKK_00758	LKOJANPK_00509	OLFHICKB_00613	PELPDHFM_01086
phoP		Alkaline phosphatase synthesis transcriptional regulatory protein PhoP	162	162	1	458	2106				362	710	707	KNEGACEH_01220	CPGCHGLH_01221	CGFFANIL_01162	HPMKFMCM_01195	FNFODJBM_02533	LKGICJMO_02435	IBMKAECP_01250	GIDIOGJG_01156	ADEGEOAL_01249	LJFCFGAL_01091	GLIPAODO_01125	IGODHICN_00705	PMLBONNF_00760	OGBPMBGD_00745	AFMANOHL_00666	FMOBMFME_00789	PHAMLDGF_00875	OIFFLKGO_00703	ELDEGPLD_00867	AALPPDOG_00340	HLKBKCGO_00566	MFDBGGJO_00639	BAGEFAME_00565	GFBENKPD_01051	OEKILDFI_00580	AIIBDPGP_02448	DCAHGEOL_00612	GKNAJFDL_00934	FHAAIEKB_00771	NNNMKEGL_01217	ONBCJDOL_00696	ADOMJLIF_00712	CKAJCCKK_00770	LKOJANPK_00497	OLFHICKB_00625	PELPDHFM_01074
engB		putative GTP-binding protein EngB	162	162	1	458	2138				512	587	586	KNEGACEH_01239	CPGCHGLH_01240	CGFFANIL_01180	HPMKFMCM_01214	FNFODJBM_02553	LKGICJMO_02453	IBMKAECP_01270	GIDIOGJG_01174	ADEGEOAL_01267	LJFCFGAL_01135	GLIPAODO_01301	IGODHICN_01265	PMLBONNF_01079	OGBPMBGD_00875	AFMANOHL_00945	FMOBMFME_00844	PHAMLDGF_01425	OIFFLKGO_00794	ELDEGPLD_02006	AALPPDOG_00875	HLKBKCGO_00740	MFDBGGJO_00930	BAGEFAME_01002	GFBENKPD_01129	OEKILDFI_00964	AIIBDPGP_01823	DCAHGEOL_00952	GKNAJFDL_00700	FHAAIEKB_01130	NNNMKEGL_01235	ONBCJDOL_00943	ADOMJLIF_01033	CKAJCCKK_01880	LKOJANPK_00785	OLFHICKB_00871	PELPDHFM_01290
hemA		Glutamyl-tRNA reductase	162	162	1	458	2139				1337	1346	1345	KNEGACEH_01240	CPGCHGLH_01241	CGFFANIL_01181	HPMKFMCM_01215	FNFODJBM_02554	LKGICJMO_02454	IBMKAECP_01271	GIDIOGJG_01175	ADEGEOAL_01268	LJFCFGAL_01136	GLIPAODO_01300	IGODHICN_01264	PMLBONNF_01078	OGBPMBGD_00876	AFMANOHL_00944	FMOBMFME_00845	PHAMLDGF_01426	OIFFLKGO_00793	ELDEGPLD_02007	AALPPDOG_00876	HLKBKCGO_00741	MFDBGGJO_00931	BAGEFAME_01001	GFBENKPD_01128	OEKILDFI_00963	AIIBDPGP_01824	DCAHGEOL_00953	GKNAJFDL_00699	FHAAIEKB_01129	NNNMKEGL_01236	ONBCJDOL_00944	ADOMJLIF_01032	CKAJCCKK_01881	LKOJANPK_00784	OLFHICKB_00872	PELPDHFM_01289
group_4914		hypothetical protein	162	162	1	458	2184				266	455	453	KNEGACEH_01262	CPGCHGLH_01263	CGFFANIL_01202	HPMKFMCM_01237	FNFODJBM_02576	LKGICJMO_02476	IBMKAECP_01293	GIDIOGJG_01203	ADEGEOAL_01290	LJFCFGAL_01158	GLIPAODO_01278	IGODHICN_01242	PMLBONNF_01056	OGBPMBGD_00898	AFMANOHL_00922	FMOBMFME_00867	PHAMLDGF_01448	OIFFLKGO_00771	ELDEGPLD_02029	AALPPDOG_00898	HLKBKCGO_00763	MFDBGGJO_00953	BAGEFAME_00979	GFBENKPD_01106	OEKILDFI_00941	AIIBDPGP_01846	DCAHGEOL_00975	GKNAJFDL_00677	FHAAIEKB_01107	NNNMKEGL_01259	ONBCJDOL_00966	ADOMJLIF_01010	CKAJCCKK_01903	LKOJANPK_00762	OLFHICKB_00894	PELPDHFM_01267
cymR		HTH-type transcriptional regulator CymR	162	162	1	458	2206				401	500	422	KNEGACEH_01278	CPGCHGLH_01279	CGFFANIL_01218	HPMKFMCM_01253	FNFODJBM_02592	LKGICJMO_02492	IBMKAECP_01309	GIDIOGJG_01219	ADEGEOAL_01306	LJFCFGAL_01174	GLIPAODO_01262	IGODHICN_01226	PMLBONNF_01040	OGBPMBGD_00914	AFMANOHL_00906	FMOBMFME_00883	PHAMLDGF_01464	OIFFLKGO_00755	ELDEGPLD_01758	AALPPDOG_00914	HLKBKCGO_00779	MFDBGGJO_00969	BAGEFAME_00963	GFBENKPD_01090	OEKILDFI_00925	AIIBDPGP_01647	DCAHGEOL_00991	GKNAJFDL_00661	FHAAIEKB_01091	NNNMKEGL_01445	ONBCJDOL_00982	ADOMJLIF_00994	CKAJCCKK_02216	LKOJANPK_00746	OLFHICKB_00910	PELPDHFM_01251
group_4916		hypothetical protein	162	162	1	458	2208				863	1004	1002	KNEGACEH_01280	CPGCHGLH_01281	CGFFANIL_01220	HPMKFMCM_01255	FNFODJBM_02594	LKGICJMO_02494	IBMKAECP_01311	GIDIOGJG_01221	ADEGEOAL_01308	LJFCFGAL_01176	GLIPAODO_01260	IGODHICN_01224	PMLBONNF_01038	OGBPMBGD_00916	AFMANOHL_00904	FMOBMFME_00885	PHAMLDGF_01466	OIFFLKGO_00753	ELDEGPLD_01760	AALPPDOG_00916	HLKBKCGO_00781	MFDBGGJO_00971	BAGEFAME_00961	GFBENKPD_01088	OEKILDFI_00923	AIIBDPGP_01645	DCAHGEOL_00993	GKNAJFDL_00659	FHAAIEKB_01089	NNNMKEGL_01443	ONBCJDOL_00984	ADOMJLIF_00992	CKAJCCKK_02214	LKOJANPK_00744	OLFHICKB_00912	PELPDHFM_01249
iscS_2		Cysteine desulfurase IscS	162	162	1	458	2209				1139	1139	1139	KNEGACEH_01281	CPGCHGLH_01282	CGFFANIL_01221	HPMKFMCM_01256	FNFODJBM_02595	LKGICJMO_02495	IBMKAECP_01312	GIDIOGJG_01222	ADEGEOAL_01309	LJFCFGAL_01177	GLIPAODO_01259	IGODHICN_01223	PMLBONNF_01037	OGBPMBGD_00917	AFMANOHL_00903	FMOBMFME_00886	PHAMLDGF_01467	OIFFLKGO_00752	ELDEGPLD_01761	AALPPDOG_00917	HLKBKCGO_00782	MFDBGGJO_00972	BAGEFAME_00960	GFBENKPD_01087	OEKILDFI_00922	AIIBDPGP_01644	DCAHGEOL_00994	GKNAJFDL_00658	FHAAIEKB_01088	NNNMKEGL_01442	ONBCJDOL_00985	ADOMJLIF_00991	CKAJCCKK_01848	LKOJANPK_00743	OLFHICKB_00913	PELPDHFM_01248
group_4920		hypothetical protein	162	162	1	458	2245				536	584	583	KNEGACEH_01306	CPGCHGLH_01307	CGFFANIL_01246	HPMKFMCM_01281	FNFODJBM_02622	LKGICJMO_02520	IBMKAECP_01337	GIDIOGJG_01247	ADEGEOAL_01334	LJFCFGAL_01202	GLIPAODO_01234	IGODHICN_01198	PMLBONNF_01012	OGBPMBGD_00942	AFMANOHL_00878	FMOBMFME_00911	PHAMLDGF_02192	OIFFLKGO_00727	ELDEGPLD_01786	AALPPDOG_00942	HLKBKCGO_00807	MFDBGGJO_00997	BAGEFAME_00935	GFBENKPD_01062	OEKILDFI_00897	AIIBDPGP_01619	DCAHGEOL_01019	GKNAJFDL_00633	FHAAIEKB_01063	NNNMKEGL_01417	ONBCJDOL_01010	ADOMJLIF_00966	CKAJCCKK_01873	LKOJANPK_00718	OLFHICKB_00938	PELPDHFM_01223
grpE		Protein GrpE	162	162	1	458	2278				212	626	623	KNEGACEH_01318	CPGCHGLH_01319	CGFFANIL_01257	HPMKFMCM_01294	FNFODJBM_02636	LKGICJMO_02533	IBMKAECP_01349	GIDIOGJG_01258	ADEGEOAL_01346	LJFCFGAL_01277	GLIPAODO_01779	IGODHICN_01652	PMLBONNF_01854	OGBPMBGD_01845	AFMANOHL_01771	FMOBMFME_00995	PHAMLDGF_01095	OIFFLKGO_02106	ELDEGPLD_01322	AALPPDOG_01874	HLKBKCGO_01758	MFDBGGJO_01722	BAGEFAME_01695	GFBENKPD_01198	OEKILDFI_01728	AIIBDPGP_00838	DCAHGEOL_01103	GKNAJFDL_00772	FHAAIEKB_01817	NNNMKEGL_01406	ONBCJDOL_01826	ADOMJLIF_01695	CKAJCCKK_01063	LKOJANPK_01984	OLFHICKB_01840	PELPDHFM_01791
dnaJ		Chaperone protein DnaJ	162	162	1	458	2282				473	1133	1128	KNEGACEH_01320	CPGCHGLH_01321	CGFFANIL_01259	HPMKFMCM_01296	FNFODJBM_02638	LKGICJMO_02535	IBMKAECP_01351	GIDIOGJG_01260	ADEGEOAL_01348	LJFCFGAL_01275	GLIPAODO_01781	IGODHICN_01650	PMLBONNF_01856	OGBPMBGD_01847	AFMANOHL_01773	FMOBMFME_00997	PHAMLDGF_01097	OIFFLKGO_02108	ELDEGPLD_01320	AALPPDOG_01872	HLKBKCGO_01760	MFDBGGJO_01720	BAGEFAME_01693	GFBENKPD_01196	OEKILDFI_01730	AIIBDPGP_00840	DCAHGEOL_01105	GKNAJFDL_00774	FHAAIEKB_01819	NNNMKEGL_01404	ONBCJDOL_01828	ADOMJLIF_01697	CKAJCCKK_01061	LKOJANPK_01982	OLFHICKB_01842	PELPDHFM_01789
mtaB		Threonylcarbamoyladenosine tRNA methylthiotransferase MtaB	162	162	1	458	2285				1124	1355	1353	KNEGACEH_01323	CPGCHGLH_01324	CGFFANIL_01262	HPMKFMCM_01299	FNFODJBM_02641	LKGICJMO_02538	IBMKAECP_01354	GIDIOGJG_01263	ADEGEOAL_01351	LJFCFGAL_01272	GLIPAODO_01784	IGODHICN_01647	PMLBONNF_01859	OGBPMBGD_01850	AFMANOHL_01776	FMOBMFME_01000	PHAMLDGF_01100	OIFFLKGO_02111	ELDEGPLD_01317	AALPPDOG_01869	HLKBKCGO_01763	MFDBGGJO_01717	BAGEFAME_01690	GFBENKPD_01193	OEKILDFI_01733	AIIBDPGP_00843	DCAHGEOL_01108	GKNAJFDL_00777	FHAAIEKB_01822	NNNMKEGL_01401	ONBCJDOL_01831	ADOMJLIF_01700	CKAJCCKK_01058	LKOJANPK_01979	OLFHICKB_01845	PELPDHFM_01786
era		GTPase Era	162	162	1	458	2298				899	899	899	KNEGACEH_01332	CPGCHGLH_01333	CGFFANIL_01271	HPMKFMCM_01308	FNFODJBM_02650	LKGICJMO_02546	IBMKAECP_01363	GIDIOGJG_01272	ADEGEOAL_01360	LJFCFGAL_01263	GLIPAODO_01793	IGODHICN_01638	PMLBONNF_01868	OGBPMBGD_01859	AFMANOHL_01785	FMOBMFME_01009	PHAMLDGF_01109	OIFFLKGO_02120	ELDEGPLD_01308	AALPPDOG_01860	HLKBKCGO_01772	MFDBGGJO_01708	BAGEFAME_01681	GFBENKPD_01184	OEKILDFI_01742	AIIBDPGP_00852	DCAHGEOL_01117	GKNAJFDL_00786	FHAAIEKB_01831	NNNMKEGL_01392	ONBCJDOL_01840	ADOMJLIF_01709	CKAJCCKK_01049	LKOJANPK_01970	OLFHICKB_01854	PELPDHFM_01777
glcK		Glucokinase	162	162	1	458	2331				851	986	985	KNEGACEH_01353	CPGCHGLH_01354	CGFFANIL_01291	HPMKFMCM_01329	FNFODJBM_02673	LKGICJMO_02566	IBMKAECP_01383	GIDIOGJG_01292	ADEGEOAL_01380	LJFCFGAL_01243	GLIPAODO_01768	IGODHICN_01618	PMLBONNF_01801	OGBPMBGD_01834	AFMANOHL_01760	FMOBMFME_01029	PHAMLDGF_01129	OIFFLKGO_01683	ELDEGPLD_01288	AALPPDOG_01840	HLKBKCGO_01719	MFDBGGJO_01688	BAGEFAME_01661	GFBENKPD_01164	OEKILDFI_01654	AIIBDPGP_00872	DCAHGEOL_01137	GKNAJFDL_00806	FHAAIEKB_01778	NNNMKEGL_01372	ONBCJDOL_01507	ADOMJLIF_02243	CKAJCCKK_01029	LKOJANPK_01585	OLFHICKB_01793	PELPDHFM_01729
group_4933		hypothetical protein	162	162	1	458	2332				194	323	322	KNEGACEH_01354	CPGCHGLH_01355	CGFFANIL_01292	HPMKFMCM_01330	FNFODJBM_02674	LKGICJMO_02567	IBMKAECP_01384	GIDIOGJG_01293	ADEGEOAL_01381	LJFCFGAL_01242	GLIPAODO_01767	IGODHICN_01617	PMLBONNF_01800	OGBPMBGD_01833	AFMANOHL_01759	FMOBMFME_01030	PHAMLDGF_01130	OIFFLKGO_01684	ELDEGPLD_01287	AALPPDOG_01839	HLKBKCGO_01720	MFDBGGJO_01687	BAGEFAME_01660	GFBENKPD_01163	OEKILDFI_01655	AIIBDPGP_00873	DCAHGEOL_01138	GKNAJFDL_00807	FHAAIEKB_01779	NNNMKEGL_01371	ONBCJDOL_01506	ADOMJLIF_02244	CKAJCCKK_01028	LKOJANPK_01584	OLFHICKB_01792	PELPDHFM_01730
gcvPA		putative glycine dehydrogenase (decarboxylating) subunit 1	162	162	1	458	2356				971	1352	1349	KNEGACEH_01365	CPGCHGLH_01366	CGFFANIL_01303	HPMKFMCM_01341	FNFODJBM_00001	LKGICJMO_02577	IBMKAECP_01395	GIDIOGJG_01304	ADEGEOAL_01392	LJFCFGAL_01231	GLIPAODO_01756	IGODHICN_01606	PMLBONNF_01789	OGBPMBGD_01822	AFMANOHL_01748	FMOBMFME_01041	PHAMLDGF_01141	OIFFLKGO_01695	ELDEGPLD_01276	AALPPDOG_01828	HLKBKCGO_01731	MFDBGGJO_01676	BAGEFAME_01649	GFBENKPD_01152	OEKILDFI_01666	AIIBDPGP_00884	DCAHGEOL_01149	GKNAJFDL_00818	FHAAIEKB_01790	NNNMKEGL_01361	ONBCJDOL_01495	ADOMJLIF_02255	CKAJCCKK_01017	LKOJANPK_01573	OLFHICKB_01781	PELPDHFM_01741
yibN		putative protein YibN	162	162	1	458	2358				323	386	384	KNEGACEH_01367	CPGCHGLH_01368	CGFFANIL_01305	HPMKFMCM_01343	FNFODJBM_00003	LKGICJMO_02579	IBMKAECP_01397	GIDIOGJG_01306	ADEGEOAL_01394	LJFCFGAL_01229	GLIPAODO_01754	IGODHICN_01604	PMLBONNF_01787	OGBPMBGD_01820	AFMANOHL_01746	FMOBMFME_01043	PHAMLDGF_01143	OIFFLKGO_01697	ELDEGPLD_01274	AALPPDOG_01826	HLKBKCGO_01733	MFDBGGJO_01674	BAGEFAME_01647	GFBENKPD_01150	OEKILDFI_01668	AIIBDPGP_00886	DCAHGEOL_01151	GKNAJFDL_00820	FHAAIEKB_01792	NNNMKEGL_01359	ONBCJDOL_01493	ADOMJLIF_02071	CKAJCCKK_01015	LKOJANPK_01571	OLFHICKB_01779	PELPDHFM_01743
nusB		Transcription antitermination protein NusB	162	162	1	458	2368				296	386	385	KNEGACEH_01376	CPGCHGLH_01377	CGFFANIL_01314	HPMKFMCM_01352	FNFODJBM_00012	LKGICJMO_02588	IBMKAECP_01406	GIDIOGJG_01315	ADEGEOAL_01403	LJFCFGAL_01220	GLIPAODO_01745	IGODHICN_02292	PMLBONNF_01778	OGBPMBGD_01811	AFMANOHL_01737	FMOBMFME_01052	PHAMLDGF_01152	OIFFLKGO_01706	ELDEGPLD_01265	AALPPDOG_01817	HLKBKCGO_01742	MFDBGGJO_01665	BAGEFAME_01638	GFBENKPD_01141	OEKILDFI_01677	AIIBDPGP_00895	DCAHGEOL_01160	GKNAJFDL_00829	FHAAIEKB_01801	NNNMKEGL_01350	ONBCJDOL_01484	ADOMJLIF_02062	CKAJCCKK_01006	LKOJANPK_01562	OLFHICKB_01770	PELPDHFM_01752
gnd		6-phosphogluconate dehydrogenase, decarboxylating	162	162	1	458	2391				965	1406	1403	KNEGACEH_01390	CPGCHGLH_01391	CGFFANIL_01328	HPMKFMCM_01366	FNFODJBM_00026	LKGICJMO_02601	IBMKAECP_01420	GIDIOGJG_01328	ADEGEOAL_01417	LJFCFGAL_01917	GLIPAODO_01980	IGODHICN_01830	PMLBONNF_02345	OGBPMBGD_02037	AFMANOHL_02382	FMOBMFME_01861	PHAMLDGF_02315	OIFFLKGO_01889	ELDEGPLD_02058	AALPPDOG_02116	HLKBKCGO_01982	MFDBGGJO_01865	BAGEFAME_01821	GFBENKPD_02112	OEKILDFI_01853	AIIBDPGP_02004	DCAHGEOL_02308	GKNAJFDL_02023	FHAAIEKB_02382	NNNMKEGL_01336	ONBCJDOL_01470	ADOMJLIF_02332	CKAJCCKK_02250	LKOJANPK_01724	OLFHICKB_02354	PELPDHFM_01970
proC_2		Pyrroline-5-carboxylate reductase	162	162	1	458	2401				671	815	814	KNEGACEH_01396	CPGCHGLH_01397	CGFFANIL_01334	HPMKFMCM_01372	FNFODJBM_00032	LKGICJMO_02607	IBMKAECP_01426	GIDIOGJG_01334	ADEGEOAL_01423	LJFCFGAL_01923	GLIPAODO_01986	IGODHICN_01824	PMLBONNF_02255	OGBPMBGD_02043	AFMANOHL_02268	FMOBMFME_01867	PHAMLDGF_02216	OIFFLKGO_01883	ELDEGPLD_02064	AALPPDOG_02110	HLKBKCGO_01976	MFDBGGJO_01859	BAGEFAME_01827	GFBENKPD_02118	OEKILDFI_01859	AIIBDPGP_01998	DCAHGEOL_02266	GKNAJFDL_02029	FHAAIEKB_02270	NNNMKEGL_01330	ONBCJDOL_02220	ADOMJLIF_02236	CKAJCCKK_02140	LKOJANPK_01718	OLFHICKB_02257	PELPDHFM_01976
scpA		Segregation and condensation protein A	162	162	1	458	1819				299	731	728	KNEGACEH_01404	CPGCHGLH_01405	CGFFANIL_01342	HPMKFMCM_01383	FNFODJBM_00043	LKGICJMO_02615	IBMKAECP_01434	GIDIOGJG_01342	ADEGEOAL_01431	LJFCFGAL_01931	GLIPAODO_01994	IGODHICN_01816	PMLBONNF_02247	OGBPMBGD_02051	AFMANOHL_02276	FMOBMFME_01875	PHAMLDGF_02208	OIFFLKGO_01875	ELDEGPLD_02072	AALPPDOG_02102	HLKBKCGO_01968	MFDBGGJO_01851	BAGEFAME_01835	GFBENKPD_02126	OEKILDFI_01867	AIIBDPGP_01990	DCAHGEOL_02258	GKNAJFDL_02037	FHAAIEKB_02262	NNNMKEGL_01322	ONBCJDOL_02212	ADOMJLIF_02228	CKAJCCKK_02132	LKOJANPK_01710	OLFHICKB_02249	PELPDHFM_01984
aroA_2		3-phosphoshikimate 1-carboxyvinyltransferase	162	162	1	458	1782				1298	1298	1298	KNEGACEH_01430	CPGCHGLH_01431	CGFFANIL_01365	HPMKFMCM_01410	FNFODJBM_00070	LKGICJMO_02638	IBMKAECP_01459	GIDIOGJG_01365	ADEGEOAL_01454	LJFCFGAL_01681	GLIPAODO_01727	IGODHICN_02367	PMLBONNF_01514	OGBPMBGD_01631	AFMANOHL_01458	FMOBMFME_01661	PHAMLDGF_01757	OIFFLKGO_01505	ELDEGPLD_02280	AALPPDOG_01746	HLKBKCGO_01586	MFDBGGJO_01557	BAGEFAME_01547	GFBENKPD_02434	OEKILDFI_01486	AIIBDPGP_01784	DCAHGEOL_01659	GKNAJFDL_01794	FHAAIEKB_01548	NNNMKEGL_01299	ONBCJDOL_01574	ADOMJLIF_01469	CKAJCCKK_01735	LKOJANPK_01837	OLFHICKB_01573	PELPDHFM_01716
ponA		Penicillin-binding protein 1A/1B	162	162	1	458	1758				1958	2279	2276	KNEGACEH_01444	CPGCHGLH_01445	CGFFANIL_01379	HPMKFMCM_01424	FNFODJBM_00084	LKGICJMO_02652	IBMKAECP_01473	GIDIOGJG_01379	ADEGEOAL_01469	LJFCFGAL_01695	GLIPAODO_01713	IGODHICN_02017	PMLBONNF_01528	OGBPMBGD_01617	AFMANOHL_01472	FMOBMFME_01675	PHAMLDGF_01771	OIFFLKGO_01519	ELDEGPLD_02091	AALPPDOG_01760	HLKBKCGO_01572	MFDBGGJO_01571	BAGEFAME_01533	GFBENKPD_02181	OEKILDFI_01472	AIIBDPGP_01770	DCAHGEOL_01645	GKNAJFDL_01808	FHAAIEKB_01562	NNNMKEGL_01285	ONBCJDOL_01560	ADOMJLIF_01483	CKAJCCKK_01721	LKOJANPK_01851	OLFHICKB_01587	PELPDHFM_01702
rlmL		Ribosomal RNA large subunit methyltransferase L	162	162	1	458	1751				1115	1133	1121	KNEGACEH_01449	CPGCHGLH_01450	CGFFANIL_01384	HPMKFMCM_01429	FNFODJBM_00089	LKGICJMO_02657	IBMKAECP_01478	GIDIOGJG_01384	ADEGEOAL_01474	LJFCFGAL_01700	GLIPAODO_01708	IGODHICN_02022	PMLBONNF_01533	OGBPMBGD_01612	AFMANOHL_01477	FMOBMFME_01680	PHAMLDGF_01776	OIFFLKGO_01524	ELDEGPLD_02096	AALPPDOG_01765	HLKBKCGO_01567	MFDBGGJO_01576	BAGEFAME_01528	GFBENKPD_02176	OEKILDFI_01467	AIIBDPGP_01765	DCAHGEOL_01640	GKNAJFDL_01813	FHAAIEKB_01567	NNNMKEGL_01280	ONBCJDOL_01555	ADOMJLIF_01488	CKAJCCKK_01716	LKOJANPK_02123	OLFHICKB_01592	PELPDHFM_01697
group_4947		queuosine precursor transporter	162	162	1	458	401				704	704	704	KNEGACEH_01457	CPGCHGLH_01458	CGFFANIL_01391	HPMKFMCM_01437	FNFODJBM_00100	LKGICJMO_00004	IBMKAECP_01485	GIDIOGJG_01394	ADEGEOAL_01483	LJFCFGAL_01836	GLIPAODO_01956	IGODHICN_02194	PMLBONNF_02002	OGBPMBGD_01932	AFMANOHL_01989	FMOBMFME_01828	PHAMLDGF_01971	OIFFLKGO_01807	ELDEGPLD_02560	AALPPDOG_01985	HLKBKCGO_01929	MFDBGGJO_01792	BAGEFAME_01768	GFBENKPD_02192	OEKILDFI_01896	AIIBDPGP_02008	DCAHGEOL_01911	GKNAJFDL_02076	FHAAIEKB_01957	NNNMKEGL_01853	ONBCJDOL_01952	ADOMJLIF_01864	CKAJCCKK_01942	LKOJANPK_01647	OLFHICKB_02277	PELPDHFM_01889
group_4948		DegV domain-containing protein	162	162	1	458	408				845	845	845	KNEGACEH_01463	CPGCHGLH_01464	CGFFANIL_01397	HPMKFMCM_01443	FNFODJBM_00106	LKGICJMO_00010	IBMKAECP_01491	GIDIOGJG_01400	ADEGEOAL_01489	LJFCFGAL_01830	GLIPAODO_01950	IGODHICN_02200	PMLBONNF_01996	OGBPMBGD_01938	AFMANOHL_01983	FMOBMFME_01834	PHAMLDGF_01977	OIFFLKGO_01813	ELDEGPLD_02125	AALPPDOG_01991	HLKBKCGO_01923	MFDBGGJO_01798	BAGEFAME_01774	GFBENKPD_02198	OEKILDFI_01902	AIIBDPGP_02014	DCAHGEOL_01917	GKNAJFDL_02082	FHAAIEKB_01963	NNNMKEGL_01847	ONBCJDOL_01946	ADOMJLIF_01870	CKAJCCKK_01936	LKOJANPK_01653	OLFHICKB_02283	PELPDHFM_01895
group_4949		hypothetical protein	162	162	1	458	414				503	557	503	KNEGACEH_01469	CPGCHGLH_01470	CGFFANIL_01403	HPMKFMCM_01449	FNFODJBM_00112	LKGICJMO_00016	IBMKAECP_01497	GIDIOGJG_01406	ADEGEOAL_01495	LJFCFGAL_01824	GLIPAODO_01944	IGODHICN_02206	PMLBONNF_01990	OGBPMBGD_01944	AFMANOHL_01977	FMOBMFME_01840	PHAMLDGF_01983	OIFFLKGO_01819	ELDEGPLD_02119	AALPPDOG_01997	HLKBKCGO_01917	MFDBGGJO_01804	BAGEFAME_01780	GFBENKPD_02204	OEKILDFI_01908	AIIBDPGP_02020	DCAHGEOL_01923	GKNAJFDL_02088	FHAAIEKB_01969	NNNMKEGL_01841	ONBCJDOL_01940	ADOMJLIF_01876	CKAJCCKK_01930	LKOJANPK_01659	OLFHICKB_02289	PELPDHFM_01901
murG		UDP-N-acetylglucosamine--N-acetylmuramyl-(pentapeptide) pyrophosphoryl-undecaprenol N-acetylglucosamine transferase	162	162	1	458	415				1067	1067	1067	KNEGACEH_01470	CPGCHGLH_01471	CGFFANIL_01404	HPMKFMCM_01450	FNFODJBM_00113	LKGICJMO_00017	IBMKAECP_01498	GIDIOGJG_01407	ADEGEOAL_01496	LJFCFGAL_01823	GLIPAODO_01943	IGODHICN_02207	PMLBONNF_01989	OGBPMBGD_01945	AFMANOHL_01976	FMOBMFME_01841	PHAMLDGF_01984	OIFFLKGO_01820	ELDEGPLD_02118	AALPPDOG_01998	HLKBKCGO_01916	MFDBGGJO_01805	BAGEFAME_01781	GFBENKPD_02205	OEKILDFI_01909	AIIBDPGP_02021	DCAHGEOL_01924	GKNAJFDL_02089	FHAAIEKB_01970	NNNMKEGL_01840	ONBCJDOL_01939	ADOMJLIF_01877	CKAJCCKK_01929	LKOJANPK_01660	OLFHICKB_02290	PELPDHFM_01902
arlR_2		Response regulator ArlR	162	162	1	458	417				608	659	658	KNEGACEH_01472	CPGCHGLH_01473	CGFFANIL_01406	HPMKFMCM_01452	FNFODJBM_00115	LKGICJMO_00019	IBMKAECP_01500	GIDIOGJG_01409	ADEGEOAL_01499	LJFCFGAL_01821	GLIPAODO_01941	IGODHICN_02296	PMLBONNF_01987	OGBPMBGD_01947	AFMANOHL_01974	FMOBMFME_01843	PHAMLDGF_01986	OIFFLKGO_01822	ELDEGPLD_02116	AALPPDOG_02000	HLKBKCGO_01914	MFDBGGJO_01807	BAGEFAME_01783	GFBENKPD_02207	OEKILDFI_01911	AIIBDPGP_02023	DCAHGEOL_01926	GKNAJFDL_02091	FHAAIEKB_01972	NNNMKEGL_01838	ONBCJDOL_01937	ADOMJLIF_01879	CKAJCCKK_01927	LKOJANPK_01662	OLFHICKB_02449	PELPDHFM_01904
nirQ		Denitrification regulatory protein NirQ	162	162	1	458	428				545	791	789	KNEGACEH_01480	CPGCHGLH_01481	CGFFANIL_01414	HPMKFMCM_01460	FNFODJBM_00123	LKGICJMO_00025	IBMKAECP_01509	GIDIOGJG_01417	ADEGEOAL_01507	LJFCFGAL_01813	GLIPAODO_01933	IGODHICN_02304	PMLBONNF_02422	OGBPMBGD_01955	AFMANOHL_02426	FMOBMFME_01851	PHAMLDGF_01994	OIFFLKGO_01830	ELDEGPLD_02108	AALPPDOG_02008	HLKBKCGO_01906	MFDBGGJO_01815	BAGEFAME_01791	GFBENKPD_02215	OEKILDFI_01919	AIIBDPGP_02031	DCAHGEOL_01934	GKNAJFDL_02099	FHAAIEKB_02412	NNNMKEGL_01831	ONBCJDOL_02365	ADOMJLIF_02367	CKAJCCKK_01919	LKOJANPK_01670	OLFHICKB_02402	PELPDHFM_01912
group_4955		TelA-like protein	162	162	1	458	431				959	1169	1167	KNEGACEH_01483	CPGCHGLH_01484	CGFFANIL_01417	HPMKFMCM_01463	FNFODJBM_00127	LKGICJMO_00028	IBMKAECP_01513	GIDIOGJG_01420	ADEGEOAL_01511	LJFCFGAL_01810	GLIPAODO_01930	IGODHICN_02424	PMLBONNF_02419	OGBPMBGD_01958	AFMANOHL_02423	FMOBMFME_01854	PHAMLDGF_01997	OIFFLKGO_01833	ELDEGPLD_02105	AALPPDOG_02011	HLKBKCGO_01903	MFDBGGJO_01818	BAGEFAME_01794	GFBENKPD_02218	OEKILDFI_02478	AIIBDPGP_02526	DCAHGEOL_01937	GKNAJFDL_02503	FHAAIEKB_02415	NNNMKEGL_01828	ONBCJDOL_02362	ADOMJLIF_02370	CKAJCCKK_01916	LKOJANPK_01673	OLFHICKB_02399	PELPDHFM_01915
dapH_1		2,3,4,5-tetrahydropyridine-2,6-dicarboxylate N-acetyltransferase	162	162	1	458	7461				626	719	718	KNEGACEH_01492	CPGCHGLH_01493	CGFFANIL_01426	HPMKFMCM_01472	FNFODJBM_00136	LKGICJMO_00041	IBMKAECP_01522	GIDIOGJG_01428	ADEGEOAL_01520	LJFCFGAL_00004	GLIPAODO_00237	IGODHICN_00004	PMLBONNF_00373	OGBPMBGD_01392	AFMANOHL_00402	FMOBMFME_01973	PHAMLDGF_00349	OIFFLKGO_02332	ELDEGPLD_02145	AALPPDOG_00361	HLKBKCGO_01394	MFDBGGJO_00423	BAGEFAME_00341	GFBENKPD_02464	OEKILDFI_00826	AIIBDPGP_02037	DCAHGEOL_00866	GKNAJFDL_00499	FHAAIEKB_00403	NNNMKEGL_01818	ONBCJDOL_00306	ADOMJLIF_00320	CKAJCCKK_00488	LKOJANPK_02261	OLFHICKB_00567	PELPDHFM_00507
pstC		hypothetical protein	162	162	1	458	7472				785	926	925	KNEGACEH_01500	CPGCHGLH_01501	CGFFANIL_01434	HPMKFMCM_01480	FNFODJBM_00144	LKGICJMO_00049	IBMKAECP_01530	GIDIOGJG_01436	ADEGEOAL_01528	LJFCFGAL_00012	GLIPAODO_00245	IGODHICN_00012	PMLBONNF_00365	OGBPMBGD_01384	AFMANOHL_00394	FMOBMFME_01965	PHAMLDGF_00357	OIFFLKGO_01777	ELDEGPLD_02137	AALPPDOG_00369	HLKBKCGO_01386	MFDBGGJO_00431	BAGEFAME_00333	GFBENKPD_02580	OEKILDFI_00834	AIIBDPGP_02045	DCAHGEOL_00858	GKNAJFDL_00507	FHAAIEKB_00395	NNNMKEGL_01810	ONBCJDOL_00314	ADOMJLIF_00312	CKAJCCKK_00480	LKOJANPK_01620	OLFHICKB_00559	PELPDHFM_00516
pstA		Phosphate transport system permease protein PstA	162	162	1	458	7473				770	920	919	KNEGACEH_01501	CPGCHGLH_01502	CGFFANIL_01435	HPMKFMCM_01481	FNFODJBM_00145	LKGICJMO_00050	IBMKAECP_01531	GIDIOGJG_01437	ADEGEOAL_01529	LJFCFGAL_00013	GLIPAODO_00246	IGODHICN_00013	PMLBONNF_00364	OGBPMBGD_01383	AFMANOHL_00393	FMOBMFME_01964	PHAMLDGF_00358	OIFFLKGO_01776	ELDEGPLD_02136	AALPPDOG_00370	HLKBKCGO_01385	MFDBGGJO_00432	BAGEFAME_00332	GFBENKPD_02579	OEKILDFI_00835	AIIBDPGP_02046	DCAHGEOL_00857	GKNAJFDL_00508	FHAAIEKB_00394	NNNMKEGL_01809	ONBCJDOL_00315	ADOMJLIF_00311	CKAJCCKK_00479	LKOJANPK_01621	OLFHICKB_00558	PELPDHFM_00517
pstB3		Phosphate import ATP-binding protein PstB 3	162	162	1	458	7474				500	875	872	KNEGACEH_01502	CPGCHGLH_01503	CGFFANIL_01436	HPMKFMCM_01482	FNFODJBM_00146	LKGICJMO_00051	IBMKAECP_01532	GIDIOGJG_01438	ADEGEOAL_01530	LJFCFGAL_00014	GLIPAODO_00247	IGODHICN_00014	PMLBONNF_00363	OGBPMBGD_01382	AFMANOHL_00392	FMOBMFME_01963	PHAMLDGF_00359	OIFFLKGO_01775	ELDEGPLD_02135	AALPPDOG_00371	HLKBKCGO_01384	MFDBGGJO_00433	BAGEFAME_00331	GFBENKPD_02578	OEKILDFI_00836	AIIBDPGP_02047	DCAHGEOL_00856	GKNAJFDL_00509	FHAAIEKB_00393	NNNMKEGL_01808	ONBCJDOL_00316	ADOMJLIF_00310	CKAJCCKK_00478	LKOJANPK_01622	OLFHICKB_00557	PELPDHFM_00518
plsY		Glycerol-3-phosphate acyltransferase	162	162	1	458	7521				608	611	608	KNEGACEH_01530	CPGCHGLH_01531	CGFFANIL_01464	HPMKFMCM_01512	FNFODJBM_00174	LKGICJMO_00079	IBMKAECP_01561	GIDIOGJG_01466	ADEGEOAL_01560	LJFCFGAL_00042	GLIPAODO_00275	IGODHICN_00042	PMLBONNF_00335	OGBPMBGD_00517	AFMANOHL_00364	FMOBMFME_00276	PHAMLDGF_00387	OIFFLKGO_02415	ELDEGPLD_01491	AALPPDOG_00399	HLKBKCGO_00888	MFDBGGJO_00461	BAGEFAME_00303	GFBENKPD_00878	OEKILDFI_00864	AIIBDPGP_01244	DCAHGEOL_00828	GKNAJFDL_00537	FHAAIEKB_00365	NNNMKEGL_01780	ONBCJDOL_00344	ADOMJLIF_00282	CKAJCCKK_00450	LKOJANPK_02369	OLFHICKB_00529	PELPDHFM_00546
group_4964		putative protein	162	162	1	458	7522				275	299	298	KNEGACEH_01531	CPGCHGLH_01532	CGFFANIL_01465	HPMKFMCM_01513	FNFODJBM_00175	LKGICJMO_00080	IBMKAECP_01562	GIDIOGJG_01467	ADEGEOAL_01561	LJFCFGAL_00043	GLIPAODO_00276	IGODHICN_00043	PMLBONNF_00334	OGBPMBGD_00518	AFMANOHL_00363	FMOBMFME_00275	PHAMLDGF_00388	OIFFLKGO_02416	ELDEGPLD_01490	AALPPDOG_00400	HLKBKCGO_00887	MFDBGGJO_00462	BAGEFAME_00302	GFBENKPD_00879	OEKILDFI_00865	AIIBDPGP_01243	DCAHGEOL_00827	GKNAJFDL_00538	FHAAIEKB_00364	NNNMKEGL_01779	ONBCJDOL_00345	ADOMJLIF_00281	CKAJCCKK_00449	LKOJANPK_02370	OLFHICKB_00528	PELPDHFM_00547
acnA		Aconitate hydratase A	162	162	1	458	7524				734	2705	2692	KNEGACEH_01533	CPGCHGLH_01534	CGFFANIL_01467	HPMKFMCM_01515	FNFODJBM_00180	LKGICJMO_00082	IBMKAECP_01564	GIDIOGJG_01469	ADEGEOAL_01563	LJFCFGAL_00045	GLIPAODO_00278	IGODHICN_00045	PMLBONNF_00332	OGBPMBGD_00520	AFMANOHL_00361	FMOBMFME_00273	PHAMLDGF_00390	OIFFLKGO_00452	ELDEGPLD_01488	AALPPDOG_00402	HLKBKCGO_00885	MFDBGGJO_00464	BAGEFAME_00300	GFBENKPD_00881	OEKILDFI_00867	AIIBDPGP_01241	DCAHGEOL_00825	GKNAJFDL_00540	FHAAIEKB_00362	NNNMKEGL_01777	ONBCJDOL_00347	ADOMJLIF_00279	CKAJCCKK_00447	LKOJANPK_00358	OLFHICKB_00526	PELPDHFM_00549
rpsN2		Alternate 30S ribosomal protein S14	162	162	1	458	7546				155	269	268	KNEGACEH_01546	CPGCHGLH_01547	CGFFANIL_01481	HPMKFMCM_01528	FNFODJBM_00193	LKGICJMO_00096	IBMKAECP_01578	GIDIOGJG_01483	ADEGEOAL_01577	LJFCFGAL_00059	GLIPAODO_00291	IGODHICN_00059	PMLBONNF_00319	OGBPMBGD_00533	AFMANOHL_00348	FMOBMFME_00260	PHAMLDGF_00403	OIFFLKGO_00465	ELDEGPLD_01475	AALPPDOG_00415	HLKBKCGO_00872	MFDBGGJO_00477	BAGEFAME_00287	GFBENKPD_00974	OEKILDFI_00880	AIIBDPGP_01228	DCAHGEOL_00812	GKNAJFDL_00553	FHAAIEKB_00349	NNNMKEGL_01764	ONBCJDOL_00360	ADOMJLIF_00266	CKAJCCKK_00433	LKOJANPK_00371	OLFHICKB_00513	PELPDHFM_00562
group_4972		Putative phosphatase	162	162	1	458	7552				803	803	803	KNEGACEH_01551	CPGCHGLH_01552	CGFFANIL_01486	HPMKFMCM_01533	FNFODJBM_00198	LKGICJMO_00101	IBMKAECP_01583	GIDIOGJG_01488	ADEGEOAL_01582	LJFCFGAL_00064	GLIPAODO_00296	IGODHICN_00064	PMLBONNF_00314	OGBPMBGD_00538	AFMANOHL_00343	FMOBMFME_00255	PHAMLDGF_00408	OIFFLKGO_00470	ELDEGPLD_01470	AALPPDOG_00420	HLKBKCGO_00867	MFDBGGJO_00482	BAGEFAME_00282	GFBENKPD_00979	OEKILDFI_00885	AIIBDPGP_01223	DCAHGEOL_00807	GKNAJFDL_00558	FHAAIEKB_00344	NNNMKEGL_01759	ONBCJDOL_00365	ADOMJLIF_00261	CKAJCCKK_00428	LKOJANPK_00376	OLFHICKB_00508	PELPDHFM_00567
korB		hypothetical protein	162	162	1	458	7761				770	866	864	KNEGACEH_01649	CPGCHGLH_01650	CGFFANIL_01528	HPMKFMCM_01634	FNFODJBM_00240	LKGICJMO_00144	IBMKAECP_01629	GIDIOGJG_01530	ADEGEOAL_01624	LJFCFGAL_00106	GLIPAODO_00394	IGODHICN_00106	PMLBONNF_00216	OGBPMBGD_02268	AFMANOHL_00244	FMOBMFME_00154	PHAMLDGF_00506	OIFFLKGO_00569	ELDEGPLD_00952	AALPPDOG_02421	HLKBKCGO_02288	MFDBGGJO_02212	BAGEFAME_02195	GFBENKPD_00029	OEKILDFI_02339	AIIBDPGP_00756	DCAHGEOL_00709	GKNAJFDL_00585	FHAAIEKB_00245	NNNMKEGL_01922	ONBCJDOL_01876	ADOMJLIF_00163	CKAJCCKK_00990	LKOJANPK_00475	OLFHICKB_00949	PELPDHFM_01866
ribF		Bifunctional riboflavin kinase/FMN adenylyltransferase	162	162	1	458	7790				506	971	968	KNEGACEH_01671	CPGCHGLH_01672	CGFFANIL_01546	HPMKFMCM_01656	FNFODJBM_00259	LKGICJMO_00162	IBMKAECP_01647	GIDIOGJG_01548	ADEGEOAL_01642	LJFCFGAL_00124	GLIPAODO_00014	IGODHICN_00124	PMLBONNF_01750	OGBPMBGD_00160	AFMANOHL_00014	FMOBMFME_00014	PHAMLDGF_00160	OIFFLKGO_00014	ELDEGPLD_00309	AALPPDOG_00159	HLKBKCGO_00160	MFDBGGJO_00014	BAGEFAME_00708	GFBENKPD_00047	OEKILDFI_00014	AIIBDPGP_00002	DCAHGEOL_00014	GKNAJFDL_00603	FHAAIEKB_00014	NNNMKEGL_01904	ONBCJDOL_00014	ADOMJLIF_00014	CKAJCCKK_00160	LKOJANPK_00227	OLFHICKB_00014	PELPDHFM_00014
rbfA		Ribosome-binding factor A	162	162	1	458	7793				179	350	348	KNEGACEH_01673	CPGCHGLH_01674	CGFFANIL_01548	HPMKFMCM_01658	FNFODJBM_00261	LKGICJMO_00164	IBMKAECP_01650	GIDIOGJG_01550	ADEGEOAL_01644	LJFCFGAL_00126	GLIPAODO_00016	IGODHICN_00126	PMLBONNF_01752	OGBPMBGD_00158	AFMANOHL_00016	FMOBMFME_00016	PHAMLDGF_00158	OIFFLKGO_00016	ELDEGPLD_00307	AALPPDOG_00161	HLKBKCGO_00158	MFDBGGJO_00016	BAGEFAME_00710	GFBENKPD_00049	OEKILDFI_00016	AIIBDPGP_00004	DCAHGEOL_00016	GKNAJFDL_00605	FHAAIEKB_00016	NNNMKEGL_01902	ONBCJDOL_00016	ADOMJLIF_00016	CKAJCCKK_00158	LKOJANPK_00225	OLFHICKB_00016	PELPDHFM_00016
proS		Proline--tRNA ligase	162	162	1	458	7801				1700	1700	1700	KNEGACEH_01680	CPGCHGLH_01681	CGFFANIL_01555	HPMKFMCM_01665	FNFODJBM_00268	LKGICJMO_00172	IBMKAECP_01657	GIDIOGJG_01557	ADEGEOAL_01651	LJFCFGAL_00133	GLIPAODO_00023	IGODHICN_00133	PMLBONNF_01759	OGBPMBGD_00151	AFMANOHL_00023	FMOBMFME_00023	PHAMLDGF_00151	OIFFLKGO_00023	ELDEGPLD_00300	AALPPDOG_00168	HLKBKCGO_00151	MFDBGGJO_00023	BAGEFAME_00717	GFBENKPD_00056	OEKILDFI_00023	AIIBDPGP_00011	DCAHGEOL_00023	GKNAJFDL_00612	FHAAIEKB_00023	NNNMKEGL_01895	ONBCJDOL_00023	ADOMJLIF_00023	CKAJCCKK_00151	LKOJANPK_00218	OLFHICKB_00023	PELPDHFM_00023
group_5015		Putative zinc metalloprotease	162	162	1	458	7802				1286	1292	1286	KNEGACEH_01681	CPGCHGLH_01682	CGFFANIL_01556	HPMKFMCM_01666	FNFODJBM_00269	LKGICJMO_00173	IBMKAECP_01658	GIDIOGJG_01558	ADEGEOAL_01652	LJFCFGAL_00134	GLIPAODO_00024	IGODHICN_00134	PMLBONNF_01760	OGBPMBGD_00150	AFMANOHL_00024	FMOBMFME_00024	PHAMLDGF_00150	OIFFLKGO_00024	ELDEGPLD_00299	AALPPDOG_00169	HLKBKCGO_00150	MFDBGGJO_00024	BAGEFAME_00718	GFBENKPD_00057	OEKILDFI_00024	AIIBDPGP_00012	DCAHGEOL_00024	GKNAJFDL_00613	FHAAIEKB_00024	NNNMKEGL_01894	ONBCJDOL_00024	ADOMJLIF_00024	CKAJCCKK_00150	LKOJANPK_00217	OLFHICKB_00024	PELPDHFM_00024
frr		Ribosome-recycling factor	162	162	1	458	7806				437	554	552	KNEGACEH_01684	CPGCHGLH_01685	CGFFANIL_01559	HPMKFMCM_01669	FNFODJBM_00272	LKGICJMO_00176	IBMKAECP_01661	GIDIOGJG_01561	ADEGEOAL_01655	LJFCFGAL_00137	GLIPAODO_00027	IGODHICN_00137	PMLBONNF_01763	OGBPMBGD_00147	AFMANOHL_00027	FMOBMFME_00027	PHAMLDGF_00147	OIFFLKGO_00027	ELDEGPLD_00296	AALPPDOG_00172	HLKBKCGO_00147	MFDBGGJO_00027	BAGEFAME_00721	GFBENKPD_00060	OEKILDFI_00027	AIIBDPGP_00015	DCAHGEOL_00027	GKNAJFDL_00616	FHAAIEKB_00027	NNNMKEGL_01891	ONBCJDOL_00027	ADOMJLIF_00027	CKAJCCKK_00147	LKOJANPK_00214	OLFHICKB_00027	PELPDHFM_00027
pyrH		Uridylate kinase	162	162	1	458	7807				722	779	775	KNEGACEH_01685	CPGCHGLH_01686	CGFFANIL_01560	HPMKFMCM_01670	FNFODJBM_00273	LKGICJMO_00177	IBMKAECP_01662	GIDIOGJG_01562	ADEGEOAL_01656	LJFCFGAL_00138	GLIPAODO_00028	IGODHICN_00138	PMLBONNF_01764	OGBPMBGD_00146	AFMANOHL_00028	FMOBMFME_00028	PHAMLDGF_00146	OIFFLKGO_00028	ELDEGPLD_00295	AALPPDOG_00173	HLKBKCGO_00146	MFDBGGJO_00028	BAGEFAME_00722	GFBENKPD_00061	OEKILDFI_00028	AIIBDPGP_00016	DCAHGEOL_00028	GKNAJFDL_00617	FHAAIEKB_00028	NNNMKEGL_01890	ONBCJDOL_00028	ADOMJLIF_00028	CKAJCCKK_00146	LKOJANPK_00213	OLFHICKB_00028	PELPDHFM_00028
tsf		Elongation factor Ts	162	162	1	458	7808				506	878	875	KNEGACEH_01686	CPGCHGLH_01687	CGFFANIL_01561	HPMKFMCM_01671	FNFODJBM_00274	LKGICJMO_00178	IBMKAECP_01663	GIDIOGJG_01563	ADEGEOAL_01657	LJFCFGAL_00139	GLIPAODO_00029	IGODHICN_00139	PMLBONNF_01765	OGBPMBGD_00145	AFMANOHL_00029	FMOBMFME_00029	PHAMLDGF_00145	OIFFLKGO_00029	ELDEGPLD_00294	AALPPDOG_00174	HLKBKCGO_00145	MFDBGGJO_00029	BAGEFAME_00723	GFBENKPD_00062	OEKILDFI_00029	AIIBDPGP_00017	DCAHGEOL_00029	GKNAJFDL_00618	FHAAIEKB_00029	NNNMKEGL_01889	ONBCJDOL_00029	ADOMJLIF_00029	CKAJCCKK_00145	LKOJANPK_00212	OLFHICKB_00029	PELPDHFM_00029
sucD		Succinate--CoA ligase [ADP-forming] subunit alpha	162	162	1	458	7831				791	905	904	KNEGACEH_01696	CPGCHGLH_01697	CGFFANIL_01571	HPMKFMCM_01681	FNFODJBM_00284	LKGICJMO_00188	IBMKAECP_01673	GIDIOGJG_01573	ADEGEOAL_01667	LJFCFGAL_00149	GLIPAODO_00039	IGODHICN_00149	PMLBONNF_00009	OGBPMBGD_00135	AFMANOHL_00039	FMOBMFME_00039	PHAMLDGF_00135	OIFFLKGO_00039	ELDEGPLD_00284	AALPPDOG_00184	HLKBKCGO_00135	MFDBGGJO_00039	BAGEFAME_00733	GFBENKPD_00072	OEKILDFI_00039	AIIBDPGP_00028	DCAHGEOL_00039	GKNAJFDL_00002	FHAAIEKB_00039	NNNMKEGL_01879	ONBCJDOL_00039	ADOMJLIF_00039	CKAJCCKK_00135	LKOJANPK_00202	OLFHICKB_00039	PELPDHFM_00039
fabD		Malonyl CoA-acyl carrier protein transacylase	162	162	1	458	7863				929	929	929	KNEGACEH_01713	CPGCHGLH_01714	CGFFANIL_01588	HPMKFMCM_01698	FNFODJBM_00301	LKGICJMO_00205	IBMKAECP_01690	GIDIOGJG_01590	ADEGEOAL_01684	LJFCFGAL_00166	GLIPAODO_00056	IGODHICN_00166	PMLBONNF_00026	OGBPMBGD_00118	AFMANOHL_00056	FMOBMFME_00056	PHAMLDGF_00118	OIFFLKGO_00056	ELDEGPLD_00267	AALPPDOG_00201	HLKBKCGO_00118	MFDBGGJO_00056	BAGEFAME_00750	GFBENKPD_00089	OEKILDFI_00056	AIIBDPGP_00045	DCAHGEOL_00056	GKNAJFDL_00019	FHAAIEKB_00056	NNNMKEGL_01862	ONBCJDOL_00056	ADOMJLIF_00056	CKAJCCKK_00118	LKOJANPK_00185	OLFHICKB_00056	PELPDHFM_00056
fapR		Transcription factor FapR	162	162	1	458	7868				545	560	559	KNEGACEH_01715	CPGCHGLH_01716	CGFFANIL_01590	HPMKFMCM_01700	FNFODJBM_00303	LKGICJMO_00207	IBMKAECP_01692	GIDIOGJG_01592	ADEGEOAL_01686	LJFCFGAL_00168	GLIPAODO_00058	IGODHICN_00168	PMLBONNF_00028	OGBPMBGD_00116	AFMANOHL_00058	FMOBMFME_00058	PHAMLDGF_00116	OIFFLKGO_00058	ELDEGPLD_00265	AALPPDOG_00203	HLKBKCGO_00116	MFDBGGJO_00058	BAGEFAME_00752	GFBENKPD_00091	OEKILDFI_00058	AIIBDPGP_00047	DCAHGEOL_00058	GKNAJFDL_00021	FHAAIEKB_00058	NNNMKEGL_01860	ONBCJDOL_00058	ADOMJLIF_00058	CKAJCCKK_00116	LKOJANPK_00183	OLFHICKB_00058	PELPDHFM_00058
rpmB		50S ribosomal protein L28	162	162	1	458	7875				188	188	188	KNEGACEH_01720	CPGCHGLH_01721	CGFFANIL_01595	HPMKFMCM_01705	FNFODJBM_00308	LKGICJMO_00212	IBMKAECP_01697	GIDIOGJG_01597	ADEGEOAL_01691	LJFCFGAL_00173	GLIPAODO_00063	IGODHICN_00173	PMLBONNF_00033	OGBPMBGD_00111	AFMANOHL_00063	FMOBMFME_00063	PHAMLDGF_00111	OIFFLKGO_00063	ELDEGPLD_00260	AALPPDOG_00208	HLKBKCGO_00111	MFDBGGJO_00063	BAGEFAME_00757	GFBENKPD_00096	OEKILDFI_00063	AIIBDPGP_00052	DCAHGEOL_00063	GKNAJFDL_00026	FHAAIEKB_00063	NNNMKEGL_00480	ONBCJDOL_00063	ADOMJLIF_00063	CKAJCCKK_00111	LKOJANPK_00178	OLFHICKB_00063	PELPDHFM_00063
rpe		Ribulose-phosphate 3-epimerase	162	162	1	458	7877				644	644	644	KNEGACEH_01722	CPGCHGLH_01723	CGFFANIL_01597	HPMKFMCM_01707	FNFODJBM_00310	LKGICJMO_00214	IBMKAECP_01699	GIDIOGJG_01599	ADEGEOAL_01693	LJFCFGAL_00175	GLIPAODO_00065	IGODHICN_00175	PMLBONNF_00035	OGBPMBGD_00109	AFMANOHL_00065	FMOBMFME_00065	PHAMLDGF_00109	OIFFLKGO_00065	ELDEGPLD_00258	AALPPDOG_00210	HLKBKCGO_00109	MFDBGGJO_00065	BAGEFAME_00759	GFBENKPD_00098	OEKILDFI_00065	AIIBDPGP_00054	DCAHGEOL_00065	GKNAJFDL_00028	FHAAIEKB_00065	NNNMKEGL_00478	ONBCJDOL_00065	ADOMJLIF_00065	CKAJCCKK_00109	LKOJANPK_00176	OLFHICKB_00065	PELPDHFM_00065
rlmN		putative dual-specificity RNA methyltransferase RlmN	162	162	1	458	7881				881	1094	1092	KNEGACEH_01726	CPGCHGLH_01727	CGFFANIL_01601	HPMKFMCM_01711	FNFODJBM_00314	LKGICJMO_00218	IBMKAECP_01703	GIDIOGJG_01603	ADEGEOAL_01697	LJFCFGAL_00179	GLIPAODO_00069	IGODHICN_00179	PMLBONNF_00039	OGBPMBGD_00105	AFMANOHL_00069	FMOBMFME_00069	PHAMLDGF_00105	OIFFLKGO_00069	ELDEGPLD_00254	AALPPDOG_00214	HLKBKCGO_00105	MFDBGGJO_00069	BAGEFAME_00763	GFBENKPD_00102	OEKILDFI_00069	AIIBDPGP_00058	DCAHGEOL_00069	GKNAJFDL_00032	FHAAIEKB_00069	NNNMKEGL_00474	ONBCJDOL_00069	ADOMJLIF_00069	CKAJCCKK_00105	LKOJANPK_00172	OLFHICKB_00069	PELPDHFM_00069
fmt		Methionyl-tRNA formyltransferase	162	162	1	458	7883				932	932	932	KNEGACEH_01728	CPGCHGLH_01729	CGFFANIL_01603	HPMKFMCM_01713	FNFODJBM_00316	LKGICJMO_00220	IBMKAECP_01705	GIDIOGJG_01605	ADEGEOAL_01699	LJFCFGAL_00181	GLIPAODO_00071	IGODHICN_00181	PMLBONNF_00041	OGBPMBGD_00103	AFMANOHL_00071	FMOBMFME_00071	PHAMLDGF_00103	OIFFLKGO_00071	ELDEGPLD_00252	AALPPDOG_00216	HLKBKCGO_00103	MFDBGGJO_00071	BAGEFAME_00765	GFBENKPD_00104	OEKILDFI_00071	AIIBDPGP_00060	DCAHGEOL_00071	GKNAJFDL_00034	FHAAIEKB_00071	NNNMKEGL_00472	ONBCJDOL_00071	ADOMJLIF_00071	CKAJCCKK_00103	LKOJANPK_00170	OLFHICKB_00071	PELPDHFM_00071
coaBC		Coenzyme A biosynthesis bifunctional protein CoaBC	162	162	1	458	7890				1199	1199	1199	KNEGACEH_01732	CPGCHGLH_01733	CGFFANIL_01607	HPMKFMCM_01717	FNFODJBM_00320	LKGICJMO_00224	IBMKAECP_01709	GIDIOGJG_01609	ADEGEOAL_01703	LJFCFGAL_00185	GLIPAODO_00075	IGODHICN_00185	PMLBONNF_00045	OGBPMBGD_00099	AFMANOHL_00075	FMOBMFME_00075	PHAMLDGF_00099	OIFFLKGO_00075	ELDEGPLD_00248	AALPPDOG_00220	HLKBKCGO_00099	MFDBGGJO_00075	BAGEFAME_00443	GFBENKPD_00108	OEKILDFI_00075	AIIBDPGP_00064	DCAHGEOL_00075	GKNAJFDL_00038	FHAAIEKB_00075	NNNMKEGL_00468	ONBCJDOL_00075	ADOMJLIF_00075	CKAJCCKK_00099	LKOJANPK_00166	OLFHICKB_00075	PELPDHFM_00075
gmk		Guanylate kinase	162	162	1	458	7893				584	623	622	KNEGACEH_01734	CPGCHGLH_01735	CGFFANIL_01609	HPMKFMCM_01719	FNFODJBM_00322	LKGICJMO_00226	IBMKAECP_01711	GIDIOGJG_01611	ADEGEOAL_01705	LJFCFGAL_00187	GLIPAODO_00077	IGODHICN_00187	PMLBONNF_00047	OGBPMBGD_00097	AFMANOHL_00077	FMOBMFME_00077	PHAMLDGF_00097	OIFFLKGO_00077	ELDEGPLD_00246	AALPPDOG_00222	HLKBKCGO_00097	MFDBGGJO_00077	BAGEFAME_00441	GFBENKPD_00110	OEKILDFI_00077	AIIBDPGP_00066	DCAHGEOL_00077	GKNAJFDL_00040	FHAAIEKB_00077	NNNMKEGL_00466	ONBCJDOL_00077	ADOMJLIF_00077	CKAJCCKK_00097	LKOJANPK_00164	OLFHICKB_00077	PELPDHFM_00077
pyrE		Orotate phosphoribosyltransferase	162	162	1	458	7898				587	608	607	KNEGACEH_01738	CPGCHGLH_01739	CGFFANIL_01613	HPMKFMCM_01723	FNFODJBM_00326	LKGICJMO_00230	IBMKAECP_01715	GIDIOGJG_01615	ADEGEOAL_01709	LJFCFGAL_00191	GLIPAODO_00081	IGODHICN_00191	PMLBONNF_00051	OGBPMBGD_00093	AFMANOHL_00081	FMOBMFME_00081	PHAMLDGF_00093	OIFFLKGO_00081	ELDEGPLD_00242	AALPPDOG_00226	HLKBKCGO_00093	MFDBGGJO_00081	BAGEFAME_00437	GFBENKPD_00114	OEKILDFI_00081	AIIBDPGP_00070	DCAHGEOL_00081	GKNAJFDL_00044	FHAAIEKB_00081	NNNMKEGL_00462	ONBCJDOL_00081	ADOMJLIF_00081	CKAJCCKK_00093	LKOJANPK_00160	OLFHICKB_00081	PELPDHFM_00081
pyrR		Bifunctional protein PyrR	162	162	1	458	7910				527	527	527	KNEGACEH_01745	CPGCHGLH_01746	CGFFANIL_01620	HPMKFMCM_01730	FNFODJBM_00333	LKGICJMO_00237	IBMKAECP_01722	GIDIOGJG_01622	ADEGEOAL_01716	LJFCFGAL_00198	GLIPAODO_00088	IGODHICN_00198	PMLBONNF_00058	OGBPMBGD_00086	AFMANOHL_00088	FMOBMFME_00088	PHAMLDGF_00086	OIFFLKGO_00088	ELDEGPLD_00235	AALPPDOG_00233	HLKBKCGO_00086	MFDBGGJO_00088	BAGEFAME_00430	GFBENKPD_00121	OEKILDFI_00088	AIIBDPGP_00077	DCAHGEOL_00088	GKNAJFDL_00051	FHAAIEKB_00088	NNNMKEGL_00455	ONBCJDOL_00088	ADOMJLIF_00088	CKAJCCKK_00086	LKOJANPK_00153	OLFHICKB_00088	PELPDHFM_00088
group_5038		hypothetical protein	162	162	1	458	7922				290	290	290	KNEGACEH_01754	CPGCHGLH_01755	CGFFANIL_01629	HPMKFMCM_01740	FNFODJBM_00342	LKGICJMO_00247	IBMKAECP_01731	GIDIOGJG_01631	ADEGEOAL_01725	LJFCFGAL_00207	GLIPAODO_00097	IGODHICN_00207	PMLBONNF_00067	OGBPMBGD_00077	AFMANOHL_00097	FMOBMFME_00097	PHAMLDGF_00077	OIFFLKGO_00097	ELDEGPLD_00226	AALPPDOG_00242	HLKBKCGO_00077	MFDBGGJO_00097	BAGEFAME_00421	GFBENKPD_00130	OEKILDFI_00097	AIIBDPGP_00086	DCAHGEOL_00097	GKNAJFDL_00060	FHAAIEKB_00097	NNNMKEGL_00446	ONBCJDOL_00098	ADOMJLIF_00097	CKAJCCKK_00077	LKOJANPK_00144	OLFHICKB_00097	PELPDHFM_00097
yggS		Pyridoxal phosphate homeostasis protein	162	162	1	458	7924				668	668	668	KNEGACEH_01756	CPGCHGLH_01757	CGFFANIL_01631	HPMKFMCM_01742	FNFODJBM_00344	LKGICJMO_00249	IBMKAECP_01733	GIDIOGJG_01633	ADEGEOAL_01727	LJFCFGAL_00209	GLIPAODO_00099	IGODHICN_00209	PMLBONNF_00069	OGBPMBGD_00075	AFMANOHL_00099	FMOBMFME_00099	PHAMLDGF_00075	OIFFLKGO_00099	ELDEGPLD_00224	AALPPDOG_00244	HLKBKCGO_00075	MFDBGGJO_00099	BAGEFAME_00419	GFBENKPD_00132	OEKILDFI_00099	AIIBDPGP_00088	DCAHGEOL_00099	GKNAJFDL_00062	FHAAIEKB_00099	NNNMKEGL_00444	ONBCJDOL_00100	ADOMJLIF_00099	CKAJCCKK_00075	LKOJANPK_00142	OLFHICKB_00099	PELPDHFM_00099
ftsZ		Cell division protein FtsZ	162	162	1	458	7929				662	1181	1177	KNEGACEH_01759	CPGCHGLH_01760	CGFFANIL_01634	HPMKFMCM_01745	FNFODJBM_00347	LKGICJMO_00251	IBMKAECP_01736	GIDIOGJG_01635	ADEGEOAL_01729	LJFCFGAL_00211	GLIPAODO_00101	IGODHICN_00211	PMLBONNF_00071	OGBPMBGD_00073	AFMANOHL_00101	FMOBMFME_00101	PHAMLDGF_00073	OIFFLKGO_00101	ELDEGPLD_00222	AALPPDOG_00246	HLKBKCGO_00073	MFDBGGJO_00101	BAGEFAME_00417	GFBENKPD_00135	OEKILDFI_00101	AIIBDPGP_00090	DCAHGEOL_00101	GKNAJFDL_00064	FHAAIEKB_00101	NNNMKEGL_00442	ONBCJDOL_00102	ADOMJLIF_00101	CKAJCCKK_00073	LKOJANPK_00140	OLFHICKB_00101	PELPDHFM_00101
rsmH		Ribosomal RNA small subunit methyltransferase H	162	162	1	458	7944				275	935	930	KNEGACEH_01766	CPGCHGLH_01767	CGFFANIL_01641	HPMKFMCM_01752	FNFODJBM_00354	LKGICJMO_00258	IBMKAECP_01743	GIDIOGJG_01642	ADEGEOAL_01736	LJFCFGAL_00218	GLIPAODO_00108	IGODHICN_00218	PMLBONNF_00078	OGBPMBGD_00066	AFMANOHL_00108	FMOBMFME_00108	PHAMLDGF_00066	OIFFLKGO_00108	ELDEGPLD_00215	AALPPDOG_00253	HLKBKCGO_00066	MFDBGGJO_00108	BAGEFAME_00410	GFBENKPD_00142	OEKILDFI_00108	AIIBDPGP_00097	DCAHGEOL_00108	GKNAJFDL_00071	FHAAIEKB_00108	NNNMKEGL_00435	ONBCJDOL_00109	ADOMJLIF_00108	CKAJCCKK_00066	LKOJANPK_00133	OLFHICKB_00108	PELPDHFM_00108
group_5044		putative N-acetyltransferase	162	162	1	458	7948				443	503	443	KNEGACEH_01769	CPGCHGLH_01770	CGFFANIL_01644	HPMKFMCM_01755	FNFODJBM_00357	LKGICJMO_00261	IBMKAECP_01746	GIDIOGJG_01645	ADEGEOAL_01739	LJFCFGAL_00221	GLIPAODO_00111	IGODHICN_00221	PMLBONNF_00081	OGBPMBGD_00063	AFMANOHL_00111	FMOBMFME_00111	PHAMLDGF_00063	OIFFLKGO_00111	ELDEGPLD_00212	AALPPDOG_00256	HLKBKCGO_00063	MFDBGGJO_00111	BAGEFAME_00407	GFBENKPD_00145	OEKILDFI_00111	AIIBDPGP_00100	DCAHGEOL_00111	GKNAJFDL_00074	FHAAIEKB_00111	NNNMKEGL_00432	ONBCJDOL_00112	ADOMJLIF_00111	CKAJCCKK_00063	LKOJANPK_00130	OLFHICKB_00111	PELPDHFM_00111
murI		Glutamate racemase	162	162	1	458	7014				641	800	799	KNEGACEH_01779	CPGCHGLH_01780	CGFFANIL_01710	HPMKFMCM_01765	FNFODJBM_00437	LKGICJMO_00339	IBMKAECP_01820	GIDIOGJG_01752	ADEGEOAL_01820	LJFCFGAL_00231	GLIPAODO_00181	IGODHICN_00284	PMLBONNF_00159	OGBPMBGD_00053	AFMANOHL_00187	FMOBMFME_00121	PHAMLDGF_00053	OIFFLKGO_00122	ELDEGPLD_01230	AALPPDOG_01219	HLKBKCGO_00053	MFDBGGJO_00121	BAGEFAME_00397	GFBENKPD_00218	OEKILDFI_00121	AIIBDPGP_00170	DCAHGEOL_00122	GKNAJFDL_00154	FHAAIEKB_00188	NNNMKEGL_00424	ONBCJDOL_00122	ADOMJLIF_00121	CKAJCCKK_00053	LKOJANPK_00045	OLFHICKB_00187	PELPDHFM_00180
ctaB2		Protoheme IX farnesyltransferase 2	162	162	1	458	6974				911	926	911	KNEGACEH_01804	CPGCHGLH_01805	CGFFANIL_01735	HPMKFMCM_01790	FNFODJBM_00462	LKGICJMO_00364	IBMKAECP_01845	GIDIOGJG_01777	ADEGEOAL_01845	LJFCFGAL_00256	GLIPAODO_00206	IGODHICN_00309	PMLBONNF_00184	OGBPMBGD_00028	AFMANOHL_00212	FMOBMFME_00147	PHAMLDGF_00028	OIFFLKGO_00147	ELDEGPLD_01205	AALPPDOG_01194	HLKBKCGO_00028	MFDBGGJO_00146	BAGEFAME_00372	GFBENKPD_00243	OEKILDFI_00146	AIIBDPGP_00195	DCAHGEOL_00147	GKNAJFDL_00179	FHAAIEKB_00213	NNNMKEGL_00399	ONBCJDOL_00147	ADOMJLIF_00146	CKAJCCKK_00028	LKOJANPK_00020	OLFHICKB_00212	PELPDHFM_00205
group_5052		hypothetical protein	162	162	1	458	6968				485	485	485	KNEGACEH_01809	CPGCHGLH_01810	CGFFANIL_01740	HPMKFMCM_01795	FNFODJBM_00467	LKGICJMO_00369	IBMKAECP_01850	GIDIOGJG_01782	ADEGEOAL_01850	LJFCFGAL_00261	GLIPAODO_00211	IGODHICN_01965	PMLBONNF_00189	OGBPMBGD_00023	AFMANOHL_00217	FMOBMFME_01993	PHAMLDGF_00023	OIFFLKGO_00152	ELDEGPLD_01200	AALPPDOG_01189	HLKBKCGO_00023	MFDBGGJO_00151	BAGEFAME_00367	GFBENKPD_00248	OEKILDFI_00151	AIIBDPGP_00200	DCAHGEOL_00152	GKNAJFDL_00184	FHAAIEKB_00218	NNNMKEGL_00393	ONBCJDOL_00152	ADOMJLIF_00151	CKAJCCKK_00023	LKOJANPK_00015	OLFHICKB_00217	PELPDHFM_00210
typA		GTP-binding protein TypA/BipA	162	162	1	458	6965				1520	1844	1841	KNEGACEH_01811	CPGCHGLH_01812	CGFFANIL_01742	HPMKFMCM_01797	FNFODJBM_00469	LKGICJMO_00371	IBMKAECP_01852	GIDIOGJG_01784	ADEGEOAL_01852	LJFCFGAL_00263	GLIPAODO_00213	IGODHICN_01967	PMLBONNF_00191	OGBPMBGD_00021	AFMANOHL_00219	FMOBMFME_01995	PHAMLDGF_00021	OIFFLKGO_00154	ELDEGPLD_01198	AALPPDOG_01187	HLKBKCGO_00021	MFDBGGJO_00153	BAGEFAME_00365	GFBENKPD_00250	OEKILDFI_00153	AIIBDPGP_00202	DCAHGEOL_00154	GKNAJFDL_00186	FHAAIEKB_00220	NNNMKEGL_00391	ONBCJDOL_00154	ADOMJLIF_00153	CKAJCCKK_00021	LKOJANPK_00013	OLFHICKB_00219	PELPDHFM_00212
purE		N5-carboxyaminoimidazole ribonucleotide mutase	162	162	1	458	6900				482	482	482	KNEGACEH_01858	CPGCHGLH_01859	CGFFANIL_01790	HPMKFMCM_01844	FNFODJBM_00516	LKGICJMO_00416	IBMKAECP_01899	GIDIOGJG_01829	ADEGEOAL_01903	LJFCFGAL_02011	GLIPAODO_02074	IGODHICN_02108	PMLBONNF_02066	OGBPMBGD_02131	AFMANOHL_02058	FMOBMFME_02088	PHAMLDGF_01660	OIFFLKGO_02009	ELDEGPLD_01531	AALPPDOG_02185	HLKBKCGO_02072	MFDBGGJO_01935	BAGEFAME_01872	GFBENKPD_02279	OEKILDFI_02034	AIIBDPGP_02113	DCAHGEOL_01551	GKNAJFDL_02230	FHAAIEKB_02001	NNNMKEGL_00346	ONBCJDOL_02012	ADOMJLIF_01950	CKAJCCKK_01518	LKOJANPK_01180	OLFHICKB_02006	PELPDHFM_02085
folD		Bifunctional protein FolD protein	162	162	1	458	6898				533	857	855	KNEGACEH_01859	CPGCHGLH_01860	CGFFANIL_01791	HPMKFMCM_01845	FNFODJBM_00517	LKGICJMO_00417	IBMKAECP_01900	GIDIOGJG_01830	ADEGEOAL_01904	LJFCFGAL_02010	GLIPAODO_02075	IGODHICN_02109	PMLBONNF_02067	OGBPMBGD_02130	AFMANOHL_02059	FMOBMFME_02087	PHAMLDGF_01661	OIFFLKGO_02010	ELDEGPLD_01532	AALPPDOG_02186	HLKBKCGO_02073	MFDBGGJO_01936	BAGEFAME_01871	GFBENKPD_02280	OEKILDFI_02035	AIIBDPGP_02112	DCAHGEOL_01552	GKNAJFDL_02231	FHAAIEKB_02000	NNNMKEGL_00345	ONBCJDOL_02011	ADOMJLIF_01951	CKAJCCKK_01517	LKOJANPK_01181	OLFHICKB_02007	PELPDHFM_02086
qoxA		putative quinol oxidase subunit 2	162	162	1	458	6894				1097	1124	1123	KNEGACEH_01864	CPGCHGLH_01865	CGFFANIL_01796	HPMKFMCM_01850	FNFODJBM_00524	LKGICJMO_00420	IBMKAECP_01905	GIDIOGJG_01834	ADEGEOAL_01908	LJFCFGAL_02341	GLIPAODO_01809	IGODHICN_02450	PMLBONNF_02332	OGBPMBGD_01988	AFMANOHL_02392	FMOBMFME_02352	PHAMLDGF_01664	OIFFLKGO_01840	ELDEGPLD_01535	AALPPDOG_01910	HLKBKCGO_01933	MFDBGGJO_02199	BAGEFAME_02172	GFBENKPD_02514	OEKILDFI_02314	AIIBDPGP_02398	DCAHGEOL_01555	GKNAJFDL_01854	FHAAIEKB_02357	NNNMKEGL_00342	ONBCJDOL_02314	ADOMJLIF_02342	CKAJCCKK_01514	LKOJANPK_01184	OLFHICKB_02349	PELPDHFM_01827
qoxC		Quinol oxidase subunit 3	162	162	1	458	6892				320	605	603	KNEGACEH_01866	CPGCHGLH_01867	CGFFANIL_01798	HPMKFMCM_01852	FNFODJBM_00526	LKGICJMO_00422	IBMKAECP_01907	GIDIOGJG_01836	ADEGEOAL_01910	LJFCFGAL_02339	GLIPAODO_01811	IGODHICN_02447	PMLBONNF_02334	OGBPMBGD_01986	AFMANOHL_02390	FMOBMFME_02350	PHAMLDGF_01666	OIFFLKGO_01842	ELDEGPLD_01537	AALPPDOG_01908	HLKBKCGO_01935	MFDBGGJO_02201	BAGEFAME_02174	GFBENKPD_02512	OEKILDFI_02316	AIIBDPGP_02396	DCAHGEOL_01557	GKNAJFDL_01856	FHAAIEKB_02359	NNNMKEGL_00340	ONBCJDOL_02316	ADOMJLIF_02340	CKAJCCKK_01512	LKOJANPK_01186	OLFHICKB_02347	PELPDHFM_01825
slyA		Transcriptional regulator SlyA	162	162	1	458	6883				212	419	417	KNEGACEH_01874	CPGCHGLH_01875	CGFFANIL_01806	HPMKFMCM_01860	FNFODJBM_00536	LKGICJMO_00430	IBMKAECP_01917	GIDIOGJG_01844	ADEGEOAL_01918	LJFCFGAL_01947	GLIPAODO_01819	IGODHICN_01551	PMLBONNF_02110	OGBPMBGD_01978	AFMANOHL_02100	FMOBMFME_02235	PHAMLDGF_01674	OIFFLKGO_01850	ELDEGPLD_01545	AALPPDOG_01900	HLKBKCGO_01943	MFDBGGJO_02082	BAGEFAME_02084	GFBENKPD_00621	OEKILDFI_02163	AIIBDPGP_02237	DCAHGEOL_01565	GKNAJFDL_01864	FHAAIEKB_02023	NNNMKEGL_00331	ONBCJDOL_02053	ADOMJLIF_01954	CKAJCCKK_01504	LKOJANPK_01194	OLFHICKB_02029	PELPDHFM_01817
group_5068		hypothetical protein	162	162	1	458	6864				224	230	229	KNEGACEH_01884	CPGCHGLH_01885	CGFFANIL_01816	HPMKFMCM_01870	FNFODJBM_00546	LKGICJMO_00440	IBMKAECP_01927	GIDIOGJG_01854	ADEGEOAL_01929	LJFCFGAL_01957	GLIPAODO_01829	IGODHICN_01561	PMLBONNF_02120	OGBPMBGD_01968	AFMANOHL_02090	FMOBMFME_02245	PHAMLDGF_01684	OIFFLKGO_01860	ELDEGPLD_01556	AALPPDOG_01890	HLKBKCGO_01953	MFDBGGJO_02092	BAGEFAME_02074	GFBENKPD_00631	OEKILDFI_02173	AIIBDPGP_02227	DCAHGEOL_01575	GKNAJFDL_01874	FHAAIEKB_02033	NNNMKEGL_00321	ONBCJDOL_02043	ADOMJLIF_01964	CKAJCCKK_01494	LKOJANPK_01204	OLFHICKB_02019	PELPDHFM_01807
group_5070		hypothetical protein	162	162	1	458	6844				773	797	796	KNEGACEH_01900	CPGCHGLH_01901	CGFFANIL_01831	HPMKFMCM_01887	FNFODJBM_00567	LKGICJMO_00454	IBMKAECP_01942	GIDIOGJG_01870	ADEGEOAL_01945	LJFCFGAL_02162	GLIPAODO_02344	IGODHICN_01575	PMLBONNF_02324	OGBPMBGD_00871	AFMANOHL_02371	FMOBMFME_01803	PHAMLDGF_01966	OIFFLKGO_01782	ELDEGPLD_02363	AALPPDOG_02440	HLKBKCGO_02297	MFDBGGJO_00765	BAGEFAME_00623	GFBENKPD_00645	OEKILDFI_02360	AIIBDPGP_02258	DCAHGEOL_01906	GKNAJFDL_02309	FHAAIEKB_02338	NNNMKEGL_00308	ONBCJDOL_02306	ADOMJLIF_02307	CKAJCCKK_02256	LKOJANPK_02111	OLFHICKB_02325	PELPDHFM_02351
group_5071		Putative phosphoesterase	162	162	1	458	6833				104	509	505	KNEGACEH_01907	CPGCHGLH_01908	CGFFANIL_01837	HPMKFMCM_01894	FNFODJBM_00573	LKGICJMO_00460	IBMKAECP_01948	GIDIOGJG_01876	ADEGEOAL_01951	LJFCFGAL_02156	GLIPAODO_02195	IGODHICN_01581	PMLBONNF_02184	OGBPMBGD_00865	AFMANOHL_02158	FMOBMFME_01809	PHAMLDGF_01960	OIFFLKGO_01788	ELDEGPLD_02357	AALPPDOG_02473	HLKBKCGO_02116	MFDBGGJO_00759	BAGEFAME_00629	GFBENKPD_00651	OEKILDFI_02089	AIIBDPGP_02252	DCAHGEOL_01900	GKNAJFDL_02196	FHAAIEKB_02122	NNNMKEGL_00302	ONBCJDOL_02132	ADOMJLIF_02089	CKAJCCKK_02022	LKOJANPK_02117	OLFHICKB_02145	PELPDHFM_02144
pepF1_2		Oligoendopeptidase F, plasmid	162	162	1	458	6818				1688	1808	1807	KNEGACEH_01920	CPGCHGLH_01921	CGFFANIL_01850	HPMKFMCM_01907	FNFODJBM_00586	LKGICJMO_00475	IBMKAECP_01961	GIDIOGJG_01889	ADEGEOAL_01964	LJFCFGAL_02176	GLIPAODO_02182	IGODHICN_01594	PMLBONNF_02171	OGBPMBGD_00852	AFMANOHL_02145	FMOBMFME_01822	PHAMLDGF_01947	OIFFLKGO_01801	ELDEGPLD_01101	AALPPDOG_00816	HLKBKCGO_02129	MFDBGGJO_00746	BAGEFAME_00642	GFBENKPD_00664	OEKILDFI_02102	AIIBDPGP_02354	DCAHGEOL_01887	GKNAJFDL_02183	FHAAIEKB_02135	NNNMKEGL_00289	ONBCJDOL_02145	ADOMJLIF_02076	CKAJCCKK_02035	LKOJANPK_02173	OLFHICKB_02132	PELPDHFM_02157
mecA_1		Adapter protein MecA	162	162	1	458	6816				644	722	721	KNEGACEH_01922	CPGCHGLH_01923	CGFFANIL_01852	HPMKFMCM_01909	FNFODJBM_00588	LKGICJMO_00477	IBMKAECP_01964	GIDIOGJG_01891	ADEGEOAL_01966	LJFCFGAL_02178	GLIPAODO_02180	IGODHICN_01596	PMLBONNF_02169	OGBPMBGD_00850	AFMANOHL_02143	FMOBMFME_01824	PHAMLDGF_01945	OIFFLKGO_01803	ELDEGPLD_01099	AALPPDOG_00818	HLKBKCGO_02131	MFDBGGJO_00744	BAGEFAME_00644	GFBENKPD_00666	OEKILDFI_02104	AIIBDPGP_02352	DCAHGEOL_01885	GKNAJFDL_02181	FHAAIEKB_02137	NNNMKEGL_00287	ONBCJDOL_02147	ADOMJLIF_02074	CKAJCCKK_02037	LKOJANPK_02171	OLFHICKB_02130	PELPDHFM_02159
fabF		3-oxoacyl-[acyl-carrier-protein] synthase 2	162	162	1	458	6795				551	1244	1239	KNEGACEH_01932	CPGCHGLH_01933	CGFFANIL_01864	HPMKFMCM_01922	FNFODJBM_00597	LKGICJMO_00491	IBMKAECP_01975	GIDIOGJG_01905	ADEGEOAL_01975	LJFCFGAL_01751	GLIPAODO_01480	IGODHICN_01026	PMLBONNF_01347	OGBPMBGD_00841	AFMANOHL_01344	FMOBMFME_01374	PHAMLDGF_01486	OIFFLKGO_01111	ELDEGPLD_01085	AALPPDOG_00833	HLKBKCGO_01123	MFDBGGJO_00735	BAGEFAME_00653	GFBENKPD_00681	OEKILDFI_01301	AIIBDPGP_02294	DCAHGEOL_01377	GKNAJFDL_01151	FHAAIEKB_01398	NNNMKEGL_00278	ONBCJDOL_01284	ADOMJLIF_01336	CKAJCCKK_01388	LKOJANPK_02134	OLFHICKB_01260	PELPDHFM_01469
group_5075	spsB_2	Signal peptidase IB	162	162	1	458	6767				188	572	569	KNEGACEH_01944	CPGCHGLH_01945	CGFFANIL_01876	HPMKFMCM_01934	FNFODJBM_00609	LKGICJMO_00505	IBMKAECP_01987	GIDIOGJG_01917	ADEGEOAL_01987	LJFCFGAL_01763	GLIPAODO_01468	IGODHICN_01014	PMLBONNF_01359	OGBPMBGD_00829	AFMANOHL_01356	FMOBMFME_01386	PHAMLDGF_01498	OIFFLKGO_01099	ELDEGPLD_01073	AALPPDOG_00845	HLKBKCGO_01111	MFDBGGJO_00723	BAGEFAME_00665	GFBENKPD_00693	OEKILDFI_01289	AIIBDPGP_01583	DCAHGEOL_01389	GKNAJFDL_01163	FHAAIEKB_01410	NNNMKEGL_00266	ONBCJDOL_01296	ADOMJLIF_01324	CKAJCCKK_01400	LKOJANPK_01340	OLFHICKB_01248	PELPDHFM_01457
group_5078		Protein	162	162	1	458	6739				359	359	359	KNEGACEH_01969	CPGCHGLH_01970	CGFFANIL_01902	HPMKFMCM_01960	FNFODJBM_00639	LKGICJMO_00535	IBMKAECP_02012	GIDIOGJG_01943	ADEGEOAL_02013	LJFCFGAL_02071	GLIPAODO_01443	IGODHICN_00989	PMLBONNF_01384	OGBPMBGD_00804	AFMANOHL_01382	FMOBMFME_01411	PHAMLDGF_01523	OIFFLKGO_01074	ELDEGPLD_01048	AALPPDOG_00870	HLKBKCGO_01086	MFDBGGJO_00698	BAGEFAME_00690	GFBENKPD_00718	OEKILDFI_01264	AIIBDPGP_01608	DCAHGEOL_01414	GKNAJFDL_01188	FHAAIEKB_01435	NNNMKEGL_00241	ONBCJDOL_01321	ADOMJLIF_01299	CKAJCCKK_01425	LKOJANPK_01365	OLFHICKB_01223	PELPDHFM_01432
group_5079		hypothetical protein	162	162	1	458	6736				302	320	319	KNEGACEH_01972	CPGCHGLH_01973	CGFFANIL_01905	HPMKFMCM_01963	FNFODJBM_00642	LKGICJMO_00538	IBMKAECP_02015	GIDIOGJG_01946	ADEGEOAL_02016	LJFCFGAL_02074	GLIPAODO_01440	IGODHICN_00986	PMLBONNF_01387	OGBPMBGD_00801	AFMANOHL_01385	FMOBMFME_01414	PHAMLDGF_01526	OIFFLKGO_01071	ELDEGPLD_01045	AALPPDOG_00873	HLKBKCGO_01083	MFDBGGJO_00695	BAGEFAME_00693	GFBENKPD_00721	OEKILDFI_01261	AIIBDPGP_01611	DCAHGEOL_01417	GKNAJFDL_01191	FHAAIEKB_01438	NNNMKEGL_00238	ONBCJDOL_01324	ADOMJLIF_01296	CKAJCCKK_01428	LKOJANPK_01368	OLFHICKB_01220	PELPDHFM_01429
group_5085		hypothetical protein	162	162	1	458	6348				257	470	468	KNEGACEH_02033	CPGCHGLH_02034	CGFFANIL_01965	HPMKFMCM_02023	FNFODJBM_00705	LKGICJMO_00622	IBMKAECP_02105	GIDIOGJG_02029	ADEGEOAL_02101	LJFCFGAL_00625	GLIPAODO_00796	IGODHICN_00906	PMLBONNF_00541	OGBPMBGD_00341	AFMANOHL_00570	FMOBMFME_00461	PHAMLDGF_00852	OIFFLKGO_00233	ELDEGPLD_01607	AALPPDOG_00798	HLKBKCGO_00356	MFDBGGJO_00353	BAGEFAME_00186	GFBENKPD_01994	OEKILDFI_00681	AIIBDPGP_00520	DCAHGEOL_00479	GKNAJFDL_00351	FHAAIEKB_00613	NNNMKEGL_00179	ONBCJDOL_00477	ADOMJLIF_00493	CKAJCCKK_00498	LKOJANPK_01860	OLFHICKB_00405	PELPDHFM_00789
lgt		Phosphatidylglycerol--prolipoprotein diacylglyceryl transferase	162	162	1	458	6315				845	848	847	KNEGACEH_02053	CPGCHGLH_02054	CGFFANIL_01985	HPMKFMCM_02043	FNFODJBM_00725	LKGICJMO_00642	IBMKAECP_02125	GIDIOGJG_02049	ADEGEOAL_02121	LJFCFGAL_00605	GLIPAODO_00816	IGODHICN_00926	PMLBONNF_00561	OGBPMBGD_00361	AFMANOHL_00590	FMOBMFME_00481	PHAMLDGF_00832	OIFFLKGO_00213	ELDEGPLD_01587	AALPPDOG_00778	HLKBKCGO_00376	MFDBGGJO_00373	BAGEFAME_00166	GFBENKPD_01578	OEKILDFI_00701	AIIBDPGP_00540	DCAHGEOL_00499	GKNAJFDL_00371	FHAAIEKB_00593	NNNMKEGL_00159	ONBCJDOL_00497	ADOMJLIF_00513	CKAJCCKK_00518	LKOJANPK_01681	OLFHICKB_00425	PELPDHFM_00809
yigZ		IMPACT family member YigZ	162	162	1	458	6291				641	641	641	KNEGACEH_02067	CPGCHGLH_02068	CGFFANIL_02000	HPMKFMCM_02057	FNFODJBM_00741	LKGICJMO_00655	IBMKAECP_02139	GIDIOGJG_02062	ADEGEOAL_02135	LJFCFGAL_00591	GLIPAODO_00830	IGODHICN_00940	PMLBONNF_00575	OGBPMBGD_00375	AFMANOHL_00604	FMOBMFME_00495	PHAMLDGF_00818	OIFFLKGO_00199	ELDEGPLD_01574	AALPPDOG_00764	HLKBKCGO_00390	MFDBGGJO_00387	BAGEFAME_00152	GFBENKPD_01592	OEKILDFI_00715	AIIBDPGP_00553	DCAHGEOL_00513	GKNAJFDL_00385	FHAAIEKB_00579	NNNMKEGL_00145	ONBCJDOL_00511	ADOMJLIF_00527	CKAJCCKK_00532	LKOJANPK_01695	OLFHICKB_00439	PELPDHFM_00823
garK_1		Glycerate 2-kinase	162	162	1	458	6285				1121	1121	1121	KNEGACEH_02073	CPGCHGLH_02074	CGFFANIL_02006	HPMKFMCM_02063	FNFODJBM_00747	LKGICJMO_00661	IBMKAECP_02145	GIDIOGJG_02068	ADEGEOAL_02141	LJFCFGAL_00585	GLIPAODO_00836	IGODHICN_00946	PMLBONNF_00581	OGBPMBGD_00381	AFMANOHL_00610	FMOBMFME_00501	PHAMLDGF_00812	OIFFLKGO_00193	ELDEGPLD_01568	AALPPDOG_00758	HLKBKCGO_00396	MFDBGGJO_00393	BAGEFAME_00146	GFBENKPD_01598	OEKILDFI_00721	AIIBDPGP_00559	DCAHGEOL_00519	GKNAJFDL_00391	FHAAIEKB_00573	NNNMKEGL_00139	ONBCJDOL_00517	ADOMJLIF_00533	CKAJCCKK_00538	LKOJANPK_01618	OLFHICKB_00445	PELPDHFM_00829
murB		UDP-N-acetylenolpyruvoylglucosamine reductase	162	162	1	458	6281				887	923	922	KNEGACEH_02077	CPGCHGLH_02078	CGFFANIL_02010	HPMKFMCM_02067	FNFODJBM_00751	LKGICJMO_00665	IBMKAECP_02149	GIDIOGJG_02072	ADEGEOAL_02145	LJFCFGAL_00581	GLIPAODO_00840	IGODHICN_00950	PMLBONNF_00585	OGBPMBGD_00385	AFMANOHL_00614	FMOBMFME_00505	PHAMLDGF_00808	OIFFLKGO_00189	ELDEGPLD_02350	AALPPDOG_00754	HLKBKCGO_00400	MFDBGGJO_00397	BAGEFAME_00142	GFBENKPD_01602	OEKILDFI_00725	AIIBDPGP_00563	DCAHGEOL_00523	GKNAJFDL_00395	FHAAIEKB_00569	NNNMKEGL_00135	ONBCJDOL_00521	ADOMJLIF_00537	CKAJCCKK_00542	LKOJANPK_01614	OLFHICKB_00449	PELPDHFM_00833
zupT		Zinc transporter ZupT	162	162	1	458	6245				818	818	818	KNEGACEH_02099	CPGCHGLH_02100	CGFFANIL_02031	HPMKFMCM_02089	FNFODJBM_00773	LKGICJMO_00686	IBMKAECP_02171	GIDIOGJG_02094	ADEGEOAL_02167	LJFCFGAL_00560	GLIPAODO_00862	IGODHICN_01842	PMLBONNF_00607	OGBPMBGD_00407	AFMANOHL_00636	FMOBMFME_00527	PHAMLDGF_00786	OIFFLKGO_00167	ELDEGPLD_02420	AALPPDOG_00732	HLKBKCGO_00422	MFDBGGJO_00419	BAGEFAME_00120	GFBENKPD_02061	OEKILDFI_00747	AIIBDPGP_02343	DCAHGEOL_00545	GKNAJFDL_00417	FHAAIEKB_00547	NNNMKEGL_00114	ONBCJDOL_00543	ADOMJLIF_00559	CKAJCCKK_00564	LKOJANPK_01592	OLFHICKB_00471	PELPDHFM_00855
pxpC_2		5-oxoprolinase subunit C	162	162	1	458	6243				977	1004	1003	KNEGACEH_02101	CPGCHGLH_02102	CGFFANIL_02033	HPMKFMCM_02092	FNFODJBM_00778	LKGICJMO_00688	IBMKAECP_02175	GIDIOGJG_02096	ADEGEOAL_02170	LJFCFGAL_02260	GLIPAODO_00864	IGODHICN_01844	PMLBONNF_00609	OGBPMBGD_02262	AFMANOHL_00638	FMOBMFME_00529	PHAMLDGF_00784	OIFFLKGO_02349	ELDEGPLD_02468	AALPPDOG_02394	HLKBKCGO_02258	MFDBGGJO_02195	BAGEFAME_02168	GFBENKPD_02059	OEKILDFI_02332	AIIBDPGP_02388	DCAHGEOL_00547	GKNAJFDL_02327	FHAAIEKB_00545	NNNMKEGL_00112	ONBCJDOL_00545	ADOMJLIF_00561	CKAJCCKK_02234	LKOJANPK_02278	OLFHICKB_00473	PELPDHFM_00857
queC		7-cyano-7-deazaguanine synthase	162	162	1	458	6235				563	671	670	KNEGACEH_02107	CPGCHGLH_02108	CGFFANIL_02039	HPMKFMCM_02098	FNFODJBM_00784	LKGICJMO_00694	IBMKAECP_02181	GIDIOGJG_02102	ADEGEOAL_02176	LJFCFGAL_02254	GLIPAODO_00870	IGODHICN_01850	PMLBONNF_00615	OGBPMBGD_02256	AFMANOHL_00644	FMOBMFME_00535	PHAMLDGF_00778	OIFFLKGO_02343	ELDEGPLD_02462	AALPPDOG_02400	HLKBKCGO_02264	MFDBGGJO_02189	BAGEFAME_02162	GFBENKPD_02053	OEKILDFI_02326	AIIBDPGP_02382	DCAHGEOL_00553	GKNAJFDL_02333	FHAAIEKB_00539	NNNMKEGL_00106	ONBCJDOL_00551	ADOMJLIF_00567	CKAJCCKK_02228	LKOJANPK_02272	OLFHICKB_00479	PELPDHFM_00863
queE_1		7-carboxy-7-deazaguanine synthase	162	162	1	458	6233				713	731	716	KNEGACEH_02109	CPGCHGLH_02110	CGFFANIL_02041	HPMKFMCM_02100	FNFODJBM_00786	LKGICJMO_00696	IBMKAECP_02183	GIDIOGJG_02104	ADEGEOAL_02178	LJFCFGAL_02252	GLIPAODO_00872	IGODHICN_01852	PMLBONNF_00617	OGBPMBGD_02254	AFMANOHL_00646	FMOBMFME_00537	PHAMLDGF_00776	OIFFLKGO_02341	ELDEGPLD_02460	AALPPDOG_02402	HLKBKCGO_02266	MFDBGGJO_02187	BAGEFAME_02160	GFBENKPD_02051	OEKILDFI_02324	AIIBDPGP_02380	DCAHGEOL_00555	GKNAJFDL_02335	FHAAIEKB_00537	NNNMKEGL_00104	ONBCJDOL_00553	ADOMJLIF_00569	CKAJCCKK_02226	LKOJANPK_02270	OLFHICKB_00481	PELPDHFM_00865
group_5101		hypothetical protein	162	162	1	458	2576				1349	1376	1375	KNEGACEH_02114	CPGCHGLH_02115	CGFFANIL_02046	HPMKFMCM_02105	FNFODJBM_00792	LKGICJMO_00700	IBMKAECP_02188	GIDIOGJG_02108	ADEGEOAL_02183	LJFCFGAL_01422	GLIPAODO_01303	IGODHICN_01856	PMLBONNF_01081	OGBPMBGD_01082	AFMANOHL_01137	FMOBMFME_01123	PHAMLDGF_01223	OIFFLKGO_01530	ELDEGPLD_00802	AALPPDOG_01165	HLKBKCGO_00963	MFDBGGJO_00620	BAGEFAME_00546	GFBENKPD_02047	OEKILDFI_01139	AIIBDPGP_00966	DCAHGEOL_01173	GKNAJFDL_00900	FHAAIEKB_01191	NNNMKEGL_00100	ONBCJDOL_01018	ADOMJLIF_01094	CKAJCCKK_01069	LKOJANPK_00710	OLFHICKB_01024	PELPDHFM_01351
ybaK		Cys-tRNA(Pro)/Cys-tRNA(Cys) deacylase YbaK	162	162	1	458	2581				479	479	479	KNEGACEH_02118	CPGCHGLH_02119	CGFFANIL_02051	HPMKFMCM_02109	FNFODJBM_00796	LKGICJMO_00705	IBMKAECP_02192	GIDIOGJG_02112	ADEGEOAL_02187	LJFCFGAL_01426	GLIPAODO_01307	IGODHICN_01861	PMLBONNF_01085	OGBPMBGD_01078	AFMANOHL_01133	FMOBMFME_01127	PHAMLDGF_01219	OIFFLKGO_01534	ELDEGPLD_00798	AALPPDOG_01161	HLKBKCGO_00967	MFDBGGJO_00616	BAGEFAME_00542	GFBENKPD_02042	OEKILDFI_01143	AIIBDPGP_00962	DCAHGEOL_01177	GKNAJFDL_00896	FHAAIEKB_01187	NNNMKEGL_00096	ONBCJDOL_01022	ADOMJLIF_01090	CKAJCCKK_01073	LKOJANPK_00706	OLFHICKB_01028	PELPDHFM_01347
group_5107		putative transcriptional regulatory protein	162	162	1	458	2625				716	725	716	KNEGACEH_02147	CPGCHGLH_02148	CGFFANIL_02080	HPMKFMCM_02138	FNFODJBM_00825	LKGICJMO_00733	IBMKAECP_02220	GIDIOGJG_02141	ADEGEOAL_02215	LJFCFGAL_01454	GLIPAODO_01336	IGODHICN_01139	PMLBONNF_01114	OGBPMBGD_01050	AFMANOHL_01104	FMOBMFME_01155	PHAMLDGF_01191	OIFFLKGO_01562	ELDEGPLD_00770	AALPPDOG_01133	HLKBKCGO_00995	MFDBGGJO_00587	BAGEFAME_00513	GFBENKPD_01239	OEKILDFI_01171	AIIBDPGP_00934	DCAHGEOL_01205	GKNAJFDL_00868	FHAAIEKB_01158	NNNMKEGL_00068	ONBCJDOL_01051	ADOMJLIF_01061	CKAJCCKK_01101	LKOJANPK_00678	OLFHICKB_01057	PELPDHFM_01318
yetJ		putative protein YetJ	162	162	1	458	2635				659	695	659	KNEGACEH_02150	CPGCHGLH_02151	CGFFANIL_02083	HPMKFMCM_02142	FNFODJBM_00828	LKGICJMO_00737	IBMKAECP_02223	GIDIOGJG_02144	ADEGEOAL_02218	LJFCFGAL_01457	GLIPAODO_01339	IGODHICN_01142	PMLBONNF_01117	OGBPMBGD_01046	AFMANOHL_01101	FMOBMFME_01158	PHAMLDGF_01188	OIFFLKGO_01566	ELDEGPLD_00767	AALPPDOG_01129	HLKBKCGO_00998	MFDBGGJO_00584	BAGEFAME_00510	GFBENKPD_01236	OEKILDFI_01175	AIIBDPGP_00931	DCAHGEOL_01209	GKNAJFDL_00865	FHAAIEKB_01155	NNNMKEGL_00065	ONBCJDOL_01054	ADOMJLIF_01058	CKAJCCKK_01105	LKOJANPK_00674	OLFHICKB_01060	PELPDHFM_01315
group_5110		hypothetical protein	162	162	1	458	2656				500	500	500	KNEGACEH_02162	CPGCHGLH_02163	CGFFANIL_02095	HPMKFMCM_02154	FNFODJBM_00843	LKGICJMO_00749	IBMKAECP_02235	GIDIOGJG_02156	ADEGEOAL_02230	LJFCFGAL_01469	GLIPAODO_01351	IGODHICN_01154	PMLBONNF_01129	OGBPMBGD_01034	AFMANOHL_01089	FMOBMFME_01170	PHAMLDGF_01176	OIFFLKGO_00939	ELDEGPLD_00755	AALPPDOG_01117	HLKBKCGO_01010	MFDBGGJO_00572	BAGEFAME_00498	GFBENKPD_01224	OEKILDFI_01187	AIIBDPGP_00919	DCAHGEOL_01221	GKNAJFDL_00853	FHAAIEKB_01143	NNNMKEGL_00053	ONBCJDOL_01066	ADOMJLIF_01046	CKAJCCKK_01117	LKOJANPK_00662	OLFHICKB_01072	PELPDHFM_01303
mrpD		Na(+)/H(+) antiporter subunit D	162	162	1	458	2717				269	1499	1491	KNEGACEH_02193	CPGCHGLH_02194	CGFFANIL_02124	HPMKFMCM_02184	FNFODJBM_00872	LKGICJMO_00778	IBMKAECP_02265	GIDIOGJG_02185	ADEGEOAL_02259	LJFCFGAL_01849	GLIPAODO_02248	IGODHICN_01182	PMLBONNF_02264	OGBPMBGD_01464	AFMANOHL_02295	FMOBMFME_02032	PHAMLDGF_02226	OIFFLKGO_00968	ELDEGPLD_00726	AALPPDOG_01668	HLKBKCGO_01499	MFDBGGJO_00543	BAGEFAME_00469	GFBENKPD_02451	OEKILDFI_01998	AIIBDPGP_01201	DCAHGEOL_01998	GKNAJFDL_01577	FHAAIEKB_02228	NNNMKEGL_00025	ONBCJDOL_02247	ADOMJLIF_02209	CKAJCCKK_01640	LKOJANPK_01755	OLFHICKB_02230	PELPDHFM_02264
group_5120		hypothetical protein	162	162	1	458	2534				506	506	506	KNEGACEH_02206	CPGCHGLH_02207	CGFFANIL_02136	HPMKFMCM_02196	FNFODJBM_00887	LKGICJMO_00791	IBMKAECP_02278	GIDIOGJG_02197	ADEGEOAL_02272	LJFCFGAL_02134	GLIPAODO_02322	IGODHICN_02376	PMLBONNF_02293	OGBPMBGD_01452	AFMANOHL_02340	FMOBMFME_02150	PHAMLDGF_02279	OIFFLKGO_00980	ELDEGPLD_01972	AALPPDOG_01680	HLKBKCGO_01487	MFDBGGJO_00531	BAGEFAME_00457	GFBENKPD_02546	OEKILDFI_01789	AIIBDPGP_01189	DCAHGEOL_02303	GKNAJFDL_01589	FHAAIEKB_02317	NNNMKEGL_00013	ONBCJDOL_02285	ADOMJLIF_02274	CKAJCCKK_01652	LKOJANPK_01767	OLFHICKB_02294	PELPDHFM_02320
nusG		Transcription termination/antitermination protein NusG	162	162	1	458	3006				323	548	545	KNEGACEH_02325	CPGCHGLH_02326	CGFFANIL_02223	HPMKFMCM_02288	FNFODJBM_01021	LKGICJMO_00897	IBMKAECP_02454	GIDIOGJG_02285	ADEGEOAL_02368	LJFCFGAL_02033	GLIPAODO_02052	IGODHICN_02086	PMLBONNF_02025	OGBPMBGD_02153	AFMANOHL_02019	FMOBMFME_02067	PHAMLDGF_02036	OIFFLKGO_01970	ELDEGPLD_02228	AALPPDOG_02247	HLKBKCGO_02050	MFDBGGJO_02034	BAGEFAME_01995	GFBENKPD_02257	OEKILDFI_02139	AIIBDPGP_02092	DCAHGEOL_02059	GKNAJFDL_02199	FHAAIEKB_01980	NNNMKEGL_02136	ONBCJDOL_01991	ADOMJLIF_01911	CKAJCCKK_01977	LKOJANPK_01896	OLFHICKB_01984	PELPDHFM_02063
gltX		Glutamate--tRNA ligase	162	162	1	458	2998				1454	1490	1454	KNEGACEH_02333	CPGCHGLH_02334	CGFFANIL_02231	HPMKFMCM_02296	FNFODJBM_01029	LKGICJMO_00905	IBMKAECP_02462	GIDIOGJG_02293	ADEGEOAL_02376	LJFCFGAL_02041	GLIPAODO_02044	IGODHICN_02078	PMLBONNF_02017	OGBPMBGD_02161	AFMANOHL_02027	FMOBMFME_02075	PHAMLDGF_02044	OIFFLKGO_01978	ELDEGPLD_02220	AALPPDOG_02255	HLKBKCGO_02042	MFDBGGJO_02026	BAGEFAME_02003	GFBENKPD_02249	OEKILDFI_02131	AIIBDPGP_02100	DCAHGEOL_02051	GKNAJFDL_02207	FHAAIEKB_01988	NNNMKEGL_02128	ONBCJDOL_01999	ADOMJLIF_01919	CKAJCCKK_01969	LKOJANPK_01888	OLFHICKB_01976	PELPDHFM_02055
yacL		putative PIN and TRAM-domain containing protein YacL	162	162	1	458	2997				635	1070	1064	KNEGACEH_02334	CPGCHGLH_02335	CGFFANIL_02232	HPMKFMCM_02297	FNFODJBM_01030	LKGICJMO_00906	IBMKAECP_02463	GIDIOGJG_02294	ADEGEOAL_02377	LJFCFGAL_02042	GLIPAODO_02043	IGODHICN_02077	PMLBONNF_02016	OGBPMBGD_02162	AFMANOHL_02028	FMOBMFME_02076	PHAMLDGF_02045	OIFFLKGO_01979	ELDEGPLD_02219	AALPPDOG_02256	HLKBKCGO_02041	MFDBGGJO_02025	BAGEFAME_02004	GFBENKPD_02248	OEKILDFI_02130	AIIBDPGP_02101	DCAHGEOL_02050	GKNAJFDL_02208	FHAAIEKB_01989	NNNMKEGL_02127	ONBCJDOL_02000	ADOMJLIF_01920	CKAJCCKK_01968	LKOJANPK_01887	OLFHICKB_01975	PELPDHFM_02054
group_5149		hypothetical protein	162	162	1	458	2968				278	278	278	KNEGACEH_02372	CPGCHGLH_02373	CGFFANIL_02270	HPMKFMCM_02332	FNFODJBM_01068	LKGICJMO_00947	IBMKAECP_02498	GIDIOGJG_02321	ADEGEOAL_02409	LJFCFGAL_01654	GLIPAODO_01682	IGODHICN_01770	PMLBONNF_01682	OGBPMBGD_01587	AFMANOHL_01665	FMOBMFME_01737	PHAMLDGF_01856	OIFFLKGO_01472	ELDEGPLD_01906	AALPPDOG_01719	HLKBKCGO_01542	MFDBGGJO_01530	BAGEFAME_01503	GFBENKPD_01829	OEKILDFI_01519	AIIBDPGP_01796	DCAHGEOL_01692	GKNAJFDL_01622	FHAAIEKB_01717	NNNMKEGL_02234	ONBCJDOL_01725	ADOMJLIF_01636	CKAJCCKK_01691	LKOJANPK_01397	OLFHICKB_01704	PELPDHFM_01671
rplY		50S ribosomal protein L25	162	162	1	458	2962				650	665	664	KNEGACEH_02377	CPGCHGLH_02378	CGFFANIL_02275	HPMKFMCM_02337	FNFODJBM_01073	LKGICJMO_00952	IBMKAECP_02503	GIDIOGJG_02326	ADEGEOAL_02414	LJFCFGAL_01649	GLIPAODO_01677	IGODHICN_01775	PMLBONNF_01677	OGBPMBGD_01582	AFMANOHL_01660	FMOBMFME_01742	PHAMLDGF_01851	OIFFLKGO_01477	ELDEGPLD_01911	AALPPDOG_01714	HLKBKCGO_01537	MFDBGGJO_01525	BAGEFAME_01498	GFBENKPD_01824	OEKILDFI_01514	AIIBDPGP_01801	DCAHGEOL_01697	GKNAJFDL_01627	FHAAIEKB_01712	NNNMKEGL_02239	ONBCJDOL_01730	ADOMJLIF_01631	CKAJCCKK_01686	LKOJANPK_01392	OLFHICKB_01699	PELPDHFM_01666
prs		Ribose-phosphate pyrophosphokinase	162	162	1	458	2960				626	965	962	KNEGACEH_02378	CPGCHGLH_02379	CGFFANIL_02276	HPMKFMCM_02338	FNFODJBM_01074	LKGICJMO_00953	IBMKAECP_02504	GIDIOGJG_02327	ADEGEOAL_02415	LJFCFGAL_01648	GLIPAODO_01676	IGODHICN_01776	PMLBONNF_01676	OGBPMBGD_01581	AFMANOHL_01659	FMOBMFME_01743	PHAMLDGF_01850	OIFFLKGO_01478	ELDEGPLD_01912	AALPPDOG_01713	HLKBKCGO_01536	MFDBGGJO_01524	BAGEFAME_01497	GFBENKPD_01823	OEKILDFI_01513	AIIBDPGP_01802	DCAHGEOL_01698	GKNAJFDL_01628	FHAAIEKB_01711	NNNMKEGL_02240	ONBCJDOL_01731	ADOMJLIF_01630	CKAJCCKK_01685	LKOJANPK_01391	OLFHICKB_01698	PELPDHFM_01665
purR		Pur operon repressor	162	162	1	458	2956				605	824	822	KNEGACEH_02382	CPGCHGLH_02383	CGFFANIL_02280	HPMKFMCM_02342	FNFODJBM_01078	LKGICJMO_00957	IBMKAECP_02508	GIDIOGJG_02331	ADEGEOAL_02419	LJFCFGAL_01644	GLIPAODO_01672	IGODHICN_01780	PMLBONNF_01672	OGBPMBGD_01577	AFMANOHL_01655	FMOBMFME_01747	PHAMLDGF_01846	OIFFLKGO_01482	ELDEGPLD_01916	AALPPDOG_01709	HLKBKCGO_01532	MFDBGGJO_01520	BAGEFAME_01493	GFBENKPD_01819	OEKILDFI_01509	AIIBDPGP_01806	DCAHGEOL_01702	GKNAJFDL_01632	FHAAIEKB_01707	NNNMKEGL_02244	ONBCJDOL_01735	ADOMJLIF_01626	CKAJCCKK_01681	LKOJANPK_01387	OLFHICKB_01694	PELPDHFM_01661
ispE		4-diphosphocytidyl-2-C-methyl-D-erythritol kinase	162	162	1	458	2954				668	848	846	KNEGACEH_02383	CPGCHGLH_02384	CGFFANIL_02281	HPMKFMCM_02343	FNFODJBM_01079	LKGICJMO_00958	IBMKAECP_02509	GIDIOGJG_02332	ADEGEOAL_02420	LJFCFGAL_01643	GLIPAODO_01671	IGODHICN_01781	PMLBONNF_01671	OGBPMBGD_01576	AFMANOHL_01654	FMOBMFME_01748	PHAMLDGF_01845	OIFFLKGO_01483	ELDEGPLD_01917	AALPPDOG_01708	HLKBKCGO_01531	MFDBGGJO_01519	BAGEFAME_01492	GFBENKPD_01818	OEKILDFI_01508	AIIBDPGP_01807	DCAHGEOL_01703	GKNAJFDL_01633	FHAAIEKB_01706	NNNMKEGL_02245	ONBCJDOL_01736	ADOMJLIF_01625	CKAJCCKK_01680	LKOJANPK_01386	OLFHICKB_01693	PELPDHFM_01660
rnmV_2		Ribonuclease M5	162	162	1	458	2950				230	548	546	KNEGACEH_02386	CPGCHGLH_02387	CGFFANIL_02284	HPMKFMCM_02346	FNFODJBM_01082	LKGICJMO_00961	IBMKAECP_02512	GIDIOGJG_02335	ADEGEOAL_02423	LJFCFGAL_01640	GLIPAODO_01668	IGODHICN_01784	PMLBONNF_01668	OGBPMBGD_01573	AFMANOHL_01651	FMOBMFME_01751	PHAMLDGF_01842	OIFFLKGO_01486	ELDEGPLD_01920	AALPPDOG_01705	HLKBKCGO_01528	MFDBGGJO_01516	BAGEFAME_01489	GFBENKPD_01815	OEKILDFI_01505	AIIBDPGP_01810	DCAHGEOL_01706	GKNAJFDL_01636	FHAAIEKB_01703	NNNMKEGL_02249	ONBCJDOL_01739	ADOMJLIF_01622	CKAJCCKK_01677	LKOJANPK_01383	OLFHICKB_01690	PELPDHFM_01657
group_5157		hypothetical protein	162	162	1	458	2942				506	803	801	KNEGACEH_02393	CPGCHGLH_02394	CGFFANIL_02291	HPMKFMCM_02353	FNFODJBM_01089	LKGICJMO_00968	IBMKAECP_02519	GIDIOGJG_02342	ADEGEOAL_02430	LJFCFGAL_01633	GLIPAODO_01661	IGODHICN_01791	PMLBONNF_01661	OGBPMBGD_01566	AFMANOHL_01644	FMOBMFME_01758	PHAMLDGF_01835	OIFFLKGO_01493	ELDEGPLD_01927	AALPPDOG_01698	HLKBKCGO_01521	MFDBGGJO_01509	BAGEFAME_01482	GFBENKPD_01808	OEKILDFI_01498	AIIBDPGP_01817	DCAHGEOL_01713	GKNAJFDL_01643	FHAAIEKB_01696	NNNMKEGL_02256	ONBCJDOL_01746	ADOMJLIF_01615	CKAJCCKK_01670	LKOJANPK_01376	OLFHICKB_01683	PELPDHFM_01650
sle1		N-acetylmuramoyl-L-alanine amidase sle1	162	162	1	458	4707				653	989	984	KNEGACEH_02418	CPGCHGLH_02419	CGFFANIL_02316	HPMKFMCM_02378	FNFODJBM_01114	LKGICJMO_00993	IBMKAECP_02544	GIDIOGJG_02364	ADEGEOAL_02454	LJFCFGAL_01984	GLIPAODO_01559	IGODHICN_01400	PMLBONNF_01591	OGBPMBGD_01126	AFMANOHL_01540	FMOBMFME_01702	PHAMLDGF_01267	OIFFLKGO_01387	ELDEGPLD_01819	AALPPDOG_02076	HLKBKCGO_01414	MFDBGGJO_01309	BAGEFAME_01268	GFBENKPD_01280	OEKILDFI_01216	AIIBDPGP_02059	DCAHGEOL_01250	GKNAJFDL_01498	FHAAIEKB_01588	NNNMKEGL_02330	ONBCJDOL_01603	ADOMJLIF_01545	CKAJCCKK_01172	LKOJANPK_00899	OLFHICKB_01613	PELPDHFM_01543
group_5169		hypothetical protein	162	162	1	458	4781				626	626	626	KNEGACEH_02471	CPGCHGLH_02472	CGFFANIL_02366	HPMKFMCM_02418	FNFODJBM_01156	LKGICJMO_01022	IBMKAECP_02586	GIDIOGJG_02403	ADEGEOAL_02492	LJFCFGAL_01739	GLIPAODO_02132	IGODHICN_01342	PMLBONNF_01895	OGBPMBGD_01087	AFMANOHL_01918	FMOBMFME_02172	PHAMLDGF_01228	OIFFLKGO_02068	ELDEGPLD_02324	AALPPDOG_01802	HLKBKCGO_02165	MFDBGGJO_01348	BAGEFAME_01230	GFBENKPD_01319	OEKILDFI_01256	AIIBDPGP_01720	DCAHGEOL_01289	GKNAJFDL_02175	FHAAIEKB_02101	NNNMKEGL_02089	ONBCJDOL_01895	ADOMJLIF_01779	CKAJCCKK_01133	LKOJANPK_00860	OLFHICKB_02088	PELPDHFM_01845
ahpC		Alkyl hydroperoxide reductase C	162	162	1	458	4777				524	569	568	KNEGACEH_02473	CPGCHGLH_02474	CGFFANIL_02364	HPMKFMCM_02416	FNFODJBM_01154	LKGICJMO_01019	IBMKAECP_02584	GIDIOGJG_02401	ADEGEOAL_02490	LJFCFGAL_01737	GLIPAODO_02130	IGODHICN_01344	PMLBONNF_01897	OGBPMBGD_01089	AFMANOHL_01920	FMOBMFME_02174	PHAMLDGF_01230	OIFFLKGO_02066	ELDEGPLD_02326	AALPPDOG_01800	HLKBKCGO_02163	MFDBGGJO_01346	BAGEFAME_01232	GFBENKPD_01317	OEKILDFI_01254	AIIBDPGP_01718	DCAHGEOL_01287	GKNAJFDL_02173	FHAAIEKB_02099	NNNMKEGL_02087	ONBCJDOL_01897	ADOMJLIF_01777	CKAJCCKK_01135	LKOJANPK_00862	OLFHICKB_02086	PELPDHFM_01847
rpsF		30S ribosomal protein S6	162	162	1	458	5066				296	317	296	KNEGACEH_02503	CPGCHGLH_02503	CGFFANIL_02403	HPMKFMCM_02465	FNFODJBM_01203	LKGICJMO_01031	IBMKAECP_02618	GIDIOGJG_00008	ADEGEOAL_02517	LJFCFGAL_01066	GLIPAODO_00961	IGODHICN_02125	PMLBONNF_00944	OGBPMBGD_00641	AFMANOHL_00864	FMOBMFME_01771	PHAMLDGF_00937	OIFFLKGO_00868	ELDEGPLD_00520	AALPPDOG_00484	HLKBKCGO_00732	MFDBGGJO_01011	BAGEFAME_01010	GFBENKPD_02031	OEKILDFI_00476	AIIBDPGP_00579	DCAHGEOL_00702	GKNAJFDL_00708	FHAAIEKB_00995	NNNMKEGL_02099	ONBCJDOL_00881	ADOMJLIF_00952	CKAJCCKK_00654	LKOJANPK_00968	OLFHICKB_00863	PELPDHFM_00950
mnmE		tRNA modification GTPase MnmE	162	162	1	458	5205				329	1379	1372	KNEGACEH_02535	CPGCHGLH_02535	CGFFANIL_02451	HPMKFMCM_02497	FNFODJBM_01271	LKGICJMO_01157	IBMKAECP_02665	GIDIOGJG_00040	ADEGEOAL_00028	LJFCFGAL_01034	GLIPAODO_00929	IGODHICN_01445	PMLBONNF_00976	OGBPMBGD_00673	AFMANOHL_00832	FMOBMFME_01090	PHAMLDGF_00969	OIFFLKGO_00901	ELDEGPLD_00488	AALPPDOG_00516	HLKBKCGO_00699	MFDBGGJO_01043	BAGEFAME_01042	GFBENKPD_01493	OEKILDFI_00508	AIIBDPGP_00612	DCAHGEOL_00669	GKNAJFDL_00740	FHAAIEKB_01027	NNNMKEGL_02194	ONBCJDOL_00913	ADOMJLIF_00919	CKAJCCKK_00686	LKOJANPK_00935	OLFHICKB_00831	PELPDHFM_00918
ssaA_1		Staphylococcal secretory antigen SsaA	162	162	1	458	5846				164	791	777	KNEGACEH_00381	CPGCHGLH_00384	CGFFANIL_00332	HPMKFMCM_00357	FNFODJBM_01671	LKGICJMO_01627	IBMKAECP_00408	GIDIOGJG_00353	ADEGEOAL_00428	LJFCFGAL_00372	GLIPAODO_00439	IGODHICN_00386	PMLBONNF_00417	OGBPMBGD_00486	AFMANOHL_00493	FMOBMFME_00383	PHAMLDGF_00259	OIFFLKGO_00422	ELDEGPLD_00081	AALPPDOG_00612	HLKBKCGO_00260	MFDBGGJO_01201	BAGEFAME_01198	GFBENKPD_00779	OEKILDFI_00783	AIIBDPGP_00308	DCAHGEOL_00305	GKNAJFDL_00236	FHAAIEKB_00494	NNNMKEGL_01527	ONBCJDOL_00215	ADOMJLIF_00364	CKAJCCKK_00245	LKOJANPK_00328	OLFHICKB_00327	PELPDHFM_00417
mntR		HTH-type transcriptional regulator MntR	162	162	1	458	2700				524	650	646	KNEGACEH_02185	CPGCHGLH_02186	CGFFANIL_02116	HPMKFMCM_02176	FNFODJBM_00864	LKGICJMO_00770	IBMKAECP_02256	GIDIOGJG_02177	ADEGEOAL_02251	LJFCFGAL_01857	GLIPAODO_02256	IGODHICN_01174	PMLBONNF_02256	OGBPMBGD_01472	AFMANOHL_02303	FMOBMFME_02024	PHAMLDGF_02234	OIFFLKGO_00960	ELDEGPLD_00734	AALPPDOG_01660	HLKBKCGO_01507	MFDBGGJO_00551	BAGEFAME_00477	GFBENKPD_01204	OEKILDFI_02006	AIIBDPGP_01209	DCAHGEOL_02006	GKNAJFDL_01569	FHAAIEKB_02236	NNNMKEGL_00033	ONBCJDOL_02255	ADOMJLIF_02201	CKAJCCKK_01632	LKOJANPK_00641	OLFHICKB_02222	PELPDHFM_02256
hom		hypothetical protein	162	162	1	458	7556				1241	1295	1277	KNEGACEH_01554	CPGCHGLH_01555	CGFFANIL_01489	HPMKFMCM_01536	FNFODJBM_00201	LKGICJMO_00104	IBMKAECP_01586	GIDIOGJG_01491	ADEGEOAL_01585	LJFCFGAL_00067	GLIPAODO_00299	IGODHICN_00067	PMLBONNF_00311	OGBPMBGD_00541	AFMANOHL_00340	FMOBMFME_00252	PHAMLDGF_00411	OIFFLKGO_00473	ELDEGPLD_01467	AALPPDOG_00423	HLKBKCGO_00864	MFDBGGJO_00485	BAGEFAME_00279	GFBENKPD_00982	OEKILDFI_00888	AIIBDPGP_01220	DCAHGEOL_00804	GKNAJFDL_00561	FHAAIEKB_00341	NNNMKEGL_01756	ONBCJDOL_00368	ADOMJLIF_00258	CKAJCCKK_00425	LKOJANPK_00379	OLFHICKB_00505	PELPDHFM_00570
glpF		Glycerol uptake facilitator protein	162	162	1	458	7745				803	821	817	KNEGACEH_01640	CPGCHGLH_01641	CGFFANIL_01519	HPMKFMCM_01625	FNFODJBM_00231	LKGICJMO_00135	IBMKAECP_01620	GIDIOGJG_01521	ADEGEOAL_01615	LJFCFGAL_00097	GLIPAODO_00385	IGODHICN_00097	PMLBONNF_00225	OGBPMBGD_00630	AFMANOHL_00253	FMOBMFME_00163	PHAMLDGF_00497	OIFFLKGO_00560	ELDEGPLD_00961	AALPPDOG_02019	HLKBKCGO_01825	MFDBGGJO_00515	BAGEFAME_00249	GFBENKPD_00020	OEKILDFI_00968	AIIBDPGP_00747	DCAHGEOL_00718	GKNAJFDL_00576	FHAAIEKB_00254	NNNMKEGL_01931	ONBCJDOL_01867	ADOMJLIF_00172	CKAJCCKK_00981	LKOJANPK_00466	OLFHICKB_00958	PELPDHFM_01875
rsmB		Ribosomal RNA small subunit methyltransferase B	162	162	1	458	7882				1307	1313	1307	KNEGACEH_01727	CPGCHGLH_01728	CGFFANIL_01602	HPMKFMCM_01712	FNFODJBM_00315	LKGICJMO_00219	IBMKAECP_01704	GIDIOGJG_01604	ADEGEOAL_01698	LJFCFGAL_00180	GLIPAODO_00070	IGODHICN_00180	PMLBONNF_00040	OGBPMBGD_00104	AFMANOHL_00070	FMOBMFME_00070	PHAMLDGF_00104	OIFFLKGO_00070	ELDEGPLD_00253	AALPPDOG_00215	HLKBKCGO_00104	MFDBGGJO_00070	BAGEFAME_00764	GFBENKPD_00103	OEKILDFI_00070	AIIBDPGP_00059	DCAHGEOL_00070	GKNAJFDL_00033	FHAAIEKB_00070	NNNMKEGL_00473	ONBCJDOL_00070	ADOMJLIF_00070	CKAJCCKK_00104	LKOJANPK_00171	OLFHICKB_00070	PELPDHFM_00070
pyrP		Uracil permease	162	162	1	458	7908				1295	1385	1297	KNEGACEH_01744	CPGCHGLH_01745	CGFFANIL_01619	HPMKFMCM_01729	FNFODJBM_00332	LKGICJMO_00236	IBMKAECP_01721	GIDIOGJG_01621	ADEGEOAL_01715	LJFCFGAL_00197	GLIPAODO_00087	IGODHICN_00197	PMLBONNF_00057	OGBPMBGD_00087	AFMANOHL_00087	FMOBMFME_00087	PHAMLDGF_00087	OIFFLKGO_00087	ELDEGPLD_00236	AALPPDOG_00232	HLKBKCGO_00087	MFDBGGJO_00087	BAGEFAME_00431	GFBENKPD_00120	OEKILDFI_00087	AIIBDPGP_00076	DCAHGEOL_00087	GKNAJFDL_00050	FHAAIEKB_00087	NNNMKEGL_00456	ONBCJDOL_00087	ADOMJLIF_00087	CKAJCCKK_00087	LKOJANPK_00154	OLFHICKB_00087	PELPDHFM_00087
group_5267		hypothetical protein	162	162	1	458	4703				440	809	792	KNEGACEH_02414	CPGCHGLH_02415	CGFFANIL_02312	HPMKFMCM_02374	FNFODJBM_01110	LKGICJMO_00989	IBMKAECP_02540	GIDIOGJG_02360	ADEGEOAL_02450	LJFCFGAL_01980	GLIPAODO_01563	IGODHICN_01404	PMLBONNF_01587	OGBPMBGD_01130	AFMANOHL_01544	FMOBMFME_01698	PHAMLDGF_01271	OIFFLKGO_01383	ELDEGPLD_01823	AALPPDOG_02080	HLKBKCGO_01410	MFDBGGJO_01305	BAGEFAME_01272	GFBENKPD_01276	OEKILDFI_01212	AIIBDPGP_02063	DCAHGEOL_01246	GKNAJFDL_01494	FHAAIEKB_01584	NNNMKEGL_02334	ONBCJDOL_01599	ADOMJLIF_01541	CKAJCCKK_01176	LKOJANPK_00903	OLFHICKB_01609	PELPDHFM_01539
dnaA		Chromosomal replication initiator protein DnaA	162	162	1	458	5209				827	1358	1351	KNEGACEH_00001	CPGCHGLH_00001	CGFFANIL_00001	HPMKFMCM_00001	FNFODJBM_01274	LKGICJMO_01160	IBMKAECP_00001	GIDIOGJG_00043	ADEGEOAL_00031	LJFCFGAL_01031	GLIPAODO_00926	IGODHICN_01448	PMLBONNF_00979	OGBPMBGD_00676	AFMANOHL_00829	FMOBMFME_01087	PHAMLDGF_00972	OIFFLKGO_00904	ELDEGPLD_00485	AALPPDOG_00519	HLKBKCGO_00696	MFDBGGJO_01046	BAGEFAME_01045	GFBENKPD_01496	OEKILDFI_00511	AIIBDPGP_00615	DCAHGEOL_00666	GKNAJFDL_00743	FHAAIEKB_01030	NNNMKEGL_02191	ONBCJDOL_00916	ADOMJLIF_00916	CKAJCCKK_00689	LKOJANPK_00932	OLFHICKB_00828	PELPDHFM_00915
opuCD		Glycine betaine/carnitine/choline transport system permease protein OpuCD	162	162	1	458	3328				686	689	686	KNEGACEH_00560	CPGCHGLH_00563	CGFFANIL_00510	HPMKFMCM_00535	FNFODJBM_01852	LKGICJMO_01809	IBMKAECP_00586	GIDIOGJG_00524	ADEGEOAL_00608	LJFCFGAL_00473	GLIPAODO_00671	IGODHICN_00620	PMLBONNF_00675	OGBPMBGD_00263	AFMANOHL_01052	FMOBMFME_00569	PHAMLDGF_00599	OIFFLKGO_01283	ELDEGPLD_01166	AALPPDOG_00090	HLKBKCGO_00452	MFDBGGJO_01237	BAGEFAME_01942	GFBENKPD_00380	OEKILDFI_00379	AIIBDPGP_01521	DCAHGEOL_00441	GKNAJFDL_01709	FHAAIEKB_00698	NNNMKEGL_00567	ONBCJDOL_00586	ADOMJLIF_00602	CKAJCCKK_00830	LKOJANPK_01260	OLFHICKB_01515	PELPDHFM_00288
nirC		hypothetical protein	162	162	1	458	3262				743	824	820	KNEGACEH_00599	CPGCHGLH_00602	CGFFANIL_00549	HPMKFMCM_00574	FNFODJBM_01891	LKGICJMO_01848	IBMKAECP_00625	GIDIOGJG_00563	ADEGEOAL_00647	LJFCFGAL_00687	GLIPAODO_01911	IGODHICN_00581	PMLBONNF_00636	OGBPMBGD_01729	AFMANOHL_01815	FMOBMFME_00608	PHAMLDGF_00638	OIFFLKGO_01258	ELDEGPLD_01127	AALPPDOG_00129	HLKBKCGO_00491	MFDBGGJO_01276	BAGEFAME_01716	GFBENKPD_00341	OEKILDFI_01770	AIIBDPGP_01354	DCAHGEOL_00402	GKNAJFDL_01834	FHAAIEKB_00737	NNNMKEGL_00608	ONBCJDOL_00625	ADOMJLIF_00641	CKAJCCKK_00791	LKOJANPK_01240	OLFHICKB_01468	PELPDHFM_00249
gcvT		Aminomethyltransferase	162	162	1	458	2354				1058	1097	1090	KNEGACEH_01364	CPGCHGLH_01365	CGFFANIL_01302	HPMKFMCM_01340	FNFODJBM_02684	LKGICJMO_02576	IBMKAECP_01394	GIDIOGJG_01303	ADEGEOAL_01391	LJFCFGAL_01232	GLIPAODO_01757	IGODHICN_01607	PMLBONNF_01790	OGBPMBGD_01823	AFMANOHL_01749	FMOBMFME_01040	PHAMLDGF_01140	OIFFLKGO_01694	ELDEGPLD_01277	AALPPDOG_01829	HLKBKCGO_01730	MFDBGGJO_01677	BAGEFAME_01650	GFBENKPD_01153	OEKILDFI_01665	AIIBDPGP_00883	DCAHGEOL_01148	GKNAJFDL_00817	FHAAIEKB_01789	NNNMKEGL_01362	ONBCJDOL_01496	ADOMJLIF_02254	CKAJCCKK_01018	LKOJANPK_01574	OLFHICKB_01782	PELPDHFM_01740
bfmBAA		2-oxoisovalerate dehydrogenase subunit alpha	162	162	1	458	2380				809	1004	999	KNEGACEH_01383	CPGCHGLH_01384	CGFFANIL_01321	HPMKFMCM_01359	FNFODJBM_00019	LKGICJMO_02595	IBMKAECP_01413	GIDIOGJG_01322	ADEGEOAL_01410	LJFCFGAL_01213	GLIPAODO_01738	IGODHICN_02285	PMLBONNF_01771	OGBPMBGD_01804	AFMANOHL_01730	FMOBMFME_01059	PHAMLDGF_01159	OIFFLKGO_01713	ELDEGPLD_01258	AALPPDOG_01810	HLKBKCGO_01749	MFDBGGJO_01658	BAGEFAME_01631	GFBENKPD_01134	OEKILDFI_01684	AIIBDPGP_00902	DCAHGEOL_01167	GKNAJFDL_00836	FHAAIEKB_01808	NNNMKEGL_01343	ONBCJDOL_01477	ADOMJLIF_02055	CKAJCCKK_00999	LKOJANPK_01555	OLFHICKB_01763	PELPDHFM_01759
fusA		Elongation factor G	162	162	1	458	2894				629	2084	2072	KNEGACEH_02313	CPGCHGLH_02314	CGFFANIL_02211	HPMKFMCM_02276	FNFODJBM_01008	LKGICJMO_00886	IBMKAECP_02441	GIDIOGJG_02274	ADEGEOAL_02356	LJFCFGAL_01906	GLIPAODO_01969	IGODHICN_01999	PMLBONNF_01958	OGBPMBGD_02094	AFMANOHL_01943	FMOBMFME_01895	PHAMLDGF_02275	OIFFLKGO_01595	ELDEGPLD_02044	AALPPDOG_02058	HLKBKCGO_01994	MFDBGGJO_01831	BAGEFAME_01807	GFBENKPD_01872	OEKILDFI_01885	AIIBDPGP_01751	DCAHGEOL_01751	GKNAJFDL_02013	FHAAIEKB_01928	NNNMKEGL_02147	ONBCJDOL_01920	ADOMJLIF_01836	CKAJCCKK_02166	LKOJANPK_01418	OLFHICKB_01918	PELPDHFM_01956
yycH		Two-component system WalR/WalK regulatory protein YycH	162	162	1	458	5237				1331	1334	1331	KNEGACEH_00021	CPGCHGLH_00021	CGFFANIL_00021	HPMKFMCM_00021	FNFODJBM_01294	LKGICJMO_01180	IBMKAECP_00021	GIDIOGJG_00063	ADEGEOAL_00051	LJFCFGAL_01011	GLIPAODO_00906	IGODHICN_01468	PMLBONNF_00999	OGBPMBGD_00696	AFMANOHL_00809	FMOBMFME_01067	PHAMLDGF_00992	OIFFLKGO_00924	ELDEGPLD_00465	AALPPDOG_00539	HLKBKCGO_00676	MFDBGGJO_01066	BAGEFAME_01065	GFBENKPD_01516	OEKILDFI_00531	AIIBDPGP_00635	DCAHGEOL_00646	GKNAJFDL_00763	FHAAIEKB_01050	NNNMKEGL_02171	ONBCJDOL_00936	ADOMJLIF_00896	CKAJCCKK_00709	LKOJANPK_02363	OLFHICKB_00808	PELPDHFM_00895
yycI		Two-component system WalR/WalK regulatory protein YycI	162	162	1	458	5238				791	791	791	KNEGACEH_00022	CPGCHGLH_00022	CGFFANIL_00022	HPMKFMCM_00022	FNFODJBM_01295	LKGICJMO_01181	IBMKAECP_00022	GIDIOGJG_00064	ADEGEOAL_00052	LJFCFGAL_01010	GLIPAODO_00905	IGODHICN_01469	PMLBONNF_01000	OGBPMBGD_00697	AFMANOHL_00808	FMOBMFME_01066	PHAMLDGF_00993	OIFFLKGO_00925	ELDEGPLD_00464	AALPPDOG_00540	HLKBKCGO_00675	MFDBGGJO_01067	BAGEFAME_01066	GFBENKPD_01517	OEKILDFI_00532	AIIBDPGP_00636	DCAHGEOL_00645	GKNAJFDL_00764	FHAAIEKB_01051	NNNMKEGL_02170	ONBCJDOL_00937	ADOMJLIF_00895	CKAJCCKK_00710	LKOJANPK_02364	OLFHICKB_00807	PELPDHFM_00894
cntB_1		Metal-staphylopine import system permease protein CntB	162	162	1	458	4179				953	956	955	KNEGACEH_00118	CPGCHGLH_00121	CGFFANIL_00079	HPMKFMCM_00100	FNFODJBM_01400	LKGICJMO_01346	IBMKAECP_00141	GIDIOGJG_00110	ADEGEOAL_00174	LJFCFGAL_00871	GLIPAODO_01197	IGODHICN_01083	PMLBONNF_00832	OGBPMBGD_01664	AFMANOHL_00775	FMOBMFME_00678	PHAMLDGF_01063	OIFFLKGO_00605	ELDEGPLD_00352	AALPPDOG_00702	HLKBKCGO_00638	MFDBGGJO_00823	BAGEFAME_00798	GFBENKPD_00593	OEKILDFI_00342	AIIBDPGP_01295	DCAHGEOL_00924	GKNAJFDL_01276	FHAAIEKB_00853	NNNMKEGL_00900	ONBCJDOL_00768	ADOMJLIF_00757	CKAJCCKK_00619	LKOJANPK_00607	OLFHICKB_00697	PELPDHFM_01162
arcA		Arginine deiminase	162	162	1	458	5736				404	1235	1229	KNEGACEH_00330	CPGCHGLH_00333	CGFFANIL_00282	HPMKFMCM_00307	FNFODJBM_01615	LKGICJMO_01559	IBMKAECP_00352	GIDIOGJG_00318	ADEGEOAL_00380	LJFCFGAL_00321	GLIPAODO_00490	IGODHICN_00421	PMLBONNF_00467	OGBPMBGD_00444	AFMANOHL_00443	FMOBMFME_01198	PHAMLDGF_00210	OIFFLKGO_00372	ELDEGPLD_00136	AALPPDOG_01258	HLKBKCGO_01143	MFDBGGJO_01467	BAGEFAME_01400	GFBENKPD_00814	OEKILDFI_01398	AIIBDPGP_00259	DCAHGEOL_00354	GKNAJFDL_00278	FHAAIEKB_00444	NNNMKEGL_01476	ONBCJDOL_00265	ADOMJLIF_00414	CKAJCCKK_00210	LKOJANPK_00278	OLFHICKB_00277	PELPDHFM_00468
dcuA		Anaerobic C4-dicarboxylate transporter DcuA	162	162	1	458	5848				1292	1292	1292	KNEGACEH_00383	CPGCHGLH_00386	CGFFANIL_00334	HPMKFMCM_00359	FNFODJBM_01673	LKGICJMO_01629	IBMKAECP_00410	GIDIOGJG_00355	ADEGEOAL_00430	LJFCFGAL_00374	GLIPAODO_00437	IGODHICN_00384	PMLBONNF_00415	OGBPMBGD_00488	AFMANOHL_00495	FMOBMFME_00381	PHAMLDGF_00261	OIFFLKGO_00424	ELDEGPLD_00079	AALPPDOG_00610	HLKBKCGO_00258	MFDBGGJO_01203	BAGEFAME_01200	GFBENKPD_00777	OEKILDFI_00785	AIIBDPGP_00310	DCAHGEOL_00303	GKNAJFDL_00234	FHAAIEKB_00496	NNNMKEGL_01529	ONBCJDOL_00213	ADOMJLIF_00362	CKAJCCKK_00247	LKOJANPK_00330	OLFHICKB_00329	PELPDHFM_00415
opcR		HTH-type transcriptional repressor OpcR	162	162	1	458	5853				401	554	553	KNEGACEH_00385	CPGCHGLH_00388	CGFFANIL_00336	HPMKFMCM_00361	FNFODJBM_01675	LKGICJMO_01631	IBMKAECP_00412	GIDIOGJG_00357	ADEGEOAL_00432	LJFCFGAL_00376	GLIPAODO_00435	IGODHICN_00382	PMLBONNF_00413	OGBPMBGD_00490	AFMANOHL_00497	FMOBMFME_00379	PHAMLDGF_00263	OIFFLKGO_00426	ELDEGPLD_00077	AALPPDOG_00608	HLKBKCGO_00256	MFDBGGJO_01205	BAGEFAME_01202	GFBENKPD_00775	OEKILDFI_00787	AIIBDPGP_00312	DCAHGEOL_00301	GKNAJFDL_00232	FHAAIEKB_00498	NNNMKEGL_01531	ONBCJDOL_00211	ADOMJLIF_00360	CKAJCCKK_00249	LKOJANPK_00332	OLFHICKB_00331	PELPDHFM_00413
group_5493		hypothetical protein	162	162	1	458	5938				236	236	236	KNEGACEH_00435	CPGCHGLH_00438	CGFFANIL_00386	HPMKFMCM_00409	FNFODJBM_01726	LKGICJMO_01682	IBMKAECP_00461	GIDIOGJG_00402	ADEGEOAL_00479	LJFCFGAL_00421	GLIPAODO_01588	IGODHICN_00339	PMLBONNF_01625	OGBPMBGD_01160	AFMANOHL_01570	FMOBMFME_00330	PHAMLDGF_00311	OIFFLKGO_01432	ELDEGPLD_00033	AALPPDOG_01573	HLKBKCGO_00208	MFDBGGJO_01369	BAGEFAME_01320	GFBENKPD_01727	OEKILDFI_02266	AIIBDPGP_01540	DCAHGEOL_01060	GKNAJFDL_01228	FHAAIEKB_01622	NNNMKEGL_01568	ONBCJDOL_01637	ADOMJLIF_01579	CKAJCCKK_00297	LKOJANPK_01310	OLFHICKB_01665	PELPDHFM_01595
copZ_1		Copper chaperone CopZ	162	162	1	458	5969				206	206	206	KNEGACEH_00448	CPGCHGLH_00451	CGFFANIL_00399	HPMKFMCM_00423	FNFODJBM_01739	LKGICJMO_01699	IBMKAECP_00475	GIDIOGJG_00416	ADEGEOAL_00493	LJFCFGAL_00434	GLIPAODO_01601	IGODHICN_00325	PMLBONNF_01638	OGBPMBGD_01175	AFMANOHL_01583	FMOBMFME_00317	PHAMLDGF_00325	OIFFLKGO_01446	ELDEGPLD_00018	AALPPDOG_01560	HLKBKCGO_00194	MFDBGGJO_01384	BAGEFAME_01305	GFBENKPD_01741	OEKILDFI_01843	AIIBDPGP_01554	DCAHGEOL_01046	GKNAJFDL_01213	FHAAIEKB_01635	NNNMKEGL_01584	ONBCJDOL_01650	ADOMJLIF_01592	CKAJCCKK_00311	LKOJANPK_01296	OLFHICKB_01652	PELPDHFM_01582
group_5495		hypothetical protein	162	162	1	458	3475				629	686	685	KNEGACEH_00488	CPGCHGLH_00491	CGFFANIL_00440	HPMKFMCM_00462	FNFODJBM_01782	LKGICJMO_01740	IBMKAECP_00516	GIDIOGJG_00454	ADEGEOAL_00532	LJFCFGAL_00543	GLIPAODO_00742	IGODHICN_02173	PMLBONNF_01300	OGBPMBGD_00191	AFMANOHL_01320	FMOBMFME_01327	PHAMLDGF_00527	OIFFLKGO_01960	ELDEGPLD_00889	AALPPDOG_00018	HLKBKCGO_01040	MFDBGGJO_00871	BAGEFAME_00911	GFBENKPD_00450	OEKILDFI_00451	AIIBDPGP_01007	DCAHGEOL_02032	GKNAJFDL_00435	FHAAIEKB_01351	NNNMKEGL_00502	ONBCJDOL_01260	ADOMJLIF_01277	CKAJCCKK_00349	LKOJANPK_01813	OLFHICKB_01201	PELPDHFM_00359
sauU		putative sulfoacetate transporter SauU	162	162	1	458	3424				1091	1280	1278	KNEGACEH_00516	CPGCHGLH_00519	CGFFANIL_00467	HPMKFMCM_00490	FNFODJBM_01809	LKGICJMO_01768	IBMKAECP_00543	GIDIOGJG_00481	ADEGEOAL_00560	LJFCFGAL_00516	GLIPAODO_00714	IGODHICN_00663	PMLBONNF_01328	OGBPMBGD_00220	AFMANOHL_01292	FMOBMFME_01354	PHAMLDGF_00556	OIFFLKGO_01730	ELDEGPLD_00916	AALPPDOG_00047	HLKBKCGO_01069	MFDBGGJO_00898	BAGEFAME_00884	GFBENKPD_00423	OEKILDFI_00422	AIIBDPGP_00980	DCAHGEOL_01863	GKNAJFDL_00462	FHAAIEKB_01379	NNNMKEGL_00529	ONBCJDOL_01232	ADOMJLIF_01249	CKAJCCKK_00377	LKOJANPK_01531	OLFHICKB_01173	PELPDHFM_00331
lrgA		Antiholin-like protein LrgA	162	162	1	458	3326				455	455	455	KNEGACEH_00562	CPGCHGLH_00565	CGFFANIL_00512	HPMKFMCM_00537	FNFODJBM_01854	LKGICJMO_01811	IBMKAECP_00588	GIDIOGJG_00526	ADEGEOAL_00610	LJFCFGAL_00471	GLIPAODO_00669	IGODHICN_00618	PMLBONNF_00673	OGBPMBGD_00265	AFMANOHL_01054	FMOBMFME_00571	PHAMLDGF_00601	OIFFLKGO_01281	ELDEGPLD_01164	AALPPDOG_00092	HLKBKCGO_00454	MFDBGGJO_01239	BAGEFAME_01940	GFBENKPD_00378	OEKILDFI_00377	AIIBDPGP_01523	DCAHGEOL_00439	GKNAJFDL_01707	FHAAIEKB_00700	NNNMKEGL_00569	ONBCJDOL_00588	ADOMJLIF_00604	CKAJCCKK_00828	LKOJANPK_01258	OLFHICKB_01517	PELPDHFM_00286
norB_2		Quinolone resistance protein NorB	162	162	1	458	3321				1394	1394	1394	KNEGACEH_00565	CPGCHGLH_00568	CGFFANIL_00515	HPMKFMCM_00540	FNFODJBM_01857	LKGICJMO_01814	IBMKAECP_00591	GIDIOGJG_00529	ADEGEOAL_00613	LJFCFGAL_00468	GLIPAODO_00666	IGODHICN_00615	PMLBONNF_00670	OGBPMBGD_00268	AFMANOHL_01057	FMOBMFME_00574	PHAMLDGF_00604	OIFFLKGO_01278	ELDEGPLD_01161	AALPPDOG_00095	HLKBKCGO_00457	MFDBGGJO_01242	BAGEFAME_01937	GFBENKPD_00375	OEKILDFI_00374	AIIBDPGP_01526	DCAHGEOL_00436	GKNAJFDL_01704	FHAAIEKB_00703	NNNMKEGL_00572	ONBCJDOL_00591	ADOMJLIF_00607	CKAJCCKK_00825	LKOJANPK_01255	OLFHICKB_01520	PELPDHFM_00283
group_5501		hypothetical protein	162	162	1	458	3263				182	182	182	KNEGACEH_00598	CPGCHGLH_00601	CGFFANIL_00548	HPMKFMCM_00573	FNFODJBM_01890	LKGICJMO_01847	IBMKAECP_00624	GIDIOGJG_00562	ADEGEOAL_00646	LJFCFGAL_00686	GLIPAODO_01912	IGODHICN_00582	PMLBONNF_00637	OGBPMBGD_01730	AFMANOHL_01816	FMOBMFME_00607	PHAMLDGF_00637	OIFFLKGO_01257	ELDEGPLD_01128	AALPPDOG_00128	HLKBKCGO_00490	MFDBGGJO_01275	BAGEFAME_01717	GFBENKPD_00342	OEKILDFI_01769	AIIBDPGP_01353	DCAHGEOL_00403	GKNAJFDL_01835	FHAAIEKB_00736	NNNMKEGL_00607	ONBCJDOL_00624	ADOMJLIF_00640	CKAJCCKK_00792	LKOJANPK_01239	OLFHICKB_01467	PELPDHFM_00250
treP_1		PTS system trehalose-specific EIIBC component	162	162	1	458	3237				1433	1442	1441	KNEGACEH_00621	CPGCHGLH_00624	CGFFANIL_00571	HPMKFMCM_00596	FNFODJBM_01912	LKGICJMO_01869	IBMKAECP_00646	GIDIOGJG_00584	ADEGEOAL_00668	LJFCFGAL_00708	GLIPAODO_01623	IGODHICN_01270	PMLBONNF_01393	OGBPMBGD_02212	AFMANOHL_01606	FMOBMFME_01465	PHAMLDGF_01532	OIFFLKGO_01226	ELDEGPLD_01460	AALPPDOG_01320	HLKBKCGO_00895	MFDBGGJO_02154	BAGEFAME_02120	GFBENKPD_00320	OEKILDFI_01312	AIIBDPGP_01105	DCAHGEOL_01423	GKNAJFDL_02339	FHAAIEKB_01685	NNNMKEGL_00629	ONBCJDOL_01700	ADOMJLIF_01347	CKAJCCKK_01571	LKOJANPK_01052	OLFHICKB_01329	PELPDHFM_01612
group_5503		hypothetical protein	162	162	1	458	3236				941	977	941	KNEGACEH_00622	CPGCHGLH_00625	CGFFANIL_00572	HPMKFMCM_00597	FNFODJBM_01913	LKGICJMO_01870	IBMKAECP_00647	GIDIOGJG_00585	ADEGEOAL_00669	LJFCFGAL_00709	GLIPAODO_01624	IGODHICN_01271	PMLBONNF_01394	OGBPMBGD_02213	AFMANOHL_01607	FMOBMFME_01464	PHAMLDGF_01533	OIFFLKGO_01225	ELDEGPLD_01459	AALPPDOG_01319	HLKBKCGO_00896	MFDBGGJO_02153	BAGEFAME_02121	GFBENKPD_00319	OEKILDFI_01313	AIIBDPGP_01106	DCAHGEOL_01424	GKNAJFDL_02340	FHAAIEKB_01684	NNNMKEGL_00630	ONBCJDOL_01699	ADOMJLIF_01348	CKAJCCKK_01570	LKOJANPK_01053	OLFHICKB_01330	PELPDHFM_01613
group_5504		Ferredoxin--NADP reductase	162	162	1	458	3214				1019	1031	1030	KNEGACEH_00631	CPGCHGLH_00634	CGFFANIL_00582	HPMKFMCM_00606	FNFODJBM_01922	LKGICJMO_01878	IBMKAECP_00656	GIDIOGJG_00594	ADEGEOAL_00678	LJFCFGAL_00718	GLIPAODO_01633	IGODHICN_01280	PMLBONNF_01403	OGBPMBGD_01481	AFMANOHL_01616	FMOBMFME_01455	PHAMLDGF_01542	OIFFLKGO_01216	ELDEGPLD_01450	AALPPDOG_01310	HLKBKCGO_00905	MFDBGGJO_01889	BAGEFAME_01437	GFBENKPD_00310	OEKILDFI_01322	AIIBDPGP_01115	DCAHGEOL_01433	GKNAJFDL_01560	FHAAIEKB_01675	NNNMKEGL_00637	ONBCJDOL_01690	ADOMJLIF_01358	CKAJCCKK_01561	LKOJANPK_01062	OLFHICKB_01339	PELPDHFM_01622
group_5508		hypothetical protein	162	162	1	458	2408			Hypothetical protein with no hits to refseq/uniprot/clusters/cdd/tigrfams/pfam overlapping another protein with hits	530	530	530	KNEGACEH_00683	CPGCHGLH_00686	CGFFANIL_00633	HPMKFMCM_00658	FNFODJBM_01973	LKGICJMO_01926	IBMKAECP_00708	GIDIOGJG_00645	ADEGEOAL_00732	LJFCFGAL_00770	GLIPAODO_02262	IGODHICN_01334	PMLBONNF_02279	OGBPMBGD_01545	AFMANOHL_02315	FMOBMFME_02292	PHAMLDGF_02240	OIFFLKGO_02193	ELDEGPLD_02372	AALPPDOG_02370	HLKBKCGO_00956	MFDBGGJO_02116	BAGEFAME_02090	GFBENKPD_01905	OEKILDFI_01551	AIIBDPGP_02469	DCAHGEOL_02243	GKNAJFDL_01663	FHAAIEKB_02276	NNNMKEGL_00688	ONBCJDOL_02232	ADOMJLIF_02095	CKAJCCKK_02152	LKOJANPK_02061	OLFHICKB_02269	PELPDHFM_02279
ybbH_3		putative HTH-type transcriptional regulator YbbH	162	162	1	458	2415				872	872	872	KNEGACEH_00690	CPGCHGLH_00693	CGFFANIL_00639	HPMKFMCM_00664	FNFODJBM_01979	LKGICJMO_01932	IBMKAECP_00714	GIDIOGJG_00651	ADEGEOAL_00738	LJFCFGAL_00776	GLIPAODO_02094	IGODHICN_02170	PMLBONNF_02107	OGBPMBGD_01539	AFMANOHL_02060	FMOBMFME_02126	PHAMLDGF_02095	OIFFLKGO_02029	ELDEGPLD_02231	AALPPDOG_02206	HLKBKCGO_02095	MFDBGGJO_01976	BAGEFAME_01913	GFBENKPD_01899	OEKILDFI_01557	AIIBDPGP_02180	DCAHGEOL_02062	GKNAJFDL_01669	FHAAIEKB_02045	NNNMKEGL_00694	ONBCJDOL_02077	ADOMJLIF_02015	CKAJCCKK_01980	LKOJANPK_01938	OLFHICKB_02053	PELPDHFM_02126
group_5511		hypothetical protein	162	162	1	458	2432				473	473	473	KNEGACEH_00699	CPGCHGLH_00702	CGFFANIL_00648	HPMKFMCM_00674	FNFODJBM_01988	LKGICJMO_01941	IBMKAECP_00723	GIDIOGJG_00661	ADEGEOAL_00748	LJFCFGAL_00785	GLIPAODO_02085	IGODHICN_02161	PMLBONNF_02098	OGBPMBGD_01530	AFMANOHL_02069	FMOBMFME_02117	PHAMLDGF_02086	OIFFLKGO_02020	ELDEGPLD_02240	AALPPDOG_02196	HLKBKCGO_02104	MFDBGGJO_01967	BAGEFAME_01922	GFBENKPD_01890	OEKILDFI_01567	AIIBDPGP_02189	DCAHGEOL_02071	GKNAJFDL_01678	FHAAIEKB_02054	NNNMKEGL_00703	ONBCJDOL_02086	ADOMJLIF_02006	CKAJCCKK_01989	LKOJANPK_01929	OLFHICKB_02062	PELPDHFM_02117
modB		Molybdenum transport system permease protein ModB	162	162	1	458	5993				671	671	671	KNEGACEH_00723	CPGCHGLH_00726	CGFFANIL_00671	HPMKFMCM_00698	FNFODJBM_02011	LKGICJMO_01963	IBMKAECP_00748	GIDIOGJG_00683	ADEGEOAL_00771	LJFCFGAL_01408	GLIPAODO_01427	IGODHICN_00859	PMLBONNF_01270	OGBPMBGD_01701	AFMANOHL_01267	FMOBMFME_01246	PHAMLDGF_01412	OIFFLKGO_01006	ELDEGPLD_01332	AALPPDOG_01026	HLKBKCGO_02017	MFDBGGJO_01150	BAGEFAME_01081	GFBENKPD_01457	OEKILDFI_01132	AIIBDPGP_01037	DCAHGEOL_01356	GKNAJFDL_01029	FHAAIEKB_01321	NNNMKEGL_00725	ONBCJDOL_01207	ADOMJLIF_01224	CKAJCCKK_01318	LKOJANPK_00984	OLFHICKB_01097	PELPDHFM_01416
moaB		Molybdenum cofactor biosynthesis protein B	162	162	1	458	5997				506	506	506	KNEGACEH_00726	CPGCHGLH_00729	CGFFANIL_00674	HPMKFMCM_00701	FNFODJBM_02014	LKGICJMO_01966	IBMKAECP_00751	GIDIOGJG_00686	ADEGEOAL_00774	LJFCFGAL_01405	GLIPAODO_01424	IGODHICN_00856	PMLBONNF_01267	OGBPMBGD_01698	AFMANOHL_01264	FMOBMFME_01249	PHAMLDGF_01409	OIFFLKGO_01009	ELDEGPLD_01335	AALPPDOG_01029	HLKBKCGO_02014	MFDBGGJO_01147	BAGEFAME_01084	GFBENKPD_01454	OEKILDFI_01129	AIIBDPGP_01040	DCAHGEOL_01353	GKNAJFDL_01032	FHAAIEKB_01318	NNNMKEGL_00728	ONBCJDOL_01204	ADOMJLIF_01221	CKAJCCKK_01321	LKOJANPK_00987	OLFHICKB_01100	PELPDHFM_01413
moaC		Cyclic pyranopterin monophosphate synthase	162	162	1	458	5998				482	482	482	KNEGACEH_00727	CPGCHGLH_00730	CGFFANIL_00675	HPMKFMCM_00702	FNFODJBM_02015	LKGICJMO_01967	IBMKAECP_00752	GIDIOGJG_00687	ADEGEOAL_00775	LJFCFGAL_01404	GLIPAODO_01423	IGODHICN_00855	PMLBONNF_01266	OGBPMBGD_01697	AFMANOHL_01263	FMOBMFME_01250	PHAMLDGF_01408	OIFFLKGO_01010	ELDEGPLD_01336	AALPPDOG_01030	HLKBKCGO_02013	MFDBGGJO_01146	BAGEFAME_01085	GFBENKPD_01453	OEKILDFI_01128	AIIBDPGP_01041	DCAHGEOL_01352	GKNAJFDL_01033	FHAAIEKB_01317	NNNMKEGL_00729	ONBCJDOL_01203	ADOMJLIF_01220	CKAJCCKK_01322	LKOJANPK_00988	OLFHICKB_01101	PELPDHFM_01412
moeA		Molybdopterin molybdenumtransferase	162	162	1	458	5999				1259	1259	1259	KNEGACEH_00728	CPGCHGLH_00731	CGFFANIL_00676	HPMKFMCM_00703	FNFODJBM_02016	LKGICJMO_01968	IBMKAECP_00753	GIDIOGJG_00688	ADEGEOAL_00776	LJFCFGAL_01403	GLIPAODO_01422	IGODHICN_00854	PMLBONNF_01265	OGBPMBGD_01696	AFMANOHL_01262	FMOBMFME_01251	PHAMLDGF_01407	OIFFLKGO_01011	ELDEGPLD_01337	AALPPDOG_01031	HLKBKCGO_02012	MFDBGGJO_01145	BAGEFAME_01086	GFBENKPD_01452	OEKILDFI_01127	AIIBDPGP_01042	DCAHGEOL_01351	GKNAJFDL_01034	FHAAIEKB_01316	NNNMKEGL_00730	ONBCJDOL_01202	ADOMJLIF_01219	CKAJCCKK_01323	LKOJANPK_00989	OLFHICKB_01102	PELPDHFM_01411
sarV		HTH-type transcriptional regulator SarV	162	162	1	458	6005				248	353	352	KNEGACEH_00734	CPGCHGLH_00737	CGFFANIL_00682	HPMKFMCM_00709	FNFODJBM_02022	LKGICJMO_01974	IBMKAECP_00759	GIDIOGJG_00694	ADEGEOAL_00782	LJFCFGAL_01397	GLIPAODO_01416	IGODHICN_00848	PMLBONNF_01259	OGBPMBGD_01690	AFMANOHL_01256	FMOBMFME_01257	PHAMLDGF_01401	OIFFLKGO_01017	ELDEGPLD_01343	AALPPDOG_01037	HLKBKCGO_02006	MFDBGGJO_01139	BAGEFAME_01092	GFBENKPD_01446	OEKILDFI_01121	AIIBDPGP_01048	DCAHGEOL_01345	GKNAJFDL_01040	FHAAIEKB_01310	NNNMKEGL_00736	ONBCJDOL_01196	ADOMJLIF_01213	CKAJCCKK_01329	LKOJANPK_00995	OLFHICKB_01108	PELPDHFM_01405
rplD		50S ribosomal protein L4	162	162	1	458	6036				572	623	622	KNEGACEH_00752	CPGCHGLH_00755	CGFFANIL_00701	HPMKFMCM_00727	FNFODJBM_02040	LKGICJMO_01992	IBMKAECP_00777	GIDIOGJG_00713	ADEGEOAL_00800	LJFCFGAL_01379	GLIPAODO_01398	IGODHICN_00830	PMLBONNF_01241	OGBPMBGD_01750	AFMANOHL_01238	FMOBMFME_01275	PHAMLDGF_01383	OIFFLKGO_01035	ELDEGPLD_01361	AALPPDOG_01055	HLKBKCGO_01678	MFDBGGJO_01121	BAGEFAME_01110	GFBENKPD_01428	OEKILDFI_01103	AIIBDPGP_01066	DCAHGEOL_01327	GKNAJFDL_01058	FHAAIEKB_01292	NNNMKEGL_00756	ONBCJDOL_01178	ADOMJLIF_01195	CKAJCCKK_01347	LKOJANPK_01013	OLFHICKB_01126	PELPDHFM_01387
rplB		50S ribosomal protein L2	162	162	1	458	6038				833	860	833	KNEGACEH_00754	CPGCHGLH_00757	CGFFANIL_00703	HPMKFMCM_00729	FNFODJBM_02042	LKGICJMO_01994	IBMKAECP_00779	GIDIOGJG_00715	ADEGEOAL_00802	LJFCFGAL_01377	GLIPAODO_01396	IGODHICN_00828	PMLBONNF_01239	OGBPMBGD_01752	AFMANOHL_01236	FMOBMFME_01277	PHAMLDGF_01381	OIFFLKGO_01037	ELDEGPLD_01363	AALPPDOG_01057	HLKBKCGO_01680	MFDBGGJO_01119	BAGEFAME_01112	GFBENKPD_01426	OEKILDFI_01101	AIIBDPGP_01068	DCAHGEOL_01325	GKNAJFDL_01060	FHAAIEKB_01290	NNNMKEGL_00758	ONBCJDOL_01176	ADOMJLIF_01193	CKAJCCKK_01349	LKOJANPK_01015	OLFHICKB_01128	PELPDHFM_01385
rpsQ		30S ribosomal protein S17	162	162	1	458	6044				173	263	262	KNEGACEH_00760	CPGCHGLH_00763	CGFFANIL_00709	HPMKFMCM_00735	FNFODJBM_02048	LKGICJMO_02000	IBMKAECP_00785	GIDIOGJG_00721	ADEGEOAL_00808	LJFCFGAL_01371	GLIPAODO_01390	IGODHICN_00822	PMLBONNF_01233	OGBPMBGD_01758	AFMANOHL_01230	FMOBMFME_01283	PHAMLDGF_01375	OIFFLKGO_01043	ELDEGPLD_01369	AALPPDOG_01063	HLKBKCGO_01686	MFDBGGJO_01113	BAGEFAME_01118	GFBENKPD_01420	OEKILDFI_01095	AIIBDPGP_01074	DCAHGEOL_01319	GKNAJFDL_01066	FHAAIEKB_01284	NNNMKEGL_00764	ONBCJDOL_01170	ADOMJLIF_01187	CKAJCCKK_01355	LKOJANPK_01021	OLFHICKB_01134	PELPDHFM_01379
rplE		50S ribosomal protein L5	162	162	1	458	6047				464	539	538	KNEGACEH_00763	CPGCHGLH_00766	CGFFANIL_00712	HPMKFMCM_00738	FNFODJBM_02051	LKGICJMO_02003	IBMKAECP_00788	GIDIOGJG_00724	ADEGEOAL_00811	LJFCFGAL_01368	GLIPAODO_01387	IGODHICN_00819	PMLBONNF_01230	OGBPMBGD_01761	AFMANOHL_01227	FMOBMFME_01286	PHAMLDGF_01372	OIFFLKGO_01046	ELDEGPLD_01372	AALPPDOG_01066	HLKBKCGO_01689	MFDBGGJO_01110	BAGEFAME_01121	GFBENKPD_01417	OEKILDFI_01092	AIIBDPGP_01077	DCAHGEOL_01316	GKNAJFDL_01069	FHAAIEKB_01281	NNNMKEGL_00767	ONBCJDOL_01167	ADOMJLIF_01184	CKAJCCKK_01358	LKOJANPK_01024	OLFHICKB_01137	PELPDHFM_01376
rpmD		50S ribosomal protein L30	162	162	1	458	6053				179	179	179	KNEGACEH_00769	CPGCHGLH_00772	CGFFANIL_00718	HPMKFMCM_00744	FNFODJBM_02057	LKGICJMO_02009	IBMKAECP_00794	GIDIOGJG_00730	ADEGEOAL_00817	LJFCFGAL_01362	GLIPAODO_01381	IGODHICN_00813	PMLBONNF_01224	OGBPMBGD_01767	AFMANOHL_01221	FMOBMFME_01292	PHAMLDGF_01366	OIFFLKGO_01052	ELDEGPLD_01378	AALPPDOG_01072	HLKBKCGO_01695	MFDBGGJO_01104	BAGEFAME_01127	GFBENKPD_01411	OEKILDFI_01086	AIIBDPGP_01083	DCAHGEOL_01310	GKNAJFDL_01075	FHAAIEKB_01275	NNNMKEGL_00773	ONBCJDOL_01161	ADOMJLIF_01178	CKAJCCKK_01364	LKOJANPK_01030	OLFHICKB_01143	PELPDHFM_01370
rplO		50S ribosomal protein L15	162	162	1	458	6054				440	440	440	KNEGACEH_00770	CPGCHGLH_00773	CGFFANIL_00719	HPMKFMCM_00745	FNFODJBM_02058	LKGICJMO_02010	IBMKAECP_00795	GIDIOGJG_00731	ADEGEOAL_00818	LJFCFGAL_01361	GLIPAODO_01380	IGODHICN_00812	PMLBONNF_01223	OGBPMBGD_01768	AFMANOHL_01220	FMOBMFME_01293	PHAMLDGF_01365	OIFFLKGO_01053	ELDEGPLD_01379	AALPPDOG_01073	HLKBKCGO_01696	MFDBGGJO_01103	BAGEFAME_01128	GFBENKPD_01410	OEKILDFI_01085	AIIBDPGP_01084	DCAHGEOL_01309	GKNAJFDL_01076	FHAAIEKB_01274	NNNMKEGL_00774	ONBCJDOL_01160	ADOMJLIF_01177	CKAJCCKK_01365	LKOJANPK_01031	OLFHICKB_01144	PELPDHFM_01369
rpsM		30S ribosomal protein S13	162	162	1	458	6060				347	365	364	KNEGACEH_00775	CPGCHGLH_00778	CGFFANIL_00724	HPMKFMCM_00750	FNFODJBM_02063	LKGICJMO_02015	IBMKAECP_00800	GIDIOGJG_00736	ADEGEOAL_00823	LJFCFGAL_01356	GLIPAODO_01375	IGODHICN_00807	PMLBONNF_01218	OGBPMBGD_01773	AFMANOHL_01215	FMOBMFME_01298	PHAMLDGF_01360	OIFFLKGO_01058	ELDEGPLD_01384	AALPPDOG_01078	HLKBKCGO_01701	MFDBGGJO_01098	BAGEFAME_01133	GFBENKPD_01405	OEKILDFI_01080	AIIBDPGP_01089	DCAHGEOL_01304	GKNAJFDL_01081	FHAAIEKB_01269	NNNMKEGL_00779	ONBCJDOL_01155	ADOMJLIF_01172	CKAJCCKK_01370	LKOJANPK_01036	OLFHICKB_01149	PELPDHFM_01364
rplM		50S ribosomal protein L13	162	162	1	458	6070				395	437	436	KNEGACEH_00783	CPGCHGLH_00786	CGFFANIL_00732	HPMKFMCM_00758	FNFODJBM_02071	LKGICJMO_02023	IBMKAECP_00809	GIDIOGJG_00744	ADEGEOAL_00831	LJFCFGAL_01348	GLIPAODO_01367	IGODHICN_00799	PMLBONNF_01210	OGBPMBGD_01781	AFMANOHL_01207	FMOBMFME_01306	PHAMLDGF_01352	OIFFLKGO_01066	ELDEGPLD_01392	AALPPDOG_01086	HLKBKCGO_01709	MFDBGGJO_01090	BAGEFAME_01141	GFBENKPD_01397	OEKILDFI_01072	AIIBDPGP_01097	DCAHGEOL_01296	GKNAJFDL_01089	FHAAIEKB_01261	NNNMKEGL_00787	ONBCJDOL_01147	ADOMJLIF_01164	CKAJCCKK_01378	LKOJANPK_01044	OLFHICKB_01157	PELPDHFM_01356
ydjM		Inner membrane protein YdjM	162	162	1	458	6099				518	518	518	KNEGACEH_00813	CPGCHGLH_00816	CGFFANIL_00761	HPMKFMCM_00790	FNFODJBM_02107	LKGICJMO_02051	IBMKAECP_00841	GIDIOGJG_00773	ADEGEOAL_00860	LJFCFGAL_02113	GLIPAODO_02146	IGODHICN_00770	PMLBONNF_02156	OGBPMBGD_02413	AFMANOHL_02130	FMOBMFME_02201	PHAMLDGF_01936	OIFFLKGO_02091	ELDEGPLD_02256	AALPPDOG_02234	HLKBKCGO_02144	MFDBGGJO_01983	BAGEFAME_01960	GFBENKPD_02287	OEKILDFI_02117	AIIBDPGP_02169	DCAHGEOL_02131	GKNAJFDL_02149	FHAAIEKB_02115	NNNMKEGL_00817	ONBCJDOL_02121	ADOMJLIF_02040	CKAJCCKK_01782	LKOJANPK_01958	OLFHICKB_02121	PELPDHFM_02137
dps		General stress protein 20U	162	162	1	458	928				440	440	440	KNEGACEH_00847	CPGCHGLH_00850	CGFFANIL_00793	HPMKFMCM_00824	FNFODJBM_02144	LKGICJMO_02081	IBMKAECP_00876	GIDIOGJG_00799	ADEGEOAL_00882	LJFCFGAL_01527	GLIPAODO_01536	IGODHICN_02148	PMLBONNF_01492	OGBPMBGD_01297	AFMANOHL_01396	FMOBMFME_01479	PHAMLDGF_01591	OIFFLKGO_01167	ELDEGPLD_01662	AALPPDOG_01370	HLKBKCGO_01228	MFDBGGJO_01454	BAGEFAME_01347	GFBENKPD_01372	OEKILDFI_01413	AIIBDPGP_01479	DCAHGEOL_01522	GKNAJFDL_01377	FHAAIEKB_01449	NNNMKEGL_01964	ONBCJDOL_01375	ADOMJLIF_01447	CKAJCCKK_01479	LKOJANPK_01151	OLFHICKB_01388	PELPDHFM_01477
coaW		Type II pantothenate kinase	162	162	1	458	945				800	800	800	KNEGACEH_00857	CPGCHGLH_00860	CGFFANIL_00803	HPMKFMCM_00834	FNFODJBM_02154	LKGICJMO_02091	IBMKAECP_00886	GIDIOGJG_00809	ADEGEOAL_00892	LJFCFGAL_01517	GLIPAODO_01526	IGODHICN_01745	PMLBONNF_01482	OGBPMBGD_01287	AFMANOHL_01406	FMOBMFME_01489	PHAMLDGF_01601	OIFFLKGO_01157	ELDEGPLD_01652	AALPPDOG_01380	HLKBKCGO_01218	MFDBGGJO_01444	BAGEFAME_01357	GFBENKPD_01362	OEKILDFI_01423	AIIBDPGP_01469	DCAHGEOL_01512	GKNAJFDL_01387	FHAAIEKB_01459	NNNMKEGL_01974	ONBCJDOL_01365	ADOMJLIF_01437	CKAJCCKK_01469	LKOJANPK_01141	OLFHICKB_01398	PELPDHFM_01487
yodB		HTH-type transcriptional regulator YodB	162	162	1	458	956				332	335	334	KNEGACEH_00864	CPGCHGLH_00867	CGFFANIL_00810	HPMKFMCM_00841	FNFODJBM_02161	LKGICJMO_02098	IBMKAECP_00893	GIDIOGJG_00816	ADEGEOAL_00899	LJFCFGAL_01510	GLIPAODO_01519	IGODHICN_01738	PMLBONNF_01475	OGBPMBGD_01280	AFMANOHL_01413	FMOBMFME_01496	PHAMLDGF_01608	OIFFLKGO_01150	ELDEGPLD_01645	AALPPDOG_01387	HLKBKCGO_01211	MFDBGGJO_01437	BAGEFAME_01364	GFBENKPD_01355	OEKILDFI_01430	AIIBDPGP_01462	DCAHGEOL_01505	GKNAJFDL_01394	FHAAIEKB_01466	NNNMKEGL_01981	ONBCJDOL_01358	ADOMJLIF_01430	CKAJCCKK_01462	LKOJANPK_01134	OLFHICKB_01405	PELPDHFM_01494
glyA		Serine hydroxymethyltransferase	162	162	1	458	971				1220	1238	1237	KNEGACEH_00874	CPGCHGLH_00877	CGFFANIL_00820	HPMKFMCM_00851	FNFODJBM_02171	LKGICJMO_02108	IBMKAECP_00903	GIDIOGJG_00826	ADEGEOAL_00909	LJFCFGAL_01500	GLIPAODO_01509	IGODHICN_01728	PMLBONNF_01465	OGBPMBGD_01270	AFMANOHL_01423	FMOBMFME_01506	PHAMLDGF_01618	OIFFLKGO_01140	ELDEGPLD_01635	AALPPDOG_01397	HLKBKCGO_01201	MFDBGGJO_01427	BAGEFAME_01374	GFBENKPD_01345	OEKILDFI_01440	AIIBDPGP_01452	DCAHGEOL_01495	GKNAJFDL_01404	FHAAIEKB_01476	NNNMKEGL_01991	ONBCJDOL_01348	ADOMJLIF_01420	CKAJCCKK_01452	LKOJANPK_01124	OLFHICKB_01415	PELPDHFM_01504
atpF		ATP synthase subunit b	162	162	1	458	980				515	530	529	KNEGACEH_00880	CPGCHGLH_00883	CGFFANIL_00826	HPMKFMCM_00857	FNFODJBM_02177	LKGICJMO_02114	IBMKAECP_00909	GIDIOGJG_00832	ADEGEOAL_00915	LJFCFGAL_01494	GLIPAODO_01503	IGODHICN_01722	PMLBONNF_01459	OGBPMBGD_01264	AFMANOHL_01429	FMOBMFME_01512	PHAMLDGF_01624	OIFFLKGO_01134	ELDEGPLD_01629	AALPPDOG_01403	HLKBKCGO_01195	MFDBGGJO_01421	BAGEFAME_01380	GFBENKPD_01339	OEKILDFI_01446	AIIBDPGP_01446	DCAHGEOL_01489	GKNAJFDL_01410	FHAAIEKB_01482	NNNMKEGL_01997	ONBCJDOL_01342	ADOMJLIF_01414	CKAJCCKK_01446	LKOJANPK_01118	OLFHICKB_01421	PELPDHFM_01510
atpA		ATP synthase subunit alpha	162	162	1	458	982				1133	1508	1505	KNEGACEH_00882	CPGCHGLH_00885	CGFFANIL_00828	HPMKFMCM_00859	FNFODJBM_02179	LKGICJMO_02116	IBMKAECP_00911	GIDIOGJG_00834	ADEGEOAL_00917	LJFCFGAL_01492	GLIPAODO_01501	IGODHICN_01720	PMLBONNF_01457	OGBPMBGD_01262	AFMANOHL_01431	FMOBMFME_01514	PHAMLDGF_01626	OIFFLKGO_01132	ELDEGPLD_01627	AALPPDOG_01405	HLKBKCGO_01193	MFDBGGJO_01419	BAGEFAME_01382	GFBENKPD_01337	OEKILDFI_01448	AIIBDPGP_01444	DCAHGEOL_01487	GKNAJFDL_01412	FHAAIEKB_01484	NNNMKEGL_01999	ONBCJDOL_01340	ADOMJLIF_01412	CKAJCCKK_01444	LKOJANPK_01116	OLFHICKB_01423	PELPDHFM_01512
atpC		ATP synthase epsilon chain	162	162	1	458	985				245	401	400	KNEGACEH_00885	CPGCHGLH_00888	CGFFANIL_00831	HPMKFMCM_00862	FNFODJBM_02182	LKGICJMO_02119	IBMKAECP_00914	GIDIOGJG_00837	ADEGEOAL_00920	LJFCFGAL_01489	GLIPAODO_01498	IGODHICN_01717	PMLBONNF_01454	OGBPMBGD_01259	AFMANOHL_01434	FMOBMFME_01517	PHAMLDGF_01629	OIFFLKGO_01129	ELDEGPLD_01624	AALPPDOG_01408	HLKBKCGO_01190	MFDBGGJO_01416	BAGEFAME_01385	GFBENKPD_01334	OEKILDFI_01451	AIIBDPGP_01441	DCAHGEOL_01484	GKNAJFDL_01415	FHAAIEKB_01487	NNNMKEGL_02002	ONBCJDOL_01337	ADOMJLIF_01409	CKAJCCKK_01441	LKOJANPK_01113	OLFHICKB_01426	PELPDHFM_01515
murA1		UDP-N-acetylglucosamine 1-carboxyvinyltransferase 1	162	162	1	458	987				1265	1265	1265	KNEGACEH_00887	CPGCHGLH_00890	CGFFANIL_00833	HPMKFMCM_00864	FNFODJBM_02184	LKGICJMO_02121	IBMKAECP_00916	GIDIOGJG_00839	ADEGEOAL_00922	LJFCFGAL_01487	GLIPAODO_01496	IGODHICN_01715	PMLBONNF_01452	OGBPMBGD_01257	AFMANOHL_01436	FMOBMFME_01519	PHAMLDGF_01631	OIFFLKGO_01127	ELDEGPLD_01622	AALPPDOG_01410	HLKBKCGO_01188	MFDBGGJO_01414	BAGEFAME_01387	GFBENKPD_01332	OEKILDFI_01453	AIIBDPGP_01439	DCAHGEOL_01482	GKNAJFDL_01417	FHAAIEKB_01489	NNNMKEGL_02004	ONBCJDOL_01335	ADOMJLIF_01407	CKAJCCKK_01439	LKOJANPK_01111	OLFHICKB_01428	PELPDHFM_01517
fabZ		3-hydroxyacyl-[acyl-carrier-protein] dehydratase FabZ	162	162	1	458	988				437	437	437	KNEGACEH_00888	CPGCHGLH_00891	CGFFANIL_00834	HPMKFMCM_00865	FNFODJBM_02185	LKGICJMO_02122	IBMKAECP_00917	GIDIOGJG_00840	ADEGEOAL_00923	LJFCFGAL_01486	GLIPAODO_01495	IGODHICN_01714	PMLBONNF_01451	OGBPMBGD_01256	AFMANOHL_01437	FMOBMFME_01520	PHAMLDGF_01632	OIFFLKGO_01126	ELDEGPLD_01621	AALPPDOG_01411	HLKBKCGO_01187	MFDBGGJO_01413	BAGEFAME_01388	GFBENKPD_01331	OEKILDFI_01454	AIIBDPGP_01438	DCAHGEOL_01481	GKNAJFDL_01418	FHAAIEKB_01490	NNNMKEGL_02005	ONBCJDOL_01334	ADOMJLIF_01406	CKAJCCKK_01438	LKOJANPK_01110	OLFHICKB_01429	PELPDHFM_01518
mazE		Antitoxin MazE	162	162	1	458	1036				170	170	170	KNEGACEH_00913	CPGCHGLH_00916	CGFFANIL_00859	HPMKFMCM_00890	FNFODJBM_02212	LKGICJMO_02145	IBMKAECP_00942	GIDIOGJG_00863	ADEGEOAL_00948	LJFCFGAL_02240	GLIPAODO_02222	IGODHICN_02218	PMLBONNF_02228	OGBPMBGD_02198	AFMANOHL_02203	FMOBMFME_02260	PHAMLDGF_02153	OIFFLKGO_02162	ELDEGPLD_02311	AALPPDOG_02297	HLKBKCGO_02195	MFDBGGJO_02046	BAGEFAME_02020	GFBENKPD_02324	OEKILDFI_02188	AIIBDPGP_02206	DCAHGEOL_02222	GKNAJFDL_02258	FHAAIEKB_02166	NNNMKEGL_02028	ONBCJDOL_02193	ADOMJLIF_02134	CKAJCCKK_02097	LKOJANPK_02023	OLFHICKB_02172	PELPDHFM_02213
rsbV		Anti-sigma-B factor antagonist	162	162	1	458	1033				239	326	325	KNEGACEH_00916	CPGCHGLH_00919	CGFFANIL_00862	HPMKFMCM_00893	FNFODJBM_02215	LKGICJMO_02148	IBMKAECP_00945	GIDIOGJG_00866	ADEGEOAL_00951	LJFCFGAL_02243	GLIPAODO_02219	IGODHICN_02215	PMLBONNF_02225	OGBPMBGD_02195	AFMANOHL_02200	FMOBMFME_02263	PHAMLDGF_02156	OIFFLKGO_02159	ELDEGPLD_02314	AALPPDOG_02300	HLKBKCGO_02198	MFDBGGJO_02049	BAGEFAME_02023	GFBENKPD_02327	OEKILDFI_02185	AIIBDPGP_02203	DCAHGEOL_02225	GKNAJFDL_02255	FHAAIEKB_02163	NNNMKEGL_02031	ONBCJDOL_02196	ADOMJLIF_02137	CKAJCCKK_02094	LKOJANPK_02020	OLFHICKB_02169	PELPDHFM_02216
ilvC		Ketol-acid reductoisomerase (NADP(+))	162	162	1	458	1257				968	1004	1003	KNEGACEH_00932	CPGCHGLH_00935	CGFFANIL_00878	HPMKFMCM_00909	FNFODJBM_02235	LKGICJMO_02163	IBMKAECP_00961	GIDIOGJG_00878	ADEGEOAL_00964	LJFCFGAL_01622	GLIPAODO_00974	IGODHICN_01545	PMLBONNF_01731	OGBPMBGD_00954	AFMANOHL_01720	FMOBMFME_00985	PHAMLDGF_01882	OIFFLKGO_01650	ELDEGPLD_00533	AALPPDOG_00954	HLKBKCGO_01620	MFDBGGJO_01609	BAGEFAME_01559	GFBENKPD_01670	OEKILDFI_01582	AIIBDPGP_00828	DCAHGEOL_01845	GKNAJFDL_01782	FHAAIEKB_01743	NNNMKEGL_01736	ONBCJDOL_01780	ADOMJLIF_01685	CKAJCCKK_01770	LKOJANPK_01492	OLFHICKB_01730	PELPDHFM_00963
yeeD		Putative sulfur carrier protein YeeD	162	162	1	458	1366				224	224	224	KNEGACEH_00943	CPGCHGLH_00946	CGFFANIL_00890	HPMKFMCM_00920	FNFODJBM_02246	LKGICJMO_02174	IBMKAECP_00972	GIDIOGJG_00889	ADEGEOAL_00975	LJFCFGAL_01611	GLIPAODO_00985	IGODHICN_01534	PMLBONNF_01720	OGBPMBGD_00965	AFMANOHL_01709	FMOBMFME_00974	PHAMLDGF_01893	OIFFLKGO_01661	ELDEGPLD_00544	AALPPDOG_00965	HLKBKCGO_01609	MFDBGGJO_01598	BAGEFAME_01570	GFBENKPD_01681	OEKILDFI_01593	AIIBDPGP_00817	DCAHGEOL_01834	GKNAJFDL_01771	FHAAIEKB_01754	NNNMKEGL_01725	ONBCJDOL_01769	ADOMJLIF_01674	CKAJCCKK_01759	LKOJANPK_01503	OLFHICKB_01741	PELPDHFM_00974
aldH1		4,4'-diaponeurosporen-aldehyde dehydrogenase	162	162	1	458	1431				1382	1382	1382	KNEGACEH_00984	CPGCHGLH_00987	CGFFANIL_00931	HPMKFMCM_00962	FNFODJBM_02287	LKGICJMO_02207	IBMKAECP_01015	GIDIOGJG_00930	ADEGEOAL_01007	LJFCFGAL_01303	GLIPAODO_01026	IGODHICN_01698	PMLBONNF_01183	OGBPMBGD_01006	AFMANOHL_01180	FMOBMFME_00933	PHAMLDGF_01307	OIFFLKGO_01619	ELDEGPLD_00585	AALPPDOG_01005	HLKBKCGO_01641	MFDBGGJO_01630	BAGEFAME_01603	GFBENKPD_01657	OEKILDFI_01624	AIIBDPGP_00776	DCAHGEOL_01803	GKNAJFDL_00975	FHAAIEKB_01216	NNNMKEGL_01666	ONBCJDOL_01102	ADOMJLIF_01137	CKAJCCKK_01212	LKOJANPK_01471	OLFHICKB_01283	PELPDHFM_01015
pfbA		Plasmin and fibronectin-binding protein A	162	162	1	458	1435				1082	1082	1082	KNEGACEH_00987	CPGCHGLH_00990	CGFFANIL_00934	HPMKFMCM_00965	FNFODJBM_02290	LKGICJMO_02210	IBMKAECP_01018	GIDIOGJG_00933	ADEGEOAL_01010	LJFCFGAL_01306	GLIPAODO_01029	IGODHICN_01695	PMLBONNF_01180	OGBPMBGD_01009	AFMANOHL_01177	FMOBMFME_00930	PHAMLDGF_01310	OIFFLKGO_01616	ELDEGPLD_00588	AALPPDOG_01008	HLKBKCGO_01638	MFDBGGJO_01627	BAGEFAME_01600	GFBENKPD_01654	OEKILDFI_01621	AIIBDPGP_00773	DCAHGEOL_01806	GKNAJFDL_00978	FHAAIEKB_01219	NNNMKEGL_01663	ONBCJDOL_01105	ADOMJLIF_01134	CKAJCCKK_01215	LKOJANPK_01474	OLFHICKB_01286	PELPDHFM_01018
[truncated: 9,251 more rows]
[truncated: 126 more columns]

## Sheet: Table S4
Table S4. Antibiotic resistance phenotypes of the 146 S. haemolyticus isolates
[truncated: 11 more rows]
